# Supplementary material for: Comparative Transcriptome Analysis Provides Insight into Spatio-Temporal Expression Characteristics and Genetic Regulatory Network in Postnatal Developing Subcutaneous and Visceral Fat of Bama Pig
Source: Front Genet. 2022 Mar 31;13:844833. doi: 10.3389/fgene.2022.844833 (PMC9008487; doi:10.3389/fgene.2022.844833)
Supplement: Supplementary file 1 [file DataSheet1.ZIP]

Archive with 19 entries (19 files):
- Supplemental Table 10  Differentically expressed genes between SAF and VAF at the 1-Months stage.xlsx
- Supplemental Table 11  Differentically expressed genes between SAF and VAF at the 3-Months stage.xlsx
- Supplemental Table 12  Differentically expressed genes between SAF and VAF at the 6-Months stage.xlsx
- Supplemental Table 1-2 Primers for Real-time PCR validation.docx
- Supplemental Table 13-14 GO enrichment of the differentially expressed genes  between SAF and VAF at the 1-Months stage.xlsx
- Supplemental Table 15-16 GO enrichment of the differentially expressed genes  between SAF and VAF at the 3-Months stage.xlsx
- Supplemental Table 17-18 GO enrichment of the differentially expressed genes  between SAF and VAF at the 6-Months stage.xlsx
- Supplemental Table 19  1 months SAF vs 1 months VAF KEGG.xlsx
- Supplemental Table 20  3 months SAF vs 3 months VAF KEGG.xlsx
- Supplemental Table 21  6 months SAF vs 6 months VAF KEGG.xlsx
- Supplemental Table 22  STEM analysis of the DGEs integrated with GO or Pathway analysis in SAF across the points.xlsx
- Supplemental Table 23  STEM analysis of the DGEs integrated with GO or Pathway analysis in VAF across the points.xlsx
- Supplemental Table 3 The body fatness traits of Bama pig during postnatal stage.xlsx
- Supplemental Table 4 Raw and clean data sets of all RNA-seq libraries.xlsx
- Supplemental Table 5 Genome-wide identification of the expressed genes in adipose tissue of SAF and VAF.xlsx
- Supplemental Table 6  Differentically expressed genes between 1-Months SAF and 3-Months SAF.xlsx
- Supplemental Table 7  Differentically expressed genes between 3-Months SAF and 6-Months SAF.xlsx
- Supplemental Table 8  Differentically expressed genes between 1-Months VAF and 3-Months VAF.xlsx
- Supplemental Table 9  Differentically expressed genes between 3-Months VAF and 6-Months VAF.xlsx
