# Supplementary material for: Comparative Transcriptome Analysis Provides Insight into Spatio-Temporal Expression Characteristics and Genetic Regulatory Network in Postnatal Developing Subcutaneous and Visceral Fat of Bama Pig
Source: Front Genet. 2022 Mar 31;13:844833. doi: 10.3389/fgene.2022.844833 (PMC9008487; doi:10.3389/fgene.2022.844833)
Supplement: Supplementary file 1 [file DataSheet1.ZIP › Supplemental Table 10 Differentically expressed genes between SAF and VAF at the 1-Months stage.xlsx]

## Sheet: Sheet1
AccID	log2FC	Pvalue	FDR	Style	SAF1-1	SAF1-2	SAF1-3	VAF1-1	VAF1-2	VAF1-3	Location	Strand	IsoLength	GeneType	KeggID	Description	E-Value2mouse	Blast_Symbol2mouse	Blast_Description2mouse
ADAMDEC1	2.54864	1.59097e-05	0.00449231	up	129	293	68	40	19	30	chr14:8455964-8483308	+	2540	protein-coding	ssc:100517917	ADAM-like, decysin 1
ADCY2	1.61991	7.04177e-05	0.0115345	up	115	358	203	72	86	85	chr16:74305729-74729999	-	5062	protein-coding	ssc:100517503	adenylate cyclase 2 (brain)
AK5	2.03884	4.93682e-05	0.0094653	up	64	271	158	30	60	45	chr6:135745879-136020585	-	3358	protein-coding	ssc:733697	adenylate kinase 5
AMIGO1	0.868155	0.000121579	0.017646	up	462	383	567	212	334	337	chr4:110620429-110631549	+	10767	protein-coding	ssc:100514767	adhesion molecule with Ig-like domain 1
AMPH	1.79975	2.78678e-08	2.27783e-05	up	298	350	625	108	130	175	chr9:108800718-108971575	-	2294	protein-coding	ssc:100626324	amphiphysin
ANK2	0.61037	0.000328793	0.0343085	up	1552	1661	1639	1103	1224	1207	chr8:109306793-109661970	-	15916	protein-coding	ssc:100512728	ankyrin 2, neuronal
APOLD1	1.12947	0.000472273	0.0431435	up	764	633	493	201	502	296	chr5:59667088-59672021	-	4932	protein-coding
ARNTL2	1.11479	0.000142107	0.0191371	up	1721	871	1221	502	737	785	chr5:46289873-46482369	-	6187	protein-coding	ssc:100625791	aryl hydrocarbon receptor nuclear translocator-like 2
BMPR1A	0.681582	0.000397671	0.0388417	up	837	709	682	434	590	545	chr14:87743270-87891790	+	6341	protein-coding		bone morphogenetic protein receptor, type IA
BNC2	0.777823	0.000356168	0.0358635	up	368	489	375	242	298	260	chr1:205925079-206380911	+	22714	protein-coding	ssc:100513064	basonuclin 2
C1GALT1	0.73248	4.001e-05	0.00808666	up	1318	1159	1171	727	883	853	chr9:77509342-77549545	+	7467	protein-coding	ssc:100525767	core 1 synthase, glycoprotein-N-acetylgalactosamine 3-beta-galactosyltransferase, 1
C1H14orf39	4.69512	1.08197e-08	1.20021e-05	up	17	118	104	4	3	3	chr1:189330137-189471874	-	7228	protein-coding	ssc:100157646	chromosome 1 open reading frame, human C14orf39
C9	1.18814	0.000457815	0.0423206	up	1204	1732	2281	1000	720	728	chr16:24521318-24575939	-	2525	protein-coding	ssc:100037951	complement component C9
CAPN6	2.1246	2.10145e-08	1.91974e-05	up	240	339	555	60	145	92	chrX:91258696-91288128	-	3645	protein-coding	ssc:100522971	calpain 6
COL8A1	2.32583	0.000324721	0.0343085	up	113	1315	536	74	178	197	chr13:159216138-159374718	-	5405	protein-coding	ssc:397430	collagen, type VIII, alpha 1
CRYM	2.11106	0.000470686	0.0431435	up	449	521	380	206	50	54	chr3:24815010-24835837	+	1513	protein-coding	ssc:100525333	crystallin, mu
DAO	3.225	7.72728e-21	1.20005e-16	up	131	233	211	19	23	27	chr14:41931549-41950628	-	3215	protein-coding	ssc:397134	D-amino acid oxidase
DCHS2	1.57259	0.000309906	0.0343085	up	58	42	67	12	24	29	chr8:74664505-74936954	+	13024	protein-coding		Uncharacterized protein
DSEL	0.675276	0.000315168	0.0343085	up	630	586	671	306	540	508	chr1:154919331-154937484	+	15724	protein-coding
EPHA3	1.36453	1.9316e-05	0.00508435	up	488	412	274	174	147	185	chr13:166592492-166942791	-	5701	protein-coding	ssc:100337658	EPH receptor A3
ERBB4	4.18606	5.85792e-05	0.0104567	up	15	38	12	1	2	1	chr15:113966573-115096984	-	12406	protein-coding		v-erb-a erythroblastic leukemia viral oncogene homolog 4 (avian)
FAM26E	0.604101	0.000382852	0.0378706	up	481	547	557	341	383	445	chr1:82109042-82119480	+	5968	protein-coding	ssc:100738794	family with sequence similarity 26, member E
FAT1	0.745863	7.55368e-05	0.0120937	up	2624	2007	2566	1226	1812	1858	chr17:8466099-8580715	+	14549	protein-coding	ssc:100154043	FAT tumor suppressor homolog 1 (Drosophila)
FAT4	0.674271	0.000415561	0.0394008	up	1194	1565	1098	767	973	970	chr8:99141967-99312131	-	24220	protein-coding	ssc:102159549	FAT atypical cadherin 4
FBN2	1.56546	0.00013157	0.0186765	up	310	918	517	111	293	278	chr2:131150665-131370241	-	10278	protein-coding	ssc:100048956	fibrillin 2
FGL2	0.72426	0.000497769	0.0449439	up	4058	6226	4512	2842	3863	3290	chr9:102869044-102875564	+	4265	protein-coding	ssc:448808	fibrinogen-like 2
FLRT3	1.10952	2.11472e-05	0.0052681	up	422	439	463	124	277	315	chr17:22940491-22955277	-	5378	protein-coding	ssc:100158214	fibronectin leucine rich transmembrane protein 3
FMO3	2.16857	8.43354e-09	1.09144e-05	up	109	188	96	27	38	33	chr9:63757928-63777075	+	1960	protein-coding	ssc:100523562	flavin containing monooxygenase 3
FOXP2	2.06388	6.66239e-08	4.70304e-05	up	100	216	123	33	47	37	chr18:31335102-31890523	-	7021	protein-coding	ssc:100127352	forkhead box P2
GULP1	0.806249	9.8453e-06	0.00312036	up	364	375	325	179	248	263	chr15:92988094-93252188	+	4798	protein-coding	ssc:100511723	GULP, engulfment adaptor PTB domain containing 1
HAPLN3	1.48595	8.48037e-06	0.00274375	up	471	781	611	260	293	168	chr7:54519790-54537429	-	4349	protein-coding	ssc:100157078	hyaluronan and proteoglycan link protein 3
HECTD2	0.888913	0.000262497	0.0301969	up	319	258	234	130	163	206	chr14:103095691-103182111	+	4776	protein-coding	ssc:100156944	probable E3 ubiquitin-protein ligase HECTD2-like
HIVEP2	0.758102	0.000139853	0.0191371	up	682	947	656	412	536	573	chr1:22240681-22436945	+	35645	protein-coding	ssc:100525369	human immunodeficiency virus type I enhancer binding protein 2
HSPA2	1.58449	2.93982e-06	0.00130444	up	794	444	985	274	284	264	chr7:88607140-88609947	+	2806	protein-coding	ssc:100621324	heat shock 70kDa protein 2
HTRA4	1.64202	2.6844e-05	0.00600011	up	642	283	746	165	167	279	chr15:47610580-47625889	-	2941	protein-coding	ssc:100156083	HtrA serine peptidase 4
IGBP1	0.874472	8.46252e-06	0.00274375	up	2699	2571	3154	1110	2042	2152	chrX:56173773-56206121	+	1958	protein-coding	ssc:100154214	immunoglobulin (CD79A) binding protein 1
IRX2	4.0462	0.000324519	0.0343085	up	11	143	32	8	3	0	chr16:78305869-78322776	+	2820	protein-coding	ssc:100620587	iroquois homeobox 2
KCND2	1.92911	0.000421155	0.0394008	up	29	47	89	12	15	22	chr18:26139457-26624210	-	5570	protein-coding	ssc:100038027	potassium voltage-gated channel, Shal-related subfamily, member 2
KCNK12	4.32252	5.48274e-07	0.00029361	up	20	243	51	6	4	7	chr3:92990129-93044989	+	5841	protein-coding	ssc:100521189	potassium channel, subfamily K, member 12
KERA	4.24619	3.35954e-05	0.00724634	up	537	6588	861	126	140	198	chr5:91794317-91802362	+	2586	protein-coding	ssc:100157843	keratocan
LOC100519997	1.88173	5.77369e-10	1.12082e-06	up	227	235	226	75	51	80	chrX:486396-517329	-	10385	protein-coding
LOC100522421	1.99159	2.07679e-05	0.0052681	up	101	57	109	29	17	28	chr2:4910123-4928559	+	2683	protein-coding	ssc:100522421	aldehyde dehydrogenase family 3 member B1-like
LOC106505375	9.21613	1.03203e-10	2.28963e-07	up	17	178	105	0	0	0	chr13:87732391-87735798	+	2946	ncRNA
LOC106507946	2.77308	0.000142943	0.0191371	up	43	76	17	7	11	4	chr11:76285231-76294455	-	898	ncRNA
LOC106510043	2.27666	7.77363e-08	5.03019e-05	up	137	390	239	64	48	59	chr4:58828130-58905760	-	4519	ncRNA
LOX	1.65476	2.23486e-05	0.0052681	up	375	209	327	48	143	153	chr2:125595115-125607026	-	1580	protein-coding	ssc:100525278	lysyl oxidase
LRP1B	3.73223	1.01334e-05	0.00314744	up	24	30	28	2	0	5	chr15:9612805-11499969	+	16013	protein-coding	ssc:100624047	low density lipoprotein receptor-related protein 1B
MAN1A1	0.788775	0.000123889	0.0178148	up	2239	1719	1896	1148	1353	1296	chr1:42729722-42896290	+	4947	protein-coding	ssc:396919	mannosidase, alpha, class 1A, member 1
MDH1	0.906758	1.47402e-05	0.00423918	up	9437	11099	14115	5645	8446	6643	chr3:78247229-78263085	-	1003	protein-coding	ssc:396894	malate dehydrogenase 1, NAD (soluble)
MEG3	1.92558	2.21086e-05	0.0052681	up	61	57	74	9	18	32	chr7:121656253-121660495	+	1380	ncRNA	ssc:100144590	maternally expressed 3
MKX	5.36102	5.9651e-09	9.2638e-06	up	33	463	71	1	8	7	chr10:39096778-39173384	-	3679	protein-coding		Uncharacterized protein
MME	1.70376	6.43861e-12	2.49979e-08	up	793	648	1098	221	323	343	chr13:95018395-95122977	+	5707	protein-coding	ssc:100511536	membrane metallo-endopeptidase
MUM1L1	1.60249	4.414e-08	3.26426e-05	up	716	512	607	151	335	209	chrX:86785317-86814631	+	8968	protein-coding	ssc:100511303	melanoma associated antigen (mutated) 1-like 1
MYL1	6.19669	2.16275e-05	0.0052681	up	4	25	99	0	1	1	chr15:113038083-113051315	-	854	protein-coding	ssc:397666	myosin, light chain 1, alkali; skeletal, fast
NID2	0.891424	0.000347808	0.0355359	up	14205	9396	12401	4587	8927	9067	chr1:181699098-181773084	-	5299	protein-coding	ssc:100156994	nidogen 2 (osteonidogen)
NRSN1	2.095	0.000261787	0.0301969	up	115	243	106	59	35	18	chr7:19007781-19027226	+	2201	protein-coding	ssc:100154240	neurensin 1
PAPLN	1.0554	0.000142907	0.0191371	up	820	526	885	309	373	547	chr7:96584894-96622487	+	4739	protein-coding	ssc:100523451	papilin, proteoglycan-like sulfated glycoprotein
PDE4D	1.27565	7.95244e-07	0.000411671	up	247	297	211	80	152	124	chr16:37897300-39406534	-	21225	protein-coding	ssc:100037967	phosphodiesterase 4D
PDP1	0.858607	1.01622e-06	0.000493183	up	437	427	485	214	324	306	chr4:42769232-42777936	-	4453	protein-coding	ssc:100153002	pyruvate dehyrogenase phosphatase catalytic subunit 1
PEG10	1.24941	6.26023e-05	0.010949	up	2112	1351	2114	754	1210	669	chr9:74474121-74486983	+	6552	protein-coding	ssc:654416	paternally expressed 10
PGLYRP2	1.4921	0.000389453	0.0382798	up	1710	1192	3293	693	528	1274	chr2:62135578-62140180	+	1885	protein-coding	ssc:396557	peptidoglycan recognition protein 2
PKIA	0.690466	7.88411e-05	0.0124859	up	1373	1231	1492	811	922	1127	chr4:57872114-57879184	-	3621	protein-coding	ssc:397408	protein kinase (cAMP-dependent, catalytic) inhibitor alpha
PLA2R1	1.00282	0.00040831	0.0391423	up	100	134	129	46	69	92	chr15:66899783-67018608	-	5511	protein-coding	ssc:100622105	phospholipase A2 receptor 1, 180kDa
PNPLA3	1.23266	7.0559e-05	0.0115345	up	941	960	1324	595	423	461	chr5:5075608-5092599	-	2813	protein-coding		Uncharacterized protein
PPP1R9A	0.82308	0.000564925	0.0487404	up	283	221	294	126	207	181	chr9:74635285-74944050	+	10628	protein-coding	ssc:100621071	protein phosphatase 1, regulatory subunit 9A
PROS1	0.680659	0.000308316	0.0343085	up	3852	3802	4549	2674	2659	3131	chr13:165915298-165999118	+	5718	protein-coding	ssc:397388	protein S (alpha)
RAB11FIP2	0.812984	4.23854e-05	0.00843905	up	542	483	475	235	396	343	chr14:128068085-128110949	-	6054	protein-coding	ssc:100153733	RAB11 family interacting protein 2 (class I)
RCAN1	1.07229	1.60522e-08	1.55806e-05	up	1147	1388	984	507	638	746	chr13:198106256-198205727	-	2559	protein-coding	ssc:100511902	regulator of calcineurin 1
REV3L	0.636684	0.000353285	0.0358596	up	1061	969	850	534	778	797	chr1:77196592-77400551	-	10958	protein-coding	ssc:100513963	REV3-like, polymerase (DNA directed), zeta, catalytic subunit
RNFT1	0.715859	0.000329167	0.0343085	up	647	607	638	353	387	566	chr12:36162438-36175135	-	2445	protein-coding	ssc:100524826	ring finger protein, transmembrane 1
RXFP1	2.19985	0.000149944	0.0197342	up	57	65	84	25	15	7	chr8:47473465-47603332	+	4490	protein-coding		relaxin/insulin-like family peptide receptor 1
SLITRK6	1.33712	8.89508e-05	0.0138141	up	769	387	454	151	309	284	chr11:56508713-56522270	-	4519	protein-coding	ssc:100153917	SLIT and NTRK-like family, member 6
SNTA1	0.829725	9.67713e-05	0.0145909	up	372	429	501	243	250	327	chr17:36917276-36946232	-	2189	protein-coding	ssc:100151843	syntrophin, alpha 1
SPAG17	2.47077	4.72541e-11	1.22309e-07	up	350	277	328	75	73	39	chr4:102596465-102826213	+	6742	protein-coding	ssc:100155374	sperm associated antigen 17
SPHKAP	4.41872	0.000116981	0.0172152	up	16	23	46	4	0	0	chr15:129308621-129461142	-	7565	protein-coding	ssc:100515691	SPHK1 interactor, AKAP domain containing
STAR	1.81672	0.000536699	0.0475261	up	102	97	294	29	46	88	chr15:48377597-48385398	+	2526	protein-coding	ssc:396597	steroidogenic acute regulatory protein
TF	1.52191	0.000573467	0.0492041	up	122	131	122	16	77	62	chr13:74930655-74970599	+	2339	protein-coding	ssc:396996	transferrin
TNNT3	4.98966	4.00948e-05	0.00808666	up	2	36	137	2	3	1	chr2:1297826-1316865	+	1912	protein-coding	ssc:414906	troponin T type 3 (skeletal, fast)
TRPC1	0.884535	0.000132287	0.0186765	up	374	301	296	159	237	200	chr13:83436343-83498419	+	13540	protein-coding	ssc:100156938	transient receptor potential cation channel, subfamily C, member 1
XDH	4.86333	1.01105e-08	1.20021e-05	up	37	37	86	3	3	0	chr3:107987060-108052043	+	4740	protein-coding	ssc:100515259	xanthine dehydrogenase
ZEB1	0.768199	0.000401182	0.0389397	up	1459	1058	1362	592	984	1048	chr10:42013114-42216139	+	5321	protein-coding	ssc:100520325	zinc finger E-box binding homeobox 1
ZIC1	10.4403	6.30855e-06	0.00231404	up	17	600	89	0	0	0	chr13:87740769-87750258	+	7393	protein-coding	ssc:100153570	Zic family member 1
ZIC4	6.88926	6.27468e-05	0.010949	up	2	44	14	0	0	0	chr13:87725642-87740724	-	3341	protein-coding	ssc:100519623	Zic family member 4
ZSWIM2	4.41707	3.35302e-07	0.000185973	up	97	55	32	7	1	1	chr15:91840694-91865227	-	4251	protein-coding	ssc:100155630	zinc finger, SWIM-type containing 2
ADAMTS16	-2.70014	1.00296e-14	7.78802e-11	down	37	45	53	338	225	402	chr16:76326718-76491050	-	4899	protein-coding	ssc:100519115	ADAM metallopeptidase with thrombospondin type 1 motif, 16
ASPG	-3.17935	0.000274462	0.0308869	down	6	9	0	39	25	92	NW_018084979:2502407-2524412	+	1980	protein-coding
ATP2A3	-0.767219	2.44417e-05	0.00566536	down	522	518	529	910	930	1145	chr12:49980488-50014006	-	4566	protein-coding	ssc:396820	ATPase, Ca++ transporting, ubiquitous
BATF3	-1.55659	0.00027405	0.0308869	down	21	67	34	114	129	156	chr9:130699092-130711719	+	898	protein-coding	ssc:100524332	basic leucine zipper transcription factor, ATF-like 3
BMP7	-4.1922	1.04489e-09	1.80301e-06	down	14	36	16	789	184	207	chr17:57567770-57676516	-	3713	protein-coding	ssc:492315	bone morphogenetic protein 7
C1QA	-1.61792	2.23886e-05	0.0052681	down	668	2081	1279	4570	3604	5295	chr6:80586259-80589213	+	1527	protein-coding	ssc:445461	complement component 1, q subcomponent, A chain
C1QB	-1.49546	1.36839e-05	0.00408673	down	955	2691	1686	4880	4803	6990	chr6:80601680-80606076	+	1075	protein-coding	ssc:100518846	complement component 1, q subcomponent, B chain
C1QC	-1.49849	4.77346e-05	0.00926649	down	905	2732	1600	5170	4466	6614	chr6:80592591-80597464	+	1158	protein-coding	ssc:445460	complement component 1, q subcomponent, C chain
C3AR1	-1.07824	0.000187217	0.0232599	down	407	498	427	664	878	1724	chr5:63088778-63098750	-	4083	protein-coding	ssc:100625728	complement component 3a receptor 1
C5AR1	-1.81199	5.69435e-05	0.0104039	down	153	289	185	466	475	1636	chr6:53097162-53111563	+	2516	protein-coding	ssc:100048955	complement component 5a receptor 1
C8H4orf48	-0.924634	0.000192165	0.0236851	down	62	84	77	118	183	179	chr8:1055115-1058203	+	1689	protein-coding	ssc:100515739	chromosome 8 open reading frame, human C4orf48
CARD9	-1.25858	2.74313e-05	0.00600011	down	189	251	230	470	428	925	NW_018084833:1343219-1351352	+	3816	protein-coding
CBR2	-4.69217	7.26257e-06	0.00256336	down	7	34	17	990	297	157	chr12:973780-976017	+	1101	protein-coding	ssc:396780	carbonyl reductase 2
CD14	-1.25106	0.000245889	0.0291501	down	334	622	398	1191	781	1575	chr2:142348036-142349686	-	1571	protein-coding	ssc:100037938	CD14 molecule
CD163	-1.23773	4.92027e-06	0.00191029	down	516	944	717	1730	1557	2418	chr5:63300200-63334497	+	3884	protein-coding	ssc:397031	CD163 molecule
CD37	-1.31587	0.000311542	0.0343085	down	224	183	199	335	414	1025	chr6:54431413-54448195	+	2147	protein-coding		Uncharacterized protein
CD53	-1.42386	0.000408132	0.0391423	down	424	500	501	894	799	2773	chr4:109306552-109335876	-	1671	protein-coding	ssc:100152398	CD53 molecule
CD68	-1.94935	0.000117502	0.0172152	down	306	559	407	1013	779	3987	chr12:52874754-52877256	+	1226	protein-coding
CFP	-1.65925	2.22782e-08	1.92212e-05	down	159	232	201	694	493	875	chrX:42145754-42152879	-	1977	protein-coding	ssc:100522293	complement factor properdin
CLDN4	-2.63769	7.62416e-06	0.00259295	down	105	199	189	251	2515	895	chr3:11039711-11053930	+	1777	protein-coding	ssc:733578	claudin 4
CORO1A	-1.01824	9.88431e-05	0.0147599	down	358	319	458	534	887	1249	chr3:18336813-18342381	+	1960	protein-coding	ssc:100621483	coronin, actin binding protein, 1A
CSF1R	-1.36172	6.02269e-06	0.00228128	down	1305	2103	1499	3939	3269	7000	chr2:151102138-151130311	-	3943	protein-coding	ssc:100517086	colony stimulating factor 1 receptor
DOK2	-1.71926	0.00037846	0.0376762	down	97	161	153	277	259	1055	chr14:6176487-6180895	-	1832	protein-coding	ssc:100152025	docking protein 2, 56kDa
DUOX2	-1.82341	1.01576e-11	3.15495e-08	down	79	137	80	309	413	459	chr1:126620468-126641406	+	6085	protein-coding	ssc:397060	dual oxidase 2
DUOXA2	-1.89681	6.82195e-05	0.0115157	down	22	58	25	141	95	195	chr1:126616631-126620359	-	1428	protein-coding	ssc:100155365	dual oxidase maturation factor 2
ENPP6	-2.60412	8.79299e-08	5.25212e-05	down	31	120	45	425	551	317	chr15:45357805-45441133	-	1568	protein-coding	ssc:100152050	ectonucleotide pyrophosphatase/phosphodiesterase 6
FBP1	-1.26069	0.000214629	0.0262455	down	160	196	130	488	453	317	chr10:27588609-27622225	+	1244	protein-coding	ssc:397038	fructose-1,6-bisphosphatase 1
FCER1G	-1.70982	2.73489e-05	0.00600011	down	393	682	437	1297	1014	3380	chr4:89242467-89246344	-	579	protein-coding	ssc:397406	Fc fragment of IgE, high affinity I, receptor for; gamma polypeptide
FCGR2B	-1.57166	1.62404e-07	9.34123e-05	down	87	150	133	243	437	592	chr4:88873762-88892964	-	1690	protein-coding	ssc:613131	Fc fragment of IgG, low affinity IIb, receptor (CD32)
FCGR3A	-1.16103	1.22617e-08	1.26949e-05	down	553	797	608	1245	1573	2153	chr4:88948357-88956513	+	949	protein-coding		Fc fragment of IgG, low affinity IIIa, receptor (CD16a)
FGD2	-1.12495	5.00299e-05	0.00947518	down	140	266	199	333	507	668	chr7:32648260-32674539	+	2522	protein-coding	ssc:100524814	FYVE, RhoGEF and PH domain containing 2
GAP43	-3.01442	1.37052e-06	0.000644974	down	16	54	28	459	132	206	chr13:144364314-144458136	-	1528	protein-coding	ssc:100623423	growth associated protein 43
GAS7	-1.00654	0.000525528	0.0469049	down	504	873	774	1662	1247	1809	chr12:54752436-54974535	-	8782	protein-coding	ssc:100518690	growth arrest-specific 7
GATA6	-1.19102	8.75623e-08	5.25212e-05	down	112	151	144	313	374	347	chr6:107282709-107314725	+	3799	protein-coding	ssc:397600	transcription factor GATA-6
GIMAP4	-1.3694	0.000564755	0.0487404	down	789	1152	1016	1552	1842	5594	chr18:6429886-6452963	-	2300	protein-coding	ssc:100518347	GTPase, IMAP family member 4
GIMAP5	-1.08891	0.000144351	0.0191604	down	75	64	68	143	140	214	chr18:6363443-6371725	+	4204	ncRNA
GMDS	-0.759761	5.28335e-05	0.0098856	down	413	415	389	642	929	747	chr7:849088-1285563	-	1492	protein-coding	ssc:100520846	GDP-mannose 4,6-dehydratase
GNA15	-1.07343	0.000419924	0.0394008	down	89	92	107	165	183	347	chr2:75408723-75433809	-	6141	protein-coding	ssc:100518537	guanine nucleotide binding protein (G protein), alpha 15 (Gq class)
GPSM3	-1.03051	7.03524e-05	0.0115345	down	132	131	154	235	279	461	chr7:24227572-24229785	-	1543	protein-coding	ssc:100144533	G-protein signaling modulator 3
GSC	-1.27464	3.0573e-06	0.00131889	down	72	78	87	179	274	190	chr7:116099053-116101153	-	1324	protein-coding	ssc:397342	goosecoid protein
HOXB6	-1.13601	3.71882e-05	0.0078045	down	118	152	197	245	503	429	chr12:24849741-24853494	-	2721	protein-coding	ssc:100627849	homeobox B6
HS3ST2	-1.98058	4.27734e-06	0.0017724	down	10	18	19	45	87	80	chr3:23255936-23366570	-	2335	protein-coding	ssc:100522426	heparan sulfate (glucosamine) 3-O-sulfotransferase 2
HSPB1	-0.766269	1.92755e-05	0.00508435	down	4656	7084	6153	9347	11723	13086	chr3:10038074-10039441	-	624	protein-coding	ssc:493184	heat shock 27kDa protein 1
HSPB8	-1.25232	0.000233148	0.0278523	down	48	58	66	166	150	130	chr14:33626125-33639824	-	2061	protein-coding	ssc:100155338	heat shock 22kDa protein 8
HTRA3	-1.79839	6.40719e-06	0.00231404	down	621	1141	952	4475	1998	3491	chr8:2794780-2819686	-	1362	protein-coding	ssc:100337673	HtrA serine peptidase 3
IL10RA	-1.11641	1.65892e-05	0.00460055	down	308	334	343	536	693	1238	chr9:45310527-45324557	+	3420	protein-coding	ssc:100525654	interleukin 10 receptor, alpha
KIAA1456	-4.10508	1.72984e-05	0.00471305	down	5	4	1	106	13	57	chr17:1060452-1120237	+	7125	protein-coding	ssc:100525134	KIAA1456 ortholog
LGI2	-4.20144	3.80305e-05	0.00787484	down	2	4	0	12	29	93	chr8:18986549-19017238	-	2145	protein-coding	ssc:100623207	leucine-rich repeat LGI family, member 2
LOC100511343	-1.59486	6.67268e-05	0.0113876	down	119	240	158	291	501	1042	chr9:99601863-99670275	-	2490	protein-coding	ssc:100511343	platelet glycoprotein 4-like
LOC100511639	-1.08036	0.000336035	0.0345604	down	97	93	65	153	181	283	chr6:59167823-59173727	+	1445	protein-coding	ssc:100511639	leukocyte immunoglobulin-like receptor subfamily B member 3-like
LOC100513921	-2.38053	0.000323451	0.0343085	down	31	32	40	58	93	506	chr3:127869808-127874334	-	675	ncRNA	ssc:100513921	uncharacterized LOC100513921
LOC100515837	-1.23487	0.000333814	0.0345604	down	77	154	105	274	216	387	chr6:58941145-58949193	+	2098	protein-coding
LOC100520491	-1.24386	0.000168796	0.0216645	down	198	304	146	414	490	852	chr5:62106699-62121394	+	1454	protein-coding	ssc:100520491	killer cell lectin-like receptor subfamily B member 1B allele B-like
LOC100522011	-1.90841	7.46263e-05	0.0120724	down	58	29	54	139	116	362	chr3:17305921-17307521	+	1025	protein-coding	ssc:100522011	PYD and CARD domain containing
LOC100624077	-1.4708	1.67089e-06	0.000763205	down	3234	5979	4577	12810	9902	19864	chr6:150220003-150228158	-	3592	protein-coding	ssc:100624077	HERV-V_19q13.41 provirus ancestral Env polyprotein 2-like
LOC100625479	-1.22517	1.33643e-05	0.00406957	down	187	195	143	260	600	570	chr3:102195743-102205687	+	6419	protein-coding	ssc:100625479	cytochrome P450 1B1-like
LOC100739163	-0.78726	7.68034e-06	0.00259295	down	3072	4484	4149	6389	8088	8107	chr2:4978761-4982233	-	1118	protein-coding	ssc:100739163	glutathione S-transferase pi 1
LOC102158991	-2.08299	0.000179668	0.0228709	down	5	10	10	23	49	50	chr13:124690130-124700999	-	2107	ncRNA	ssc:102158991	uncharacterized LOC102158991
LOC102159434	-2.14275	7.3597e-08	4.9694e-05	down	17	40	35	141	118	191	chr3:3547515-3552591	+	1316	ncRNA	ssc:102159434	uncharacterized LOC102159434
LOC110259958	-1.57528	0.000269191	0.0307393	down	117	65	38	214	301	228	chr3:41482353-41483564	-	958	protein-coding
LSAMP	-1.35817	2.22136e-05	0.0052681	down	120	231	137	473	478	413	chr13:143675521-144304186	+	5078	protein-coding	ssc:100512683	limbic system-associated membrane protein
LY86	-1.64298	3.57963e-08	2.77958e-05	down	61	100	55	189	252	325	chr7:4108124-4156629	+	840	protein-coding	ssc:396639	lymphocyte antigen 86
MATN4	-3.19225	6.50517e-05	0.011225	down	288	690	428	7881	1917	2975	chr17:47617559-47631195	-	3238	protein-coding	ssc:100510939	matrilin 4
MT1A	-3.61052	4.70052e-06	0.00187177	down	7	3	1	47	76	27	chr6:18672016-18673673	+	376	protein-coding	ssc:397417	metallothionein 1A
MT-2B	-1.47902	9.26462e-07	0.000464128	down	252	354	192	775	994	689	chr6:18645125-18646034	+	427	protein-coding	ssc:396827	metallothionein isoform
NCF4	-1.15674	7.95948e-05	0.0124859	down	100	184	126	312	290	413	chr5:10876147-10994002	-	4923	protein-coding	ssc:100152055	neutrophil cytosolic factor 4, 40kDa
NNAT	-1.80887	0.000326521	0.0343085	down	3033	7187	4080	5473	35637	18256	chr17:40625990-40629523	+	2286	protein-coding	ssc:449004	neuronatin
PARM1	-1.67657	3.48855e-05	0.00742154	down	115	153	137	171	626	750	chr8:70788134-70892642	+	1267	protein-coding	ssc:100511208	prostate androgen-regulated mucin-like protein 1
PCSK6	-1.04359	0.000504944	0.0453282	down	377	888	578	981	1673	1655	chr1:145508658-145697017	+	4268	protein-coding	ssc:102164742	proprotein convertase subtilisin/kexin type 6
PGR	-3.70899	0.00041851	0.0394008	down	1	3	2	4	51	40	chr9:32035684-32129776	-	4511	protein-coding	ssc:396805	progesterone receptor
PLD4	-1.47408	1.41829e-05	0.00415585	down	84	170	89	305	290	471	NW_018084979:3136998-3144119	+	2130	protein-coding	ssc:100524095	phospholipase D family, member 4
PLEKHO1	-0.920847	0.000479901	0.043584	down	692	1006	776	1180	1525	2686	chr4:98924115-98934610	-	2112	protein-coding	ssc:100152184	pleckstrin homology domain-containing family O member 1-like
PSMB9	-0.603685	0.000157509	0.0205556	down	293	334	302	401	588	614	chr7:25072133-25077508	+	1091	protein-coding	ssc:654294	proteasome (prosome, macropain) subunit, beta type, 9 (large multifunctional peptidase 2)
PTPRCAP	-1.15481	4.33685e-06	0.0017724	down	141	152	204	279	423	570	chr2:5087203-5089359	+	977	protein-coding	ssc:100511860	protein tyrosine phosphatase, receptor type, C-associated protein
RAC2	-1.01106	0.00018215	0.0229983	down	282	238	382	475	644	973	chr5:10553986-10571082	+	5084	protein-coding	ssc:100621675	ras-related C3 botulinum toxin substrate 2 (rho family, small GTP binding protein Rac2)
RAMP1	-1.31495	0.000259957	0.0301969	down	41	48	30	113	112	101	chr15:137490440-137535555	+	746	protein-coding	ssc:397401	receptor (G protein-coupled) activity modifying protein 1
RASGRP4	-1.32751	5.83097e-05	0.0104567	down	81	114	108	210	209	450	chr6:47319457-47333341	-	3609	protein-coding	ssc:100516199	RAS guanyl releasing protein 4
RHOG	-0.935543	0.000248705	0.0292605	down	508	873	668	1153	1259	2016	chr9:6283558-6295376	+	2296	protein-coding	ssc:100144504	ras homolog family member G
RHOU	-1.16831	0.000321713	0.0343085	down	307	591	394	1203	942	980	chr14:60667104-60677582	-	3546	protein-coding		Uncharacterized protein
RND2	-1.00791	0.000538609	0.0475261	down	96	138	155	300	267	289	chr12:19866597-19870205	-	1412	protein-coding	ssc:100625457	Rho family GTPase 2
ROGDI	-0.996781	0.000581447	0.0496147	down	269	390	373	400	911	1095	chr3:37592982-37600004	+	2442	protein-coding	ssc:100525282	rogdi homolog (Drosophila)
RXRG	-0.944099	0.000219749	0.0266618	down	553	471	469	692	1544	1077	chr4:85158313-85357116	+	2371	protein-coding	ssc:445465	retinoid X receptor, gamma
SLA-DQB1	-0.708572	9.13548e-05	0.0140469	down	1386	1606	1569	1808	3218	3563	chr7:24969034-24977238	-	1194	protein-coding	ssc:100037921	SLA-DQ beta1 domain
SLC15A3	-1.51466	0.00055414	0.0483471	down	343	534	476	903	727	2873	chr2:10799927-10814363	+	2562	protein-coding	ssc:100513135	solute carrier family 15 (oligopeptide transporter), member 3
SPI1	-1.56778	0.000357943	0.0358635	down	363	548	460	813	856	3123	chr2:15227850-15245679	+	1433	protein-coding	ssc:414912	spleen focus forming virus (SFFV) proviral integration oncogene spi1
SYNGR2	-0.752909	0.000136972	0.0189927	down	529	763	595	883	1194	1539	chr12:3795888-3799663	-	1466	protein-coding		Synaptogyrin
THEMIS2	-1.11423	2.56874e-05	0.00586655	down	129	139	151	250	288	500	chr6:85010879-85027934	+	5389	protein-coding	ssc:100514466	thymocyte selection associated family member 2
TLR4	-0.99976	0.000434105	0.0403692	down	400	353	297	685	583	1107	chr1:258044610-258054641	+	3580	protein-coding	ssc:399541	toll-like receptor 4
TRH	-5.83517	1.43267e-13	7.41647e-10	down	0	3	2	83	77	164	chr13:69362892-69366183	+	1694	protein-coding	ssc:100513309	thyrotropin-releasing hormone
TYROBP	-1.86741	0.000228914	0.0275584	down	206	205	246	607	321	1867	chr6:45309199-45312562	-	587	protein-coding	ssc:397405	TYRO protein tyrosine kinase binding protein
WAS	-0.981364	4.54742e-05	0.00893942	down	257	290	266	464	500	865	chrX:42774597-42793055	+	2145	protein-coding		Wiskott-Aldrich syndrome
WNT10B	-2.6215	5.56021e-05	0.0102798	down	17	56	30	384	124	122	chr5:14997377-15013928	-	4897	protein-coding	ssc:100126276	wingless-type MMTV integration site family, member 10B
WNT2B	-1.93259	7.18864e-09	1.0149e-05	down	29	53	42	163	147	216	chr4:107906141-107923343	-	5876	protein-coding	ssc:100520560	wingless-type MMTV integration site family, member 2B
WNT5B	-1.58181	0.000546803	0.0479765	down	98	392	204	502	1171	670	chr5:68627158-68731938	+	2353	protein-coding	ssc:100516268	wingless-type MMTV integration site family, member 5B
XPNPEP2	-0.983752	0.000160071	0.0207158	down	101	122	116	155	269	351	chrX:106333785-106363412	+	4782	protein-coding	ssc:445538	X-prolyl aminopeptidase (aminopeptidase P) 2, membrane-bound
ZNF385A	-0.903187	0.000134218	0.0187785	down	418	542	452	966	810	1142	chr5:19560317-19583254	-	2392	protein-coding	ssc:100155556	zinc finger protein 385A
