# Supplementary material for: Comparative Transcriptome Analysis Provides Insight into Spatio-Temporal Expression Characteristics and Genetic Regulatory Network in Postnatal Developing Subcutaneous and Visceral Fat of Bama Pig
Source: Front Genet. 2022 Mar 31;13:844833. doi: 10.3389/fgene.2022.844833 (PMC9008487; doi:10.3389/fgene.2022.844833)
Supplement: Supplementary file 1 [file DataSheet1.ZIP › Supplemental Table 11 Differentically expressed genes between SAF and VAF at the 3-Months stage.xlsx]

## Sheet: Sheet1
AccID	log2FC	Pvalue	FDR	Style	SAF3-1	SAF3-2	SAF3-3	VAF3-1	VAF3-2	VAF3-3	Location	Strand	IsoLength	GeneType	KeggID	Description	E-Value2mouse	Blast_Symbol2mouse	Blast_Description2mouse
AACS	1.31638	0.000215548	0.00715865	up	4218	5386	3586	1293	1856	3278	chr14:28109845-28169261	-	3305	protein-coding	ssc:100156545	acetoacetyl-CoA synthetase
ABHD6	0.872773	0.00103947	0.0237884	up	785	572	570	373	350	511	chr13:39982536-40055467	+	2533	protein-coding	ssc:100515411	abhydrolase domain containing 6
ABI3BP	1.51733	0.000420954	0.0119003	up	3068	2241	2617	597	676	2120	chr13:158013704-158291093	+	6363	protein-coding	ssc:100154641	ABI family, member 3 (NESH) binding protein
ADAM7	4.36539	9.80455e-34	8.01032e-30	up	648	785	562	31	27	58	chr14:8484391-8554879	+	3621	protein-coding		ADAM metallopeptidase domain 7
ADAMDEC1	3.44963	9.06281e-17	2.46811e-13	up	241	142	175	15	17	28	chr14:8455964-8483308	+	2540	protein-coding	ssc:100517917	ADAM-like, decysin 1
ADAMTSL3	1.42209	0.000157064	0.00572819	up	1715	1711	1729	457	522	1362	chr7:51006356-51363855	-	7470	protein-coding	ssc:100157238	ADAMTS-like 3
ADCY2	1.61914	0.00024724	0.00792138	up	125	125	109	43	59	31	chr16:74305729-74729999	-	5062	protein-coding	ssc:100517503	adenylate cyclase 2 (brain)
ADORA1	1.15971	0.00191718	0.0376524	up	3934	2524	3300	1348	980	2919	chr9:113835279-113875899	+	5312	protein-coding	ssc:606743	A1 adenosine receptor
AIFM2	1.03994	1.72527e-06	0.000201363	up	2036	2183	2458	970	1193	1646	chr14:73054433-73074605	-	1804	protein-coding	ssc:100153541	apoptosis-inducing factor, mitochondrion-associated, 2
AKIRIN2	0.829257	0.000678688	0.0173549	up	1739	2110	1828	1117	1319	1269	chr1:56047188-56075342	-	2149	protein-coding
ALDH1B1	1.22552	0.00172636	0.0346954	up	1680	1312	2509	720	508	1561	chr1:239109814-239114736	+	2841	protein-coding	ssc:100156278	aldehyde dehydrogenase 1 family, member B1
ANGPTL1	1.12576	1.11902e-06	0.000147459	up	2047	1826	1722	800	947	1271	chr9:120656313-120684313	-	7177	protein-coding	ssc:100126165	angiopoietin-like 1
ANGPTL2	1.13132	0.000797155	0.0197058	up	6822	6701	9119	2269	3529	6534	chr1:267639636-267672918	-	3654	protein-coding	ssc:100126164	angiopoietin-like 2
ANKEF1	1.994	0.00135257	0.029042	up	90	346	166	26	81	75	chr17:18958165-18979703	+	2874	protein-coding	ssc:100517504	ankyrin repeat and EF-hand domain containing 1
AOX2	1.94169	0.000531339	0.0142563	up	38	55	49	9	19	15	chr15:104396502-104499789	+	5157	protein-coding
APOD	3.03056	8.55758e-07	0.000120544	up	4060	6921	6135	325	307	2035	chr13:132514546-132562594	-	2403	protein-coding	ssc:100157318	apolipoprotein D-like
APOE	1.53105	0.000113645	0.00441081	up	35959	52256	58748	9366	19433	32209	chr6:51373113-51375333	+	1099	protein-coding	ssc:397576	apolipoprotein E
APOLD1	2.28149	2.16842e-06	0.000234649	up	445	832	1360	116	159	371	chr5:59667088-59672021	-	4932	protein-coding
AQP7	1.05017	0.000562401	0.0149912	up	3924	2754	3422	1641	1263	2885	chr10:33098746-33130245	+	3244	protein-coding	ssc:100126283	aquaporin 7
ARHGAP22	0.92616	0.00239244	0.0437276	up	1071	924	745	398	544	775	chr14:89113774-89331629	-	3573	protein-coding	ssc:100156289	Rho GTPase activating protein 22
ASPN	1.58822	5.10726e-07	8.69298e-05	up	3372	2836	3710	961	873	2105	chr3:42165553-42192902	-	2791	protein-coding	ssc:100511749	asporin
ATP6	0.951821	3.10052e-08	8.17138e-06	up	236805	225074	285134	128366	137213	183363	chrMT:9120-9800	+	681	protein-coding	ssc:808506	ATP synthase F0 subunit 6
BCKDHA	0.898281	0.00137228	0.0293496	up	3322	4451	5556	2007	2560	3831	chr6:49381995-49398745	+	1814	protein-coding	ssc:100142666	branched chain keto acid dehydrogenase E1, alpha polypeptide
BHLHE40	1.68214	2.33504e-09	1.05985e-06	up	1912	2076	3090	691	661	1233	chr13:61526121-61533686	+	3174	protein-coding	ssc:100514873	basic helix-loop-helix family, member e40
BMP5	3.09971	0.000125445	0.00481166	up	66	276	409	13	70	13	chr7:25344924-25468430	+	1994	protein-coding	ssc:100151964	bone morphogenetic protein 5
BTG2	1.62439	0.00239212	0.0437276	up	1647	5306	10592	1683	2304	2445	chr9:64033853-64037795	+	2677	protein-coding	ssc:100048932	BTG family, member 2
C17H8orf4	1.33136	2.92815e-07	5.83487e-05	up	2675	3150	3761	1440	1056	1959	chr17:9441488-9443053	+	1566	protein-coding
C1H14orf39	4.57464	2.3274e-10	1.40851e-07	up	59	118	97	3	1	10	chr1:189330137-189471874	-	7228	protein-coding	ssc:100157646	chromosome 1 open reading frame, human C14orf39
C1QTNF6	1.51147	0.00230849	0.042962	up	603	417	439	143	85	401	chr5:10601869-10606886	+	1049	protein-coding	ssc:100217379	C1q and tumor necrosis factor related protein 6
C4A	2.06075	1.43767e-06	0.000179325	up	6557	12188	12186	1348	2871	4705	chr7:24068019-24083060	+	5384	protein-coding	ssc:445467	complement C4
C9	1.97616	1.80112e-05	0.00112287	up	620	691	384	183	210	98	chr16:24521318-24575939	-	2525	protein-coding	ssc:100037951	complement component C9
CA5B	1.29011	0.00218345	0.0412457	up	7165	3418	4934	1602	1607	4462	chrX:12295393-12332283	+	3578	protein-coding	ssc:100156418	carbonic anhydrase VB, mitochondrial
CACNA2D4	2.59526	1.83728e-12	2.14437e-09	up	440	225	410	77	63	61	chr5:68805092-68899397	-	6897	protein-coding	ssc:100620898	calcium channel, voltage-dependent, alpha 2/delta subunit 4
CAPN6	2.74406	0.0016138	0.03322	up	265	53	204	36	2	54	chrX:91258696-91288128	-	3645	protein-coding	ssc:100522971	calpain 6
CAV1	1.03156	0.00126107	0.027659	up	29704	22311	28068	11589	10255	25031	chr18:29648120-29682451	-	2630	protein-coding	ssc:404693	caveolin 1, caveolae protein, 22kDa
CCDC80	0.724683	0.0023997	0.0437812	up	20951	22756	27179	12012	18446	19342	chr13:147203333-147244753	+	6870	protein-coding	ssc:100516578	coiled-coil domain containing 80
CD320	0.84716	0.00161941	0.0332844	up	1720	1442	1815	747	942	1586	chr2:70961897-70970289	+	1197	protein-coding
CDO1	1.2724	0.000210522	0.00704902	up	4809	3047	4465	2174	1107	2669	chr2:119927768-119940690	-	6358	protein-coding	ssc:100312964	cysteine dioxygenase, type I
CEACAM16	1.73959	0.000398839	0.0114535	up	67	81	116	21	20	53	chr6:51217085-51228458	+	1837	protein-coding	ssc:100524994	carcinoembryonic antigen-related cell adhesion molecule 16
CILP	2.10121	4.35589e-07	7.73644e-05	up	1545	1972	2632	429	286	1009	chr1:163236864-163271222	-	5174	protein-coding	ssc:397672	cartilage intermediate layer protein, nucleotide pyrophosphohydrolase
CLVS1	1.69105	0.000221613	0.00731548	up	139	79	136	38	55	30	chr4:72104521-72257259	-	5092	protein-coding	ssc:100151841	clavesin 1
COL11A1	4.77525	5.14351e-08	1.27341e-05	up	154	70	1195	11	10	38	chr4:115638381-115841679	+	6991	protein-coding	ssc:397175	collagen type XI alpha 1
COL12A1	1.06793	0.000875055	0.0209654	up	2995	2219	4663	1206	2029	2162	chr1:90744409-90875127	+	11851	protein-coding	ssc:100156689	collagen alpha-1(XII) chain-like
COL28A1	1.70904	0.00259736	0.0462823	up	109	388	382	48	118	154	chr9:77670890-77841939	-	3786	protein-coding	ssc:100510974	collagen, type XXVIII, alpha 1
COL3A1	0.96976	0.00215728	0.0409407	up	407627	446615	481403	153969	250170	410978	chr15:93556914-93595678	+	4768	protein-coding	ssc:100152001	collagen, type III, alpha 1
COL6A3	1.05919	0.00228952	0.0427064	up	29148	34224	29958	9152	19642	24635	chr15:137011549-137103687	-	9967	protein-coding	ssc:100101551	collagen, type VI, alpha 3
COL6A6	1.92096	0.000109966	0.00430777	up	2868	3054	2273	271	881	1506	chr13:1817475-1985968	-	8862	protein-coding	ssc:100516642	collagen, type VI, alpha 6
COMP	3.73795	0.00188013	0.0370584	up	1	49	66	2	4	4	chr2:59061409-59068951	+	2426	protein-coding	ssc:396554	cartilage oligomeric matrix protein
COX1	0.916297	0.000213558	0.00712223	up	604264	389814	533169	285077	249276	410892	chrMT:6511-8055	+	1545	protein-coding	ssc:808503	cytochrome c oxidase subunit I
COX2	0.901343	2.92311e-05	0.0016191	up	215271	166191	216578	114551	98149	161076	chrMT:8203-8890	+	688	protein-coding	ssc:808504	cytochrome c oxidase subunit II
COX3	0.808717	4.20026e-05	0.00210528	up	342059	355355	426118	201244	261130	279887	chrMT:9800-10583	+	784	protein-coding	ssc:808507	cytochrome c oxidase subunit III
CRAT	0.594304	0.00260948	0.046397	up	5254	5784	6060	3629	4485	5064	chr1:269387430-269401334	-	3311	protein-coding	ssc:100127351	carnitine O-acetyltransferase
CTHRC1	2.37626	8.00661e-11	5.68818e-08	up	284	385	471	49	91	118	chr4:33759541-33771625	-	1284	protein-coding	ssc:100152510	collagen triple helix repeat containing 1
CXCL2	2.12075	4.22146e-05	0.00210944	up	421	1305	1504	144	376	344	chr8:70157253-70159145	+	1075	protein-coding	ssc:396594	chemokine (C-X-C motif) ligand 2
CYP2A19	3.8047	9.54169e-07	0.000132128	up	485	4572	2765	45	310	326	chr6:49056579-49064111	-	1755	protein-coding	ssc:403149	cytochrome P450 2A19
CYP7A1	3.90807	5.37181e-06	0.00045245	up	191	86	77	4	1	25	chr4:74343101-74372628	+	4938	protein-coding	ssc:448985	cytochrome P450, family 7, subfamily A, polypeptide 1
CYTB	1.26942	0.00112023	0.0251436	up	81831	70225	92058	28061	21650	72843	chrMT:15342-16481	+	1140	protein-coding	ssc:808513	cytochrome b
DCLK3	2.08954	0.00194333	0.0379619	up	156	113	144	7	31	82	chr13:22040518-22095477	+	3035	protein-coding	ssc:100514320	doublecortin-like kinase 3
DHRS4	0.812601	0.00220457	0.0415313	up	1904	1658	2629	1150	1036	1935	chr7:75242121-75255594	-	1245	protein-coding	ssc:397082	dehydrogenase/reductase (SDR family) member 4
DRGX	5.1302	0.000873084	0.0209654	up	73	11	2	1	0	2	chr14:89941793-89975613	-	3095	protein-coding	ssc:100154590	dorsal root ganglia homeobox
DRP2	4.00756	0.00163535	0.0334243	up	6	117	18	0	6	5	chrX:82871901-82925889	+	7295	protein-coding	ssc:100517071	dystrophin related protein 2
DTX1	1.12265	0.000411553	0.0117566	up	2377	1223	1729	685	918	1267	chr14:38559705-38599790	+	3844	protein-coding	ssc:100524958	deltex homolog 1 (Drosophila)
DUSP1	1.81662	1.8646e-05	0.00115408	up	5666	13144	14809	2799	4913	3135	chr16:51457924-51461095	+	2122	protein-coding	ssc:100522469	dual specificity phosphatase 1
DUSP6	1.62898	0.000158668	0.00574864	up	1157	3047	2919	637	703	1419	chr5:93303058-93307510	+	2816	protein-coding	ssc:100622968	dual specificity phosphatase 6
DZIP1L	1.08273	0.000654092	0.0168546	up	1536	1326	1247	591	535	1204	chr13:78861007-78916633	-	5836	protein-coding		Uncharacterized protein
EBF3	0.857532	0.00110663	0.0248947	up	1295	1350	1172	610	761	1131	chr14:138819846-138935504	-	4650	protein-coding	ssc:100153848	early B-cell factor 3
ECI1	0.785782	0.000603153	0.0157994	up	5861	4946	7163	3067	3654	5464	chr3:39750742-39758516	+	1388	protein-coding	ssc:100738177	enoyl-CoA delta isomerase 1
EDIL3	4.68114	0.00284676	0.0492234	up	18	21	5	0	2	0	chr2:92122495-92554351	-	6268	protein-coding	ssc:100516065	EGF-like repeats and discoidin I-like domains 3
EGR2	1.77481	0.00189879	0.0373811	up	49	71	183	22	34	45	chr14:66280665-66291308	-	6732	protein-coding	ssc:100038004	early growth response 2
EN1	2.63375	9.1693e-08	2.14038e-05	up	302	294	396	36	31	128	chr15:24402605-24408377	-	2651	protein-coding	ssc:100516112	engrailed homeobox 1
ERRFI1	1.38661	0.000729511	0.0183954	up	318	794	725	200	251	382	chr6:68667651-68682629	-	3124	protein-coding
F3	1.81962	1.60606e-05	0.00102113	up	1347	1942	2616	449	375	1191	chr4:122827018-122837673	+	1814	protein-coding	ssc:396677	coagulation factor III (thromboplastin, tissue factor)
FAP	1.14513	8.44317e-05	0.00354781	up	4433	3565	4065	1376	1910	3210	chr15:68831281-68902416	-	2909	protein-coding	ssc:100736572	fibroblast activation protein, alpha
FLRT3	1.33493	2.91475e-05	0.0016191	up	241	234	195	88	84	143	chr17:22940491-22955277	-	5378	protein-coding	ssc:100158214	fibronectin leucine rich transmembrane protein 3
FMO3	2.55317	5.90437e-07	9.45856e-05	up	238	438	293	46	32	126	chr9:63757928-63777075	+	1960	protein-coding	ssc:100523562	flavin containing monooxygenase 3
FOS	2.19612	0.00204026	0.0392673	up	1707	5674	15907	1457	3154	802	chr7:98449508-98451971	+	1143	protein-coding	ssc:100144486	FBJ murine osteosarcoma viral oncogene homolog
GABRE	4.12112	1.26446e-05	0.000856977	up	133	187	53	20	3	1	chrX:123278459-123296070	-	3089	protein-coding	ssc:100516716	gamma-aminobutyric acid (GABA) A receptor, epsilon
GADD45G	1.72983	0.000808143	0.0198883	up	918	2820	3312	779	1085	505	chr14:1166000-1167538	+	1069	protein-coding	ssc:100152997	growth arrest and DNA-damage-inducible, gamma
GEM	0.925114	0.000259525	0.00821831	up	1276	1014	1320	651	838	679	chr4:42458591-42471941	+	3060	protein-coding	ssc:404772	GTP binding protein overexpressed in skeletal muscle
GRAMD2A	2.06993	0.00176565	0.0352267	up	2322	409	506	220	173	547	chr7:61032783-61078509	+	4003	protein-coding
GYS2	1.61425	0.000432032	0.0121296	up	1013	535	320	240	234	238	chr5:51862952-51915153	+	2444	protein-coding	ssc:100157080	glycogen synthase 2 (liver)
HIBADH	0.928514	0.00179086	0.0356427	up	3081	2491	3691	1842	1179	2677	chr18:44985410-45102171	+	1926	protein-coding	ssc:100516656	3-hydroxyisobutyrate dehydrogenase
HILPDA	1.10869	0.000867367	0.0209038	up	520	745	730	301	247	556	chr18:19944929-19947080	-	1073	protein-coding
IL6	2.66783	1.71627e-06	0.000201363	up	45	67	122	10	16	16	chr9:91506421-91510830	+	1123	protein-coding	ssc:399500	interleukin 6 (interferon, beta 2)
IRS1	1.264	0.00253654	0.0455964	up	355	475	541	138	144	410	chr15:128245846-128307321	-	5117	protein-coding	ssc:100512686	insulin receptor substrate 1
IRX3	3.26077	5.86927e-09	2.17963e-06	up	404	624	474	92	61	21	chr6:31044919-31049067	+	3290	protein-coding	ssc:100518611	iroquois homeobox 3
IRX5	3.22476	7.42354e-08	1.75798e-05	up	63	83	64	5	14	7	chr6:30511263-30515015	-	2489	protein-coding		Uncharacterized protein
KCNA6	1.86074	0.000892704	0.0212635	up	53	77	116	11	27	42	chr5:65625581-65659557	-	8586	protein-coding		potassium voltage-gated channel, shaker-related subfamily, member 6
KCNE4	1.17954	0.00087154	0.0209654	up	92	75	110	46	40	55	chr15:124910708-124915787	+	4550	protein-coding	ssc:397167	potassium voltage-gated channel, Isk-related family, member 4
KCNK12	3.34842	1.68026e-05	0.00105598	up	34	39	46	6	6	1	chr3:92990129-93044989	+	5841	protein-coding	ssc:100521189	potassium channel, subfamily K, member 12
KCNK13	2.5777	6.09583e-06	0.000481188	up	185	390	355	24	41	128	chr7:111866471-111981304	+	2904	protein-coding	ssc:100623906	potassium channel, subfamily K, member 13
KERA	2.26028	4.05507e-05	0.00205776	up	916	352	1685	126	169	427	chr5:91794317-91802362	+	2586	protein-coding	ssc:100157843	keratocan
KLF6	0.786926	9.22928e-05	0.00381153	up	2448	2387	2672	1351	1556	2196	chr10:66488445-66497830	+	3982	protein-coding	ssc:100174961	Kruppel-like factor 6
LEP	2.18251	8.93132e-06	0.000641818	up	2608	1275	1127	430	192	709	chr18:20106867-20124071	-	3264	protein-coding	ssc:396832	leptin
LIMCH1	1.51017	4.61305e-06	0.000404095	up	1655	1271	977	479	401	754	chr8:32433035-32792553	+	8164	protein-coding	ssc:100515040	LIM and calponin homology domains 1
LIPA	0.9952	0.00234602	0.043341	up	9820	7099	8693	3849	3316	8224	chr14:101131372-101254739	-	2660	protein-coding	ssc:100142668	lipase A, lysosomal acid, cholesterol esterase
LIPG	1.78465	9.99393e-06	0.000708987	up	344	734	458	164	126	244	chr1:99081940-99110671	+	3815	protein-coding	ssc:100155736	lipase, endothelial
LMX1B	4.26737	0.00113501	0.0254055	up	10	89	14	0	6	1	chr1:267207273-267290862	+	5667	protein-coding	ssc:100157562	LIM homeobox transcription factor 1, beta
LOC100520329	0.944452	0.000479767	0.0131379	up	8530	5968	6908	3680	3293	6182	chr12:20013616-20021507	-	4145	protein-coding
LOC100620265	2.38179	0.000286302	0.0089108	up	95	89	119	8	11	53	chr2:62078403-62110891	-	5541	protein-coding	ssc:100620265	cytochrome P450 4F22-like
LOC100623096	1.61229	0.00257022	0.0460301	up	62	62	85	32	30	14	chr9:107683099-107688606	+	1759	ncRNA	ssc:100623096	uncharacterized LOC100623096
LOC100736711	2.32337	0.000473405	0.0130446	up	220	79	106	18	13	69	chr7:53997469-54017612	-	1423	ncRNA		ankyrin repeat domain-containing protein 26-like
LOC102157763	2.37027	9.76787e-07	0.000134123	up	140	347	499	50	71	101	chr8:70145049-70147973	+	2138	pseudo	ssc:102157763	c-X-C motif chemokine 2-like
LOC102164998	1.85162	0.00143232	0.0301296	up	61	77	80	20	9	44	chr14:127621858-127649806	-	8705	ncRNA	ssc:102164998	uncharacterized LOC102164998
LOC102168147	2.16539	0.00162609	0.033338	up	122	73	114	29	40	6	chr2:18448312-18471502	+	1219	ncRNA	ssc:102168147	uncharacterized LOC102168147
LOC106504812	1.81164	0.000111853	0.0043516	up	515	328	173	84	109	154	chr9:9943926-9953922	-	1655	ncRNA
LOC106504896	2.66437	2.40754e-05	0.00141001	up	42	35	77	9	12	6	chr9:48370907-48405755	-	3240	ncRNA
LOC106504979	2.8966	0.00110762	0.0248947	up	20	41	15	3	6	3	chr9:94792957-94848211	-	1309	ncRNA
LOC106505375	9.20935	1.59294e-09	7.65546e-07	up	20	200	50	0	0	0	chr13:87732391-87735798	+	2946	ncRNA
LOC106505406	2.08074	0.000498421	0.0135737	up	38	35	31	7	9	13	chr12:14073644-14090126	-	1321	ncRNA
LOC106505669	1.95838	8.01932e-07	0.000115961	up	135	94	127	38	37	29	chr13:66133810-66144898	+	560	ncRNA
LOC106507946	7.18575	6.84424e-07	0.000102275	up	77	38	18	1	0	0	chr11:76285231-76294455	-	898	ncRNA
LOC106507997	2.24906	7.83066e-05	0.00336718	up	197	85	76	21	20	50	chr2:24748312-24769223	+	1446	ncRNA
LOC106508121	2.03203	0.00251432	0.0453099	up	51	33	25	9	6	17	chr15:79326801-79337120	-	7691	ncRNA
LOC106509125	1.81272	0.00263551	0.0466965	up	75	105	159	15	64	30	chr1:189622929-189628216	+	1433	ncRNA
LOC106509501	3.35823	0.00231518	0.0430376	up	25	7	20	1	1	4	chr2:100467013-100483151	+	13512	ncRNA
LOC106509979	1.69869	1.9257e-05	0.0011783	up	147	189	186	34	71	85	chr4:17583360-17589050	-	5542	ncRNA
LOC106510023	2.51754	6.27479e-05	0.00282452	up	136	95	113	5	24	44	chr4:42460502-42465714	+	4851	ncRNA
LOC110255568	4.15029	4.10863e-09	1.66661e-06	up	46	50	78	6	3	2	chr9:123761734-123763493	+	1199	protein-coding
LOC110256001	2.22642	0.000316986	0.00966334	up	86	53	82	25	20	7	chr12:20011581-20015045	+	3097	ncRNA
LOC110257650	2.30075	0.000350475	0.0103934	up	89	35	65	23	9	11	chrX:10427069-10438287	+	8516	ncRNA
LOC110260647	1.78783	0.000729446	0.0183954	up	159	122	188	69	58	22	chr5:10151166-10154083	+	2272	ncRNA
LOC110262031	0.904111	0.000402509	0.0115184	up	481	505	617	273	269	465	chr8:356892-366157	-	1158	ncRNA
LOC110262252	2.5492	9.84366e-05	0.00398132	up	59	62	81	17	17	4	chr9:106956437-106965802	-	5461	ncRNA
LOXL2	1.2886	0.00163695	0.0334243	up	5253	3041	4383	1316	1229	3737	chr14:7435861-7540699	-	3615	protein-coding		Uncharacterized protein
LRRC17	0.919975	0.00232258	0.0431072	up	1400	1304	910	704	773	748	chr9:103062653-103099886	+	7718	protein-coding
LRRC28	0.704061	0.000719375	0.0182242	up	1933	1613	2090	1093	1188	1765	chr1:137998540-138194848	+	8278	protein-coding	ssc:100156704	leucine rich repeat containing 28
LRRC38	3.88862	0.000102805	0.00411725	up	13	58	25	1	2	5	chr6:72930084-72965438	-	11029	protein-coding	ssc:100514055	leucine rich repeat containing 38
MAB21L3	1.55137	0.00192713	0.0377761	up	254	304	247	107	39	187	chr4:104572922-104651287	-	8049	protein-coding	ssc:100154970	mab-21-like 3 (C. elegans)
MBP	3.28809	9.75101e-05	0.00396347	up	65	1158	188	51	49	80	chr1:147649516-147685289	+	1849	protein-coding	ssc:414286	myelin basic protein
MDH1	1.40632	7.04878e-05	0.00312133	up	13599	8948	13568	3771	3465	9072	chr3:78247229-78263085	-	1003	protein-coding	ssc:396894	malate dehydrogenase 1, NAD (soluble)
MGST3	0.785235	0.00257194	0.0460301	up	10863	11516	13502	5856	6824	12005	chr4:85069603-85095022	-	914	protein-coding	ssc:733607	microsomal glutathione S-transferase 3
MLIP	1.95895	0.00029084	0.00903484	up	67	132	143	17	28	61	chr7:26562802-26801817	-	6194	protein-coding	ssc:100623023	flocculation protein FLO11-like
MME	2.15947	6.26522e-05	0.00282452	up	671	186	488	68	77	216	chr13:95018395-95122977	+	5707	protein-coding	ssc:100511536	membrane metallo-endopeptidase
MMP27	4.18419	3.11199e-07	6.05355e-05	up	920	818	384	33	3	114	chr9:33366342-33379828	-	2243	protein-coding	ssc:100523268	matrix metallopeptidase 27
MPC1	0.709713	0.00132155	0.0284883	up	10336	9483	9758	5363	7541	8198	chr1:2541475-2552864	+	2857	protein-coding
MPZ	5.20928	0.000160163	0.00577718	up	155	5469	639	21	84	112	chr4:89174107-89179556	+	1969	protein-coding	ssc:100153273	myelin protein zero
MRPL34	0.639388	0.000757228	0.0189772	up	1947	1586	2000	1199	1234	1702	chr2:60377904-60378967	-	881	protein-coding
MSRB1	0.878895	0.00198652	0.0385966	up	6117	5823	7650	2702	3657	6266	chr3:40017161-40021736	+	1197	protein-coding	ssc:100037965	methionine sulfoxide reductase B1
MYOC	1.69294	2.61542e-05	0.00149753	up	8351	8827	7010	3095	1343	4544	chr9:114087370-114098765	-	2138	protein-coding	ssc:397046	myocilin, trabecular meshwork inducible glucocorticoid response
NCMAP	4.21188	7.25191e-05	0.00318538	up	23	183	20	8	1	6	chr6:82242371-82283887	+	3993	protein-coding	ssc:100521800	noncompact myelin associated protein
ND1	1.28487	2.27267e-05	0.00135032	up	25188	19293	24710	8330	7833	17714	chrMT:3922-4876	+	955	protein-coding	ssc:808501	NADH dehydrogenase subunit 1
ND2	1.41649	0.000359971	0.0105222	up	45822	38177	47960	14327	9983	35584	chrMT:5087-6128	+	1042	protein-coding	ssc:808502	NADH dehydrogenase subunit 2
ND4	1.24857	8.26675e-06	0.000605734	up	162185	142545	186082	59925	60455	125039	chrMT:11359-12736	+	1378	protein-coding	ssc:808510	NADH dehydrogenase subunit 4
ND6	2.41076	1.9465e-23	1.06019e-19	up	3807	2725	4822	728	826	882	chrMT:14739-15266	-	528	protein-coding	ssc:808512	NADH dehydrogenase subunit 6
NFIL3	1.03848	0.000110471	0.00430812	up	830	751	842	364	356	679	chr14:2588887-2603774	-	2154	protein-coding	ssc:100153822	nuclear factor, interleukin 3 regulated
NGFR	2.23918	1.20443e-09	6.1501e-07	up	1445	1788	1056	402	229	447	chr12:25699410-25720355	+	3448	protein-coding	ssc:100525607	nerve growth factor receptor
NID2	1.22479	0.00141101	0.0299039	up	9755	5763	8606	2857	2453	7102	chr1:181699098-181773084	-	5299	protein-coding	ssc:100156994	nidogen 2 (osteonidogen)
NKX3-2	6.00169	5.5006e-05	0.00260521	up	14	26	19	0	0	1	chr8:9179061-9183340	-	2833	protein-coding	ssc:100625162	NK3 homeobox 2
NPSR1	3.73353	0.00138466	0.0294986	up	37	7	15	3	1	1	chr18:38942499-39212791	-	2932	protein-coding	ssc:100217399	neuropeptide S receptor 1
NR4A3	1.89596	3.84408e-05	0.00198773	up	113	79	224	44	39	42	chr1:241569867-241611735	+	5778	protein-coding	ssc:397479	neuron-derived orphan receptor-1 alfa
NRBF2	1.09597	0.000189263	0.0065244	up	1089	1289	1410	589	477	1038	chr14:66590307-66629573	+	2679	protein-coding	ssc:100157738	nuclear receptor binding factor 2
NRSN1	2.67196	6.00718e-09	2.18127e-06	up	262	154	218	37	18	63	chr7:19007781-19027226	+	2201	protein-coding	ssc:100154240	neurensin 1
NUP205	1.24939	1.50505e-05	0.000972038	up	1232	955	1199	439	406	845	chr18:13674301-13777773	-	6475	protein-coding	ssc:100523151	nucleoporin 205kDa
ORMDL3	0.953875	0.00119128	0.026376	up	10496	12120	13226	5301	5431	11379	chr12:22411130-22417744	+	2116	protein-coding
PCYOX1	1.55749	0.00102841	0.0236679	up	28838	13999	19215	6080	3752	15859	chr3:72207406-72223605	-	3151	protein-coding	ssc:100624596	prenylcysteine oxidase 1
PENK	1.91641	0.000272525	0.00858008	up	3138	7649	10802	1358	1221	4345	chr4:75525497-75530403	+	1426	protein-coding	ssc:100152093	proenkephalin
PGLYRP2	3.57356	1.06182e-11	9.13167e-09	up	5618	3266	2199	400	135	591	chr2:62135578-62140180	+	1885	protein-coding	ssc:396557	peptidoglycan recognition protein 2
PIGM	0.875863	0.00279862	0.0488562	up	242	264	338	159	132	248	chr4:90461507-90464500	+	2994	protein-coding	ssc:100627870	phosphatidylinositol glycan anchor biosynthesis, class M
PIM3	1.09843	8.11352e-05	0.00346149	up	3343	2040	3072	1249	1221	2166	chr5:677705-680690	-	2202	protein-coding		Uncharacterized protein
PITPNA	0.625177	0.000595688	0.0157246	up	2982	2693	2906	1866	2041	2580	chr12:47739631-47785387	-	3829	protein-coding	ssc:100623388	phosphatidylinositol transfer protein, alpha
PLK2	1.51895	0.00081455	0.0199546	up	698	1470	2428	366	613	891	chr16:37299116-37305114	-	2782	protein-coding	ssc:397251	polo-like kinase 2
PMP2	2.51896	0.00108788	0.0245524	up	40	442	120	43	42	41	chr4:55116259-55141619	+	1956	protein-coding	ssc:100151890	peripheral myelin protein 2
PON1	1.13862	5.97993e-07	9.48228e-05	up	772	769	974	343	472	507	chr9:74943646-74974720	-	4960	protein-coding	ssc:100048952	paraoxonase 1
POSTN	3.17552	2.03965e-15	4.16599e-12	up	30216	32879	42988	2934	2691	8609	chr11:13225183-13258973	-	3328	protein-coding	ssc:100152401	periostin, osteoblast specific factor
PPP1R3C	1.13254	6.40098e-05	0.00285771	up	1955	1678	1420	996	715	969	chr14:103273401-103278757	-	3335	protein-coding	ssc:641349	protein phosphatase 1, regulatory subunit 3C
PRRX1	1.09246	5.85658e-06	0.00047255	up	1556	1578	2052	698	1049	1063	chr4:80427682-80502689	-	5465	protein-coding	ssc:100738910	paired related homeobox 1
PTGFRN	0.677064	0.00180002	0.0357652	up	1024	1067	1027	742	637	897	chr4:103747007-103835192	-	4442	protein-coding	ssc:397023	prostaglandin F2 receptor negative regulator
PTGS2	1.72029	0.000167176	0.00597828	up	213	383	592	87	189	133	chr9:127850164-127858866	-	3613	protein-coding	ssc:397590	prostaglandin-endoperoxide synthase 2 (prostaglandin G/H synthase and cyclooxygenase)
RDH16	0.963903	0.00127783	0.0279515	up	3975	5024	5805	1841	2962	4161	chr5:22251751-22266801	-	1605	protein-coding	ssc:100511633	retinol dehydrogenase 16 (all-trans)
RDH5	1.51614	0.00028232	0.00883253	up	1716	1344	1470	476	306	1144	chr5:21166869-21170913	+	1441	protein-coding	ssc:100517586	retinol dehydrogenase 5 (11-cis/9-cis)
RGCC	1.03799	0.00223991	0.0418765	up	4290	4580	6291	1885	2099	4844	chr11:25481845-25496548	-	1969	protein-coding		Uncharacterized protein
RRP9	0.72761	0.00214002	0.0407078	up	687	526	849	426	486	512	chr13:34067517-34075425	-	1586	protein-coding	ssc:100620746	ribosomal RNA processing 9, small subunit (SSU) processome component, homolog (yeast)
RXFP1	2.37649	0.000641157	0.0166495	up	43	68	22	9	8	14	chr8:47473465-47603332	+	4490	protein-coding		relaxin/insulin-like family peptide receptor 1
S100A12	1.57517	0.00274658	0.0482052	up	81	159	290	43	90	68	chr4:96225691-96227030	+	362	protein-coding	ssc:100301483	S100 calcium binding protein A12
SAL1	3.4422	1.92158e-06	0.000214077	up	9755	15634	4283	249	602	2740	chr1:253638017-253642835	-	906	protein-coding	ssc:396739	salivary lipocalin
SDR16C5	1.61131	0.000487401	0.0133179	up	2210	1320	1316	732	249	900	chr4:75586346-75598985	+	1463	protein-coding	ssc:100157319	short chain dehydrogenase/reductase family 16C, member 5
SELE	2.78604	1.90828e-05	0.00117666	up	46	39	38	8	3	10	chr4:81289061-81299657	+	3971	protein-coding	ssc:397508	selectin E
SEMA3A	1.90501	0.000301333	0.00929015	up	93	91	89	30	11	46	chr9:95934937-96387950	+	7493	protein-coding	ssc:102163327	sema domain, immunoglobulin domain (Ig), short basic domain, secreted, (semaphorin) 3A
SFRP1	0.969156	0.00282255	0.0491158	up	7654	12088	11959	4217	5584	9521	chr17:10436414-10489773	-	4252	protein-coding	ssc:100621622	secreted frizzled-related protein 1
SFRP5	1.70681	3.54538e-05	0.00186263	up	7227	3567	3292	2113	1369	1455	chr14:109120382-109125655	-	1170	protein-coding	ssc:100153176	secreted frizzled-related protein 5
SGK1	1.15916	0.000895557	0.0212811	up	1338	1527	2560	709	663	1490	chr1:29625786-29753619	+	3263	protein-coding	ssc:100625739	serum/glucocorticoid regulated kinase 1
SGK2	1.01437	0.0025886	0.0462776	up	8248	7357	6548	3113	2994	7163	chr17:46188160-46208807	+	3257	protein-coding	ssc:100157757	serum/glucocorticoid regulated kinase 2
SHMT2	0.884772	0.00144297	0.030306	up	1593	1862	2400	866	1099	1771	chr5:22535780-22540322	+	1839	protein-coding	ssc:397181	serine hydroxymethyltransferase 2 (mitochondrial)
SHOX2	2.01113	3.99862e-05	0.00203544	up	662	447	687	96	89	360	chr13:97879586-97892276	-	5581	protein-coding	ssc:100628206	short stature homeobox 2
SIM2	2.30726	0.00263775	0.0466965	up	37	15	42	7	10	4	chr13:200354963-200408890	+	8308	protein-coding	ssc:100623917	single-minded homolog 2 (Drosophila)
SIX1	2.02235	5.02421e-11	3.73162e-08	up	1243	1083	1586	322	463	301	chr1:189620430-189624652	-	2177	protein-coding	ssc:100156847	SIX homeobox 1
SLC2A5	2.83316	7.14944e-07	0.000104305	up	2273	543	567	146	222	182	chr6:69507829-69535794	-	2570	protein-coding		solute carrier family 2 (facilitated glucose/fructose transporter), member 5
SMIM10	1.60122	5.76747e-05	0.00267547	up	230	239	339	73	66	179	chrX:110754797-110761398	+	1857	protein-coding
SNCG	1.18639	0.0012713	0.0278458	up	2593	1584	2515	1532	711	1086	chr14:87916353-87922111	+	1127	protein-coding	ssc:100125343	synuclein, gamma (breast cancer-specific protein 1)
SOCS3	2.77417	0.000129311	0.0049024	up	197	821	2819	157	293	156	chr12:3643832-3647015	+	2628	protein-coding	ssc:493186	suppressor of cytokine signaling 3
SOD1	0.625229	0.00216324	0.0410062	up	5655	4186	6096	3748	3430	4763	chr13:195326573-195335273	+	635	protein-coding	ssc:397036	superoxide dismutase 1, soluble
SPAG17	2.83662	0.00153582	0.0318469	up	195	149	131	4	5	78	chr4:102596465-102826213	+	6742	protein-coding	ssc:100155374	sperm associated antigen 17
SPARC	0.83004	0.00101419	0.0234136	up	258747	258150	297504	127488	211323	190851	chr16:71368164-71380972	+	1845	protein-coding	ssc:595124	secreted protein, acidic, cysteine-rich (osteonectin)
SPRY2	1.06706	0.000385439	0.0111273	up	1469	1598	1690	650	661	1406	chr11:52153695-52158766	-	2303	protein-coding	ssc:100157266	sprouty homolog 2 (Drosophila)
TALDO1	0.880846	0.00116256	0.0259158	up	19979	14871	20909	8008	10608	17105	chr2:464781-472836	+	1216	protein-coding	ssc:100514210	transaldolase 1
TBX15	6.05606	4.95684e-41	8.09948e-37	up	1860	2115	2944	22	22	82	chr4:101918891-102032280	+	4580	protein-coding	ssc:100158194	T-box transcription factor TBX15-like
THBS1	1.26593	1.15781e-06	0.000151349	up	1035	1040	1263	386	476	777	chr1:131728781-131746098	-	5800	protein-coding	ssc:492313	thrombospondin 1
THBS4	4.67497	2.66306e-12	2.90097e-09	up	2442	1992	9200	59	144	430	chr2:88729531-88780759	+	3209	protein-coding	ssc:100513005	thrombospondin 4
TIMM44	0.751272	0.00180481	0.0357897	up	1582	1281	1493	800	845	1408	chr2:71271778-71287795	+	1924	protein-coding	ssc:100521124	translocase of inner mitochondrial membrane 44 homolog (yeast)
TLCD2	1.14908	0.00143232	0.0301296	up	395	419	708	160	244	402	chr12:47904150-47918257	-	8071	protein-coding
TMEM266	1.13443	0.0020068	0.0388808	up	196	184	184	60	92	155	chr7:56311510-56440650	+	4813	protein-coding
TNFSF9	1.83975	9.09035e-05	0.00376996	up	60	93	107	21	21	44	chr2:72578811-72582834	-	2245	protein-coding	ssc:100736831	tumor necrosis factor (ligand) superfamily, member 9
TRABD2B	1.08535	0.00208709	0.0399485	up	447	314	442	159	154	363	chr6:163624078-163836829	+	5621	protein-coding	ssc:100626346	TraB domain containing 2B
TTLL6	3.39889	4.00687e-06	0.000359738	up	65	42	26	5	3	7	chr12:24980421-25033509	-	3552	protein-coding	ssc:100523818	tubulin tyrosine ligase-like family, member 6
TWIST1	0.912136	0.000581719	0.0154056	up	1712	1736	1823	916	802	1608	chr9:88286911-88290131	-	2687	protein-coding	ssc:100516456	twist basic helix-loop-helix transcription factor 1
UCP3	1.3875	0.00116802	0.0259312	up	1705	1897	2509	468	619	1754	chr9:8378023-8389452	-	2239	protein-coding	ssc:397116	uncoupling protein 3 (mitochondrial, proton carrier)
VDR	1.90779	0.00134182	0.0288872	up	137	211	81	53	18	68	chr5:78205807-78266505	-	4107	protein-coding	ssc:396628	vitamin D (1,25- dihydroxyvitamin D3) receptor
VEPH1	3.79288	0.000117677	0.004535	up	36	19	15	1	2	3	chr13:96986322-97366206	-	6761	protein-coding	ssc:100512989	ventricular zone expressed PH domain-containing 1
VIT	3.21717	6.37737e-10	3.72165e-07	up	488	363	319	24	28	104	chr3:103379127-103492989	-	2728	protein-coding	ssc:100524557	vitrin
XDH	6.80619	3.05887e-06	0.000304006	up	18	22	68	0	0	1	chr3:107987060-108052043	+	4740	protein-coding	ssc:100515259	xanthine dehydrogenase
ZIC1	9.9507	6.91799e-13	8.69538e-10	up	57	281	121	0	0	0	chr13:87740769-87750258	+	7393	protein-coding	ssc:100153570	Zic family member 1
ZIC4	6.8338	0.000458086	0.0127298	up	6	43	2	0	0	0	chr13:87725642-87740724	-	3341	protein-coding	ssc:100519623	Zic family member 4
ZSWIM2	6.58532	3.71546e-07	6.97824e-05	up	64	77	18	1	0	1	chr15:91840694-91865227	-	4251	protein-coding	ssc:100155630	zinc finger, SWIM-type containing 2
A2M	-3.5982	7.07588e-07	0.000104162	down	41	75	24	819	947	139	chr5:62406928-62483690	+	4900	protein-coding	ssc:403166	alpha-2-macroglobulin
ABCC2	-4.15923	4.11864e-05	0.00207073	down	4	0	2	47	50	21	chr14:110955698-111038898	+	10185	protein-coding	ssc:397535	ATP-binding cassette, sub-family C (CFTR/MRP), member 2
ABCC3	-1.54901	0.000919162	0.0217353	down	106	88	110	515	271	201	chr12:26920764-26978389	+	6884	protein-coding	ssc:100513231	ATP-binding cassette, sub-family C (CFTR/MRP), member 3
ABHD17C	-1.9427	0.00046709	0.0128923	down	89	91	123	718	378	173	chr7:49540698-49599323	+	2426	protein-coding	ssc:100522555	abhydrolase domain containing 17C
ACKR2	-0.748852	0.000698969	0.0178177	down	393	392	507	688	882	935	chr13:26291583-26329506	+	7193	protein-coding	ssc:100737352	chemokine binding protein 2
ACOT11	-1.32303	0.00219018	0.0413252	down	75	115	84	365	202	217	chr6:157749917-157832280	-	7058	protein-coding
ACOXL	-3.29402	0.00262868	0.0466369	down	3	3	0	22	31	15	chr3:45202875-45563062	-	4544	protein-coding	ssc:100520554	acyl-CoA oxidase-like
ACTA2	-2.45582	0.000168864	0.00597828	down	2420	4706	4751	29484	36581	4830	chr14:100868145-100886732	-	1402	protein-coding	ssc:733615	actin, alpha 2, smooth muscle, aorta
ACTC1	-4.2487	0.00107012	0.0243197	down	3	1	2	89	30	2	chr1:136281119-136286551	+	1559	protein-coding	ssc:100152267	actin, alpha, cardiac muscle 1
ACTG2	-6.83968	1.07952e-05	0.000747432	down	39	145	199	25448	20728	137	chr3:69097366-69121542	-	1482	protein-coding	ssc:100520667	actin, gamma 2, smooth muscle, enteric
ADAM28	-6.30402	6.37517e-05	0.00285398	down	36	41	42	7491	2499	20	chr14:8375169-8438622	+	2668	protein-coding	ssc:100152711	ADAM metallopeptidase domain 28
ADAMTSL2	-1.47121	0.00143106	0.0301296	down	38	43	69	113	226	129	chr1:273119826-273155412	+	3671	protein-coding	ssc:100628047	ADAMTS-like 2
ADAMTSL5	-2.04495	4.60022e-07	7.99656e-05	down	31	48	69	188	284	222	chr2:76966155-76975555	+	4296	protein-coding	ssc:100512586	ADAMTS-like 5
ADCY8	-4.25765	5.56818e-05	0.00261631	down	4	4	4	185	53	8	chr4:9645398-9867065	+	4746	protein-coding	ssc:100514402	adenylate cyclase 8 (brain)
ADGRB1	-2.0439	3.04413e-05	0.00165803	down	19	19	11	72	81	83	chr4:1582321-1658639	-	5711	protein-coding
ADGRD1	-2.05735	2.95883e-16	6.90675e-13	down	288	214	341	1337	1051	1665	chr14:24059667-24241270	-	5482	protein-coding
AFF3	-1.29885	0.0025137	0.0453099	down	53	74	75	217	215	127	chr3:54135476-54730201	+	10795	protein-coding	ssc:100522606	AF4/FMR2 family, member 3
AIF1	-1.39593	0.000748142	0.0188071	down	283	341	421	989	1458	616	chr7:23711752-23731191	+	1039	protein-coding	ssc:397271	allograft inflammatory factor 1
AKAP12	-1.05014	0.000808192	0.0198883	down	2646	1248	2561	4672	5285	5222	chr1:14904109-15017016	-	8239	protein-coding	ssc:100152595	A kinase (PRKA) anchor protein 12
AKR1B1	-2.04652	0.000727907	0.0183954	down	650	517	712	5364	2174	844	chr18:14593516-14752316	+	1661	protein-coding	ssc:396816	aldo-keto reductase family 1, member B1 (aldose reductase)
AKR1C1	-6.56747	1.90917e-06	0.000214077	down	21	6	5	1920	1316	44	chr10:65650223-65679878	+	3307	protein-coding	ssc:733694	aldo-keto reductase family 1, member C1 (dihydrodiol dehydrogenase 1; 20-alpha (3-alpha)-hydroxysteroid dehydrogenase)
ALDH1A1	-1.27089	3.36272e-13	5.0893e-10	down	1481	1490	1802	4177	4021	5132	chr1:226163347-226217342	-	2121	protein-coding		Uncharacterized protein
ALPL	-2.52772	8.53521e-05	0.00355779	down	19	37	48	390	169	94	chr6:79589695-79649646	+	2610	protein-coding	ssc:100170147	alkaline phosphatase, liver/bone/kidney
ALX1	-8.12492	1.07827e-06	0.000143244	down	0	0	0	12	14	174	chr5:96761683-96785125	-	4143	protein-coding	ssc:100525700	ALX homeobox 1
AMN	-5.94861	7.56784e-05	0.00328007	down	1	0	0	14	40	22	NW_018084979:1630488-1639321	+	1738	protein-coding	ssc:100157003	amnion associated transmembrane protein	5e-151	Amn	Protein amnionless
ANGPT4	-2.48297	0.000270787	0.00854182	down	43	102	122	486	994	146	chr17:34345926-34394977	+	6573	protein-coding	ssc:100515978	angiopoietin 4
ANKRD22	-2.93216	1.0317e-06	0.000140484	down	34	24	26	420	174	113	chr14:100747955-100772412	-	2276	protein-coding	ssc:100152630	ankyrin repeat domain 22
ANO9	-3.53581	1.11699e-05	0.000766871	down	12	11	13	306	112	32	chr2:232761-250966	-	2334	protein-coding	ssc:100627366	anoctamin 9
ANXA13	-2.71894	0.000992492	0.023036	down	5	15	21	178	85	27	chr4:15707576-15765934	+	2462	protein-coding	ssc:100155380	annexin A13
ANXA9	-4.01653	3.96119e-06	0.000357602	down	37	26	20	997	416	39	chr4:98224436-98243957	-	6616	protein-coding	ssc:100152685	annexin A9
AP1M2	-10.6932	0.000168894	0.00597828	down	0	0	0	707	263	2	chr2:69341289-69353906	-	1878	protein-coding	ssc:102168166	AP-1 complex subunit mu-2-like
AP1S2	-0.87736	0.00192828	0.0377761	down	455	492	574	1117	1161	888	chrX:12367785-12397672	-	3509	protein-coding	ssc:100517795	adaptor-related protein complex 1, sigma 2 subunit
AP1S3	-3.04411	7.44434e-06	0.000560555	down	34	34	56	683	317	95	chr15:125561513-125637215	-	2857	protein-coding		Uncharacterized protein
ARAP2	-2.11444	0.000109874	0.00430777	down	37	31	25	243	81	136	chr8:27771413-27960564	-	7951	protein-coding	ssc:100521564	ArfGAP with RhoGAP domain, ankyrin repeat and PH domain 2
AREG	-6.26807	0.00126034	0.027659	down	0	1	6	397	142	3	chr8:70417935-70428106	+	1209	protein-coding	ssc:397668	amphiregulin
ARG2	-2.78195	3.92019e-05	0.00201434	down	5	10	8	85	54	39	chr7:91343987-91385911	+	1449	protein-coding	ssc:100155893	arginase 2
ARHGAP8	-4.452	3.75894e-05	0.00194988	down	2	5	4	199	51	9	chr5:4399874-4450505	-	1750	protein-coding	ssc:100533202	Rho GTPase activating protein 8
ARHGEF16	-4.0667	8.50218e-07	0.000120544	down	4	17	12	387	170	48	chr6:65026490-65048545	+	3755	protein-coding	ssc:100625324	Rho guanine nucleotide exchange factor (GEF) 16
ARHGEF5	-5.9601	1.3005e-06	0.00016473	down	1	0	4	236	72	12	chr9:113364849-113394446	-	8102	protein-coding	ssc:100627158	Rho guanine nucleotide exchange factor (GEF) 5
ARL4C	-1.08612	0.000449386	0.0125093	down	144	160	178	446	382	334	chr15:134618490-134622211	-	3722	protein-coding	ssc:100514255	ADP-ribosylation factor-like 4C
ARL4D	-2.28074	2.87873e-06	0.000290361	down	55	75	112	398	654	247	chr12:19649379-19651366	-	1430	protein-coding	ssc:100516931	ADP-ribosylation factor-like 4D
ARSB	-0.733892	0.000982196	0.0228294	down	311	301	289	535	533	680	chr2:87614938-87779553	-	5725	protein-coding	ssc:102158016	arylsulfatase B
ASB2	-3.61211	1.87241e-06	0.000212467	down	21	22	14	443	273	48	chr7:115210885-115258863	-	2845	protein-coding	ssc:100627413	ankyrin repeat and SOCS box containing 2
ASGR2	-7.28971	0.0022396	0.0418765	down	0	2	0	256	96	1	chr12:52479404-52506569	-	1761	protein-coding	ssc:100739379	asialoglycoprotein receptor 2
ASTN1	-3.89579	1.30137e-05	0.000864405	down	6	2	11	92	185	23	chr9:118649144-118969032	-	8112	protein-coding	ssc:100737305	astrotactin 1
ATP10B	-5.01924	0.00025717	0.00815952	down	2	6	0	239	48	3	chr16:62569813-62918484	+	9111	protein-coding	ssc:100626997	ATPase, class V, type 10B
ATP1A2	-1.88943	0.00200829	0.0388808	down	76	179	119	758	606	175	chr4:90341316-90371040	-	6143	protein-coding	ssc:396828	ATPase, Na+/K+ transporting, alpha 2 polypeptide
ATP1B1	-1.75996	4.46356e-05	0.00221014	down	252	189	340	1521	616	805	chr4:81912543-81937015	-	1235	protein-coding	ssc:396898	ATPase, Na+/K+ transporting, beta 1 polypeptide
ATP1B2	-1.93487	0.000191558	0.00656195	down	50	65	58	261	358	119	chr12:52925697-52932638	+	3095	protein-coding	ssc:100522212	ATPase, Na+/K+ transporting, beta 2 polypeptide
ATP6V0D2	-7.48926	0.00165121	0.0336419	down	2	0	0	271	114	1	chr4:50694188-50749373	-	2122	protein-coding	ssc:100521494	ATPase, H+ transporting, lysosomal 38kDa, V0 subunit d2
ATP6V1G3	-6.34999	0.00208351	0.0399485	down	0	0	0	7	41	1	chr10:21371302-21394817	-	789	protein-coding	ssc:100522819	ATPase, H+ transporting, lysosomal 13kDa, V1 subunit G3
AXL	-0.674091	0.000161606	0.0058036	down	1184	1125	1233	1907	2113	2552	chr6:49245802-49277917	+	4201	protein-coding	ssc:100144875	AXL receptor tyrosine kinase
B3GALT5	-5.95998	0.00140204	0.0297911	down	0	0	0	4	8	31	chr13:203208353-203250085	+	14304	protein-coding	ssc:100516832	UDP-Gal:betaGlcNAc beta 1,3-galactosyltransferase, polypeptide 5
B3GNT7	-2.79108	0.00116572	0.0259243	down	4	12	3	81	44	25	chr15:132127386-132131912	+	2437	protein-coding	ssc:100518402	UDP-GlcNAc:betaGal beta-1,3-N-acetylglucosaminyltransferase 7
B4GALNT4	-5.51307	7.37865e-05	0.00322372	down	0	1	1	37	53	10	chr2:192903-206862	+	5727	protein-coding	ssc:100623649	beta-1,4-N-acetyl-galactosaminyl transferase 4
BAIAP2L1	-4.78649	5.64712e-07	9.32061e-05	down	5	4	7	356	91	21	chr3:5472305-5567926	-	2494	protein-coding	ssc:100521439	BAI1-associated protein 2-like 1
BAMBI	-1.00818	0.00282629	0.0491158	down	89	72	91	199	212	164	chr10:40053368-40058590	+	1157	protein-coding	ssc:449001	BMP and activin membrane-bound inhibitor homolog (Xenopus laevis)
BASP1	-2.95329	4.11783e-05	0.00207073	down	198	133	134	2629	1036	228	chr16:6384322-6440507	+	2386	protein-coding	ssc:100522108	brain abundant, membrane attached signal protein 1
BATF3	-1.51177	0.000601773	0.0157994	down	31	39	49	115	168	100	chr9:130699092-130711719	+	898	protein-coding	ssc:100524332	basic leucine zipper transcription factor, ATF-like 3
BCL11A	-4.42785	0.000649589	0.0167948	down	1	2	2	88	24	3	chr3:81195217-81296165	+	8909	protein-coding	ssc:100523730	B-cell CLL/lymphoma 11A (zinc finger protein)
BHMT	-8.77226	1.04979e-09	5.71784e-07	down	0	0	0	151	25	101	chr2:87911093-87935252	+	2437	protein-coding	ssc:397371	betaine--homocysteine S-methyltransferase
BHMT2	-7.64903	1.18513e-05	0.000806873	down	0	0	0	25	3	113	chr2:87866631-87882623	+	2002	protein-coding	ssc:100523776	betaine--homocysteine S-methyltransferase 2
BMP3	-6.81916	1.10714e-07	2.39776e-05	down	0	1	2	252	92	14	chr8:136880456-136904739	-	2040	protein-coding	ssc:100512974	bone morphogenetic protein 3
BMP7	-2.00036	1.26921e-05	0.000856977	down	51	89	89	507	262	263	chr17:57567770-57676516	-	3713	protein-coding	ssc:492315	bone morphogenetic protein 7
BRINP3	-6.66301	0.000597575	0.0157359	down	0	1	0	50	67	0	chr10:2963237-3367629	+	4282	protein-coding	ssc:100512672	bone morphogenetic protein/retinoic acid inducible neural-specific 3
BVES	-3.17288	0.00262299	0.0465865	down	2	1	7	63	16	17	chr1:71316354-71360255	-	2876	protein-coding	ssc:100153106	blood vessel epicardial substance
C15H2orf54	-6.10189	0.0014561	0.0304644	down	0	0	0	29	9	3	chr15:139734539-139745131	-	2443	protein-coding	ssc:100517432	chromosome 15 open reading frame, human C2orf54
C1H15orf48	-4.76346	2.53756e-09	1.12064e-06	down	20	24	32	1370	753	78	chr1:126304461-126307951	-	774	protein-coding	ssc:100152534	chromosome 1 open reading frame, human C15orf48
C5AR1	-0.866991	0.00211398	0.0403063	down	238	252	265	391	634	570	chr6:53097162-53111563	+	2516	protein-coding	ssc:100048955	complement component 5a receptor 1
C6H1orf210	-4.64731	1.25697e-06	0.00016046	down	6	11	9	493	192	16	chr6:167959845-167963610	+	1712	protein-coding	ssc:100519374	chromosome 6 open reading frame, human C1orf210
C7	-2.34764	0.000943056	0.0221442	down	557	182	81	2560	1416	700	chr16:25846860-25902707	+	2522	protein-coding	ssc:397526	complement component 7
C7H6orf132	-4.02912	0.000107439	0.00426106	down	12	4	8	292	116	7	chr7:37220323-37258843	-	6953	protein-coding	ssc:102167684	chromosome 7 open reading frame, human C6orf132
C8H4orf19	-5.70815	2.67328e-06	0.000272855	down	0	7	1	271	187	11	chr8:29012884-29103163	+	2805	protein-coding	ssc:100738623	chromosome 8 open reading frame, human C4orf19
C9H11orf52	-4.84626	0.000641935	0.0166495	down	0	2	4	117	62	1	chr9:39646890-39655229	+	2371	protein-coding	ssc:100515398	chromosome 9 open reading frame, human C11orf52
C9H1orf116	-11.8975	0.00232471	0.0431072	down	0	0	0	1368	879	0	chr9:67648333-67661384	-	3462	protein-coding
CA10	-7.16427	5.04046e-07	8.66959e-05	down	0	0	0	30	26	36	chr12:27979321-28619022	-	3876	protein-coding	ssc:100519048	carbonic anhydrase X
CA12	-4.87181	0.000476878	0.0131182	down	21	30	9	1667	221	41	chr1:108649277-108710658	+	4243	protein-coding	ssc:100152749	carbonic anhydrase XII
CACNA1D	-3.72968	5.56489e-05	0.00261631	down	7	5	5	143	89	12	chr13:35568534-35911483	+	10740	protein-coding	ssc:100511102	calcium channel, voltage-dependent, L type, alpha 1D subunit
CACNA1H	-1.91535	0.000380636	0.0110081	down	133	228	171	787	1146	307	chr3:40637420-40694616	-	7928	protein-coding
CACNA1I	-3.48203	1.5349e-06	0.000185038	down	13	11	4	144	160	48	chr5:8593014-8702734	-	10745	protein-coding	ssc:100154640	calcium channel, voltage-dependent, T type, alpha 1I subunit
CACNA2D2	-3.2549	0.000420025	0.0118946	down	15	20	20	447	95	20	chr13:32845110-32988851	-	5676	protein-coding	ssc:100517557	calcium channel, voltage-dependent, alpha 2/delta subunit 2
CACNG6	-6.65865	0.000295168	0.00911729	down	0	0	0	43	14	3	chr6:56123598-56151145	-	2808	protein-coding	ssc:100519779	calcium channel, voltage-dependent, gamma subunit 6
CALML4	-2.55771	0.000127761	0.00486623	down	134	296	230	2314	1627	313	chr1:166089583-166099794	-	914	protein-coding	ssc:100519528	calmodulin-like 4
CAMK1G	-2.82852	0.000104759	0.00417503	down	4	21	32	165	205	72	chr9:133351523-133380454	-	3802	protein-coding	ssc:100512553	calcium/calmodulin-dependent protein kinase IG
CAMK2A	-3.79644	1.73819e-05	0.0010882	down	6	16	22	400	225	25	chr2:151248356-151353907	-	4539	protein-coding
CAMSAP3	-2.19485	0.00035577	0.0104605	down	62	47	66	570	166	139	chr2:71531607-71547413	-	4167	protein-coding	ssc:100511741	calmodulin regulated spectrin-associated protein family, member 3
CAP2	-2.43703	0.000302479	0.00929042	down	29	87	48	513	371	106	chr7:13211110-13350966	+	3321	protein-coding	ssc:100523257	CAP, adenylate cyclase-associated protein, 2 (yeast)
CAPN13	-11.6652	0.000964813	0.0225215	down	0	0	1	3187	510	0	chr3:108530743-108621119	+	3778	protein-coding	ssc:100515606	calpain 13
CAPN5	-1.72556	0.00282851	0.0491158	down	440	333	382	2420	1297	445	chr9:11194302-11246713	+	4522	protein-coding	ssc:100524513	calpain 5
CAPSL	-3.32823	0.00244372	0.044466	down	2	8	2	56	73	6	chr16:21349279-21356670	-	859	protein-coding	ssc:100623235	calcyphosine-like
CARD11	-1.78878	0.000768729	0.0192065	down	61	34	49	293	147	111	chr3:2145178-2266377	-	5713	protein-coding
CARD14	-7.38596	3.0144e-05	0.00164733	down	0	0	0	80	14	5	chr12:2248337-2275015	-	3416	protein-coding	ssc:100514004	caspase recruitment domain family, member 14
CASP1	-2.56452	2.46206e-06	0.000256242	down	91	74	117	706	887	223	chr9:35188066-35199364	-	1209	protein-coding	ssc:397319	caspase 1, apoptosis-related cysteine peptidase
CASZ1	-1.58106	0.000952708	0.0223026	down	58	51	40	244	140	121	chr6:70876329-71029495	-	9510	protein-coding	ssc:100510911	castor zinc finger 1
CBR2	-3.25043	4.76104e-08	1.19685e-05	down	169	73	241	2191	2149	561	chr12:973780-976017	+	1101	protein-coding	ssc:396780	carbonyl reductase 2
CCL19	-1.97555	0.00105055	0.0240083	down	455	405	458	1471	3658	566	chr10:32110366-32112529	+	303	protein-coding	ssc:494464	chemokine (C-C motif) ligand 19
CCL21	-2.39834	0.00145086	0.0303937	down	591	329	1085	3253	7346	538	chr10:32093783-32094482	+	439	protein-coding	ssc:448797	chemokine (C-C motif) ligand 21
CCL26	-2.07245	0.000541565	0.0145068	down	259	293	521	1503	2871	497	chr3:10381306-10385677	+	509	protein-coding
CCL8	-1.49076	0.00211382	0.0403063	down	24	31	21	59	106	84	chr12:40740468-40741970	-	347	protein-coding	ssc:100302703	chemokine (C-C motif) ligand 8
CD4	-1.46942	0.00019018	0.00653261	down	45	48	58	102	203	179	chr5:63892129-63918547	-	3067	protein-coding	ssc:404704	CD4 molecule
CD55	-3.21883	5.05786e-13	6.88712e-10	down	151	142	230	2048	2370	924	chr9:67933069-67960380	+	9287	protein-coding	ssc:396743	CD55 molecule, decay accelerating factor for complement (Cromer blood group)
CD68	-1.124	0.00235382	0.0433821	down	359	555	580	896	1728	1098	chr12:52874754-52877256	+	1226	protein-coding
CDH1	-7.78231	2.01178e-08	5.97683e-06	down	12	26	9	8923	2283	159	chr6:18075487-18155986	-	4267	protein-coding	ssc:100048953	cadherin 1, type 1, E-cadherin (epithelial)
CDH10	-7.08824	0.000175343	0.00617479	down	0	0	0	31	49	1	chr16:12094687-12277672	-	4021	protein-coding	ssc:100523754	cadherin 10, type 2 (T2-cadherin)
CDH16	-7.65065	1.58585e-07	3.32216e-05	down	0	0	0	43	17	73	chr6:27589183-27599002	-	2932	protein-coding	ssc:100623412	cadherin 16, KSP-cadherin
CDKN2B	-5.25802	5.99875e-06	0.000476395	down	0	4	8	316	153	10	chr1:200666250-200770880	+	8057	protein-coding	ssc:397227	cyclin-dependent kinase inhibitor 2B (p15, inhibits CDK4)
CDRT1	-2.7693	8.15811e-05	0.00347145	down	17	11	29	228	142	45	chr12:58896184-58924524	-	5524	protein-coding	ssc:100523091	CMT1A duplicated region transcript 1
CDS1	-5.73449	3.57676e-05	0.00186457	down	9	8	18	1508	409	21	chr8:133959250-134041258	-	4340	protein-coding	ssc:733582	CDP-diacylglycerol synthase (phosphatidate cytidylyltransferase) 1
CEMIP	-7.35094	0.000109709	0.00430777	down	0	0	0	86	7	3	chr7:49622534-49792547	+	12945	protein-coding
CERS3	-9.56933	0.000109597	0.00430777	down	0	0	0	357	83	6	chr1:139027604-139154830	-	7088	protein-coding	ssc:100152265	ceramide synthase 3
CFI	-1.49485	1.00849e-05	0.000710289	down	92	78	120	204	372	368	chr8:112430824-112470844	+	5422	protein-coding	ssc:100516921	complement factor I
CFP	-1.23408	0.00105426	0.0240595	down	183	246	238	399	852	553	chrX:42145754-42152879	-	1977	protein-coding	ssc:100522293	complement factor properdin
CGN	-7.50085	2.06202e-11	1.68467e-08	down	1	3	1	748	203	34	chr4:97704805-97730498	-	5130	protein-coding	ssc:100157963	cingulin
CGNL1	-1.37753	0.000106967	0.00425267	down	161	238	216	611	734	472	chr1:114424148-114628331	-	6996	protein-coding	ssc:102161202	cingulin-like 1
CHST9	-2.66449	0.000896048	0.0212811	down	6	10	12	128	37	29	chr6:111460257-111849411	-	8152	protein-coding	ssc:100515146	carbohydrate (N-acetylgalactosamine 4-0) sulfotransferase 9
CKM	-3.78724	3.08958e-07	6.05355e-05	down	26	54	49	1173	646	110	chr6:51704021-51716935	-	1913	protein-coding	ssc:397264	creatine kinase, muscle
CLCA2	-2.53853	0.00159181	0.0328826	down	10	78	34	527	107	177	chr4:129670634-129704765	-	3187	protein-coding	ssc:100511753	chloride channel accessory 2
CLDN15	-3.11894	0.00272416	0.0478633	down	2	5	2	12	14	74	chr3:8931099-8937189	-	1925	protein-coding	ssc:100302018	claudin 15
CLDN23	-8.53695	0.00172695	0.0346954	down	0	0	0	165	52	1	chr17:483635-484686	-	1052	protein-coding	ssc:100156235	claudin 23
CLDN3	-4.09394	5.57206e-05	0.00261631	down	0	7	4	115	71	22	chr3:11019073-11020102	-	790	protein-coding	ssc:431781	claudin 3
CLDN4	-1.91374	0.00107927	0.0244594	down	224	976	715	4242	2242	1633	chr3:11039711-11053930	+	1777	protein-coding	ssc:733578	claudin 4
CLDN7	-2.72101	0.000217982	0.00721019	down	106	90	144	1505	766	114	chr12:52612517-52628376	-	1132	protein-coding	ssc:100127486	claudin 7
CNDP1	-6.49744	5.00593e-09	1.90226e-06	down	3	1	2	447	109	20	chr1:149523983-149564728	-	5155	protein-coding	ssc:100516053	carnosine dipeptidase 1 (metallopeptidase M20 family)
CNKSR1	-4.18503	0.00140021	0.029791	down	5	0	5	143	42	3	chr6:83598363-83608617	+	2589	protein-coding	ssc:100624309	connector enhancer of kinase suppressor of Ras 1
CNN1	-4.4736	0.000283576	0.00884281	down	121	412	362	12634	8360	419	chr2:70183370-70190756	+	1456	protein-coding	ssc:396911	calponin 1, basic, smooth muscle
CNNM1	-5.60894	0.000157432	0.00572819	down	1	1	0	67	35	5	chr14:110539360-110601721	+	7361	protein-coding	ssc:100154357	cyclin M1
COBL	-2.6116	0.000157753	0.00572819	down	14	10	15	120	109	31	chr9:136850521-137055249	-	5342	protein-coding	ssc:102162308	uncharacterized LOC102162308
COL17A1	-6.59916	0.000308307	0.00941634	down	2	2	9	1175	97	3	chr14:114959404-115007734	-	5921	protein-coding	ssc:414914	collagen, type XVII, alpha 1
COL4A5	-2.24223	0.00012664	0.00483481	down	404	232	213	1756	2203	474	chrX:88958837-89183306	+	6580	protein-coding	ssc:100519180	collagen, type IV, alpha 5
COL4A6	-2.8708	3.84848e-06	0.000355278	down	50	127	104	851	1177	244	chrX:88634925-88750938	-	6081	protein-coding	ssc:100152680	collagen, type IV, alpha 6
CORO2A	-2.27238	0.000970655	0.022599	down	44	36	63	488	180	72	chr1:239947299-240000964	-	4535	protein-coding		coronin, actin binding protein, 2A
CPAMD8	-1.66667	1.05984e-05	0.000736928	down	27	29	35	115	105	111	chr2:60636025-60742120	+	5872	protein-coding	ssc:100515128	C3 and PZP-like, alpha-2-macroglobulin domain containing 8
CPE	-1.63579	2.4166e-06	0.000253123	down	1742	1308	1030	4407	6044	4123	chr8:43568744-43695475	-	2115	protein-coding	ssc:100037304	carboxypeptidase E
CPT1B	-1.45065	0.00250822	0.0453099	down	134	144	133	635	396	219	chr5:155552-163536	+	2849	protein-coding	ssc:399528	carnitine palmitoyltransferase 1B (muscle)
CPXM2	-2.42427	0.000466482	0.0128923	down	223	323	1069	4150	4101	817	chr14:133246521-133376378	-	3417	protein-coding	ssc:100153578	carboxypeptidase X (M14 family), member 2
CRACR2A	-2.111	0.00282841	0.0491158	down	24	30	16	216	72	50	chr5:66574758-66650447	+	7683	protein-coding	ssc:100525873	EF-hand calcium-binding domain-containing protein 4B-like
CRB3	-7.19042	2.97146e-05	0.00162932	down	3	0	3	688	205	11	chr2:72618059-72623266	-	3233	protein-coding		Uncharacterized protein
CRYBG2	-4.43796	6.63352e-06	0.000513705	down	2	2	6	141	73	15	chr6:83726964-83757461	-	5698	protein-coding
CSF2RA	-1.49091	0.00178898	0.0356427	down	39	23	34	92	135	77	NW_018084901:721726-743706	+	1636	protein-coding		Uncharacterized protein
CSF2RB	-1.18564	0.00251783	0.0453099	down	137	106	116	273	424	227	chr5:10816366-10840613	-	5222	protein-coding	ssc:100153254	colony stimulating factor 2 receptor, beta, low-affinity (granulocyte-macrophage)
CUX2	-3.69908	3.21027e-06	0.000310389	down	20	17	17	441	282	35	chr14:32311781-32587194	+	7076	protein-coding	ssc:100153673	cut-like homeobox 2
CXADR	-7.39947	2.64847e-06	0.000272176	down	0	0	0	64	25	13	chr13:182134416-182185977	+	3589	protein-coding	ssc:397333	coxsackie-adenovirus-receptor homolog
CYSRT1	-4.62966	6.00595e-06	0.000476395	down	3	2	10	212	162	11	NW_018084833:681718-686036	-	1154	protein-coding	ssc:100515295	chromosome 1 open reading frame, human C9orf169
DACT3	-1.64739	0.00108115	0.0244681	down	214	285	328	1057	1395	401	chr6:52543737-52554258	-	3081	protein-coding	ssc:100622612	dishevelled-binding antagonist of beta-catenin 3
DAPK1	-1.02695	0.00141649	0.0299811	down	255	322	367	921	545	732	chr10:27724644-27954708	-	6046	protein-coding	ssc:100516103	death-associated protein kinase 1
DAPL1	-7.19219	0.00020101	0.00680023	down	0	3	14	1155	1351	13	chr15:65796462-65820450	+	521	protein-coding	ssc:100157537	death associated protein-like 1
DBNDD1	-3.46492	0.00157484	0.0325733	down	1	7	5	92	58	6	chr6:111053-119112	+	1791	protein-coding		Uncharacterized protein
DCLK1	-1.03128	3.24979e-05	0.00175833	down	538	540	580	1253	1431	1191	chr11:11815258-12159085	-	11816	protein-coding	ssc:100521679	doublecortin-like kinase 1
DDR1	-2.4579	0.000335926	0.0100348	down	103	243	207	2132	904	275	chr7:23371358-23391585	+	5665	protein-coding	ssc:100144462	discoidin domain receptor tyrosine kinase 1
DEFB1	-3.11155	1.65394e-05	0.00104345	down	10	3	3	63	44	52	chr15:38076057-38077899	+	306	protein-coding	ssc:396819	defensin, beta 1
DEGS2	-4.30253	1.2014e-06	0.000155801	down	24	18	37	1076	528	34	chr7:121058102-121131612	-	4852	protein-coding		Uncharacterized protein
DERL3	-3.89941	5.75644e-06	0.000467961	down	11	6	14	292	176	22	chr14:49871077-49875022	+	2744	protein-coding	ssc:100155947	derlin 3
DES	-6.14617	0.000376581	0.0109295	down	17	225	129	14630	14062	48	chr15:121428539-121435426	+	2243	protein-coding	ssc:396725	desmin
DKK3	-1.83037	1.6513e-05	0.00104345	down	88	102	267	525	660	634	chr2:47385244-47444664	+	2642	protein-coding	ssc:664653	dickkopf 3 homolog (Xenopus laevis)
DLG3	-3.86272	1.71583e-06	0.000201363	down	10	20	33	651	263	57	chrX:56471941-56531481	+	6544	protein-coding	ssc:100516124	discs, large homolog 3
DMGDH	-6.54048	0.000421829	0.0119045	down	0	0	0	16	2	46	chr2:87791827-87867189	-	4395	protein-coding	ssc:100525563	dimethylglycine dehydrogenase
DMPK	-1.81684	0.00018274	0.00635313	down	494	470	625	2379	2906	854	chr6:52100259-52110822	-	3839	protein-coding	ssc:100627008	dystrophia myotonica-protein kinase
DPEP1	-4.91521	2.02659e-05	0.00122193	down	1	2	0	35	17	58	chr6:361187-385757	-	1544	protein-coding	ssc:397196	dipeptidase 1 (renal)
DSG2	-5.42298	1.51087e-06	0.000184236	down	11	0	1	396	121	40	chr6:115400223-115453763	+	5151	protein-coding	ssc:100625833	desmoglein 2
DSP	-6.06587	5.0429e-05	0.00241645	down	5	3	26	1934	303	48	chr7:4862649-4915626	+	9453	protein-coding	ssc:100156744	desmoplakin
DSTN	-1.84605	0.000935564	0.0220276	down	1710	1775	1941	11945	7052	2271	chr17:25998830-26050354	+	1666	protein-coding	ssc:445516	destrin (actin depolymerizing factor)
DTNA	-3.69169	6.81751e-06	0.000525462	down	16	35	22	648	338	44	chr6:118333069-118753516	+	7252	protein-coding	ssc:100627626	dystrobrevin, alpha
DUOX1	-2.41517	0.00194953	0.0379681	down	17	8	19	166	56	30	chr1:126572533-126603084	-	4954	protein-coding	ssc:397177	dual oxidase 1
DUOX2	-2.78329	2.22463e-17	7.2701e-14	down	46	62	70	420	547	432	chr1:126620468-126641406	+	6085	protein-coding	ssc:397060	dual oxidase 2
DUOXA2	-2.89464	6.52514e-07	9.96455e-05	down	16	17	43	183	316	117	chr1:126616631-126620359	-	1428	protein-coding	ssc:100155365	dual oxidase maturation factor 2
DUSP16	-1.20885	0.00222655	0.0418181	down	345	241	273	996	733	495	chr5:59869902-59961839	+	5669	protein-coding		Uncharacterized protein
EDARADD	-5.19505	0.000578098	0.0153346	down	1	0	1	51	22	5	chr14:54924156-54992206	-	4883	protein-coding	ssc:100157377	EDAR-associated death domain
EFNA4	-3.12115	0.000235371	0.00767657	down	10	17	14	276	86	25	chr4:94730790-94735578	-	1278	protein-coding	ssc:100154710	ephrin-A4-like
EGLN3	-2.02286	0.00103265	0.0237224	down	57	52	42	340	263	74	chr7:65805513-65833536	+	3220	protein-coding	ssc:100152368	egl-9 family hypoxia-inducible factor 3
EHF	-3.32582	0.000365969	0.0106784	down	71	24	34	1024	326	29	chr2:26287244-26340222	-	6955	protein-coding	ssc:100526094	ets homologous factor
ELF3	-13.0631	0.000826781	0.020224	down	0	0	0	3283	1751	0	chr10:24237852-24242266	+	2002	protein-coding		Uncharacterized protein
ENPP3	-2.22212	0.000223781	0.00735732	down	59	59	93	383	572	113	chr1:31859180-31932617	-	3483	protein-coding
ENPP5	-5.90039	3.52576e-05	0.00186263	down	8	12	8	1520	259	21	chr7:40920030-40936380	-	4245	protein-coding		ectonucleotide pyrophosphatase/phosphodiesterase 5 (putative)
ENPP6	-3.43679	2.52556e-21	1.03169e-17	down	29	35	32	470	368	348	chr15:45357805-45441133	-	1568	protein-coding	ssc:100152050	ectonucleotide pyrophosphatase/phosphodiesterase 6
ENTPD3	-3.60621	0.000356595	0.0104605	down	6	6	11	218	69	8	chr13:24623579-24659642	+	4107	protein-coding	ssc:100623360	ectonucleoside triphosphate diphosphohydrolase 3
EPCAM	-9.62772	1.34333e-05	0.000885082	down	0	3	5	5225	1339	3	chr3:93169800-93185221	-	1368	protein-coding	ssc:403163	epithelial cell adhesion molecule
EPHA1	-3.51731	1.30071e-05	0.000864405	down	6	8	10	208	50	41	chr18:6843305-6860976	+	3526	protein-coding	ssc:100519989	EPH receptor A1
EPHA7	-2.55744	0.000430991	0.0121212	down	6	19	43	180	184	66	chr1:60771567-60944092	-	6677	protein-coding	ssc:100154222	EPH receptor A7
EPN3	-3.04148	1.48266e-05	0.000961375	down	32	33	35	606	205	82	chr12:26812653-26825485	+	5538	protein-coding	ssc:100512679	epsin 3
EPS8L2	-7.27884	1.85665e-07	3.8402e-05	down	1	2	7	1086	476	38	chr2:435257-452630	+	3376	protein-coding		Uncharacterized protein
ERBB2	-1.68818	0.00138029	0.0294439	down	401	309	399	2158	1229	515	chr12:22591621-22621384	-	4892	protein-coding	ssc:100516641	v-erb-b2 avian erythroblastic leukemia viral oncogene homolog 2
ERC2	-2.97246	0.00143272	0.0301296	down	2	3	5	48	23	15	chr13:37388513-38367512	-	8314	protein-coding	ssc:100627254	ELKS/RAB6-interacting/CAST family member 2
ERMP1	-1.63568	0.0024971	0.0451856	down	262	165	197	1305	444	393	chr1:216312827-216382063	+	8781	protein-coding	ssc:100155278	endoplasmic reticulum metallopeptidase 1
ESRP2	-5.37894	1.06129e-07	2.37554e-05	down	7	8	7	759	206	15	chr6:28804425-28814478	-	5828	protein-coding
ESYT3	-2.10452	0.00242502	0.0441749	down	40	23	25	257	109	48	chr13:79245818-79295471	+	3065	protein-coding	ssc:100621551	extended synaptotagmin-like protein 3
ETNK2	-4.83413	9.86995e-06	0.000704257	down	2	2	3	139	66	8	chr9:64785565-64807116	-	4642	protein-coding	ssc:100622861	ethanolamine kinase 2
EVPL	-3.2201	5.77757e-07	9.44055e-05	down	64	89	107	1672	699	247	chr12:5409456-5426433	+	6530	protein-coding	ssc:100519916	envoplakin
EYA4	-3.80245	7.64455e-06	0.000567781	down	3	9	15	146	229	29	chr1:30260784-30575593	-	17551	protein-coding	ssc:100157256	eyes absent homolog 4 (Drosophila)
EZR	-1.2464	0.000193461	0.00658574	down	754	1046	1472	3513	2692	2522	chr1:8403362-8452750	+	2779	protein-coding	ssc:100152815	ezrin
F2	-5.01459	1.31091e-07	2.78186e-05	down	10	12	16	1019	254	27	chr2:15793257-15819151	-	1996	protein-coding	ssc:100144442	coagulation factor II (thrombin)
F2RL1	-3.09841	6.88507e-07	0.000102275	down	29	22	16	387	137	117	chr2:85732082-85747552	+	3020	protein-coding	ssc:100519703	coagulation factor II (thrombin) receptor-like 1
FAIM2	-3.89426	1.35321e-05	0.00088801	down	13	25	40	624	577	26	chr5:15779329-15813029	-	4939	protein-coding	ssc:100515481	Fas apoptotic inhibitory molecule 2
FAM110A	-2.146	0.00019585	0.00665321	down	46	43	61	379	250	94	chr17:34425618-34437729	-	8795	protein-coding
FAM110C	-4.32452	1.98789e-05	0.00120304	down	18	11	5	571	154	15	chr3:132810038-132819554	+	4750	protein-coding
FAM131B	-2.03789	0.000480008	0.0131379	down	9	7	14	47	50	42	chr18:6893323-6903022	+	4311	protein-coding	ssc:100520650	family with sequence similarity 131, member B
FAM131C	-3.68904	0.000574153	0.0152547	down	1	1	2	20	18	21	chr6:75193397-75213081	-	1816	protein-coding
FAM169A	-3.01473	0.000244432	0.00787056	down	3	8	8	101	42	26	chr2:83852217-83927656	-	7241	protein-coding	ssc:100518001	family with sequence similarity 169, member A
FAM3B	-3.08043	0.00161424	0.03322	down	2	3	6	54	36	10	chr13:204746338-204796792	+	3378	protein-coding	ssc:100517916	family with sequence similarity 3, member B
FAM83C	-4.06572	0.000794756	0.0196762	down	4	1	4	116	39	3	chr17:38644985-38653323	-	5140	protein-coding	ssc:102163927	family with sequence similarity 83, member C
FAM83D	-3.22335	5.5366e-06	0.000461572	down	17	20	19	348	170	52	chr17:41868982-41892222	+	2857	protein-coding	ssc:102164658	family with sequence similarity 83, member D
FAM83E	-9.05947	0.000912441	0.0216077	down	0	0	0	174	140	1	chr6:53963543-53974207	-	4085	protein-coding	ssc:100626173	family with sequence similarity 83, member E
FAM83F	-9.08608	8.92483e-09	2.91663e-06	down	0	0	0	202	110	10	chr5:8320972-8354738	-	6043	protein-coding	ssc:100155438	family with sequence similarity 83, member F
FAM83G	-4.86556	7.50726e-06	0.0005627	down	1	3	7	233	92	10	chr12:60296749-60322653	+	3136	protein-coding	ssc:102165932	family with sequence similarity 83, member G
FBLN1	-2.65971	5.74773e-06	0.000467961	down	2431	2090	3065	21638	25793	4397	chr5:3839498-3927178	-	2896	protein-coding	ssc:100519144	fibulin 1
FBLN5	-0.93793	0.000375186	0.0109084	down	1853	1505	1889	3791	4324	3287	chr7:113423629-113526412	-	2463	protein-coding	ssc:100155248	fibulin 5
FBXO2	-4.48496	9.9776e-05	0.00400575	down	2	4	0	86	54	11	chr6:71740647-71747265	-	1314	protein-coding	ssc:100511640	F-box protein 2
FCER1A	-1.8318	0.00173797	0.0347594	down	136	152	175	743	881	175	chr4:91118867-91125448	-	1046	protein-coding	ssc:100152827	Fc fragment of IgE, high affinity I, receptor for; alpha polypeptide
FCGR2B	-1.41572	5.53631e-06	0.000461572	down	333	285	353	858	1264	815	chr4:88873762-88892964	-	1690	protein-coding	ssc:613131	Fc fragment of IgG, low affinity IIb, receptor (CD32)
FCGR3A	-1.24712	0.00202996	0.0392075	down	711	1071	1153	1995	3956	1921	chr4:88948357-88956513	+	949	protein-coding		Fc fragment of IgG, low affinity IIIa, receptor (CD16a)
FER1L4	-5.76697	4.93435e-05	0.00238542	down	9	20	10	1949	327	31	chr17:38900118-38945936	-	8008	protein-coding	ssc:102162661	fer-1-like 4 (C. elegans), pseudogene
FGD2	-1.11886	0.00130956	0.0283738	down	190	193	210	303	658	531	chr7:32648260-32674539	+	2522	protein-coding	ssc:100524814	FYVE, RhoGEF and PH domain containing 2
FGD3	-2.22831	1.14826e-05	0.000785046	down	89	82	94	665	500	202	chr3:42457072-42587585	+	6968	protein-coding	ssc:100627431	FYVE, RhoGEF and PH domain-containing protein 3-like
FGFR3	-4.19602	0.00129313	0.0281731	down	19	22	44	1320	272	31	chr8:879151-894968	+	4231	protein-coding	ssc:100514115	fibroblast growth factor receptor 3
FGFR4	-2.52086	0.000505556	0.0136542	down	6	2	12	34	49	46	chr2:80841536-80853791	-	3202	protein-coding	ssc:100127133	fibroblast growth factor receptor 4
FHL2	-2.90928	4.42002e-05	0.00219523	down	160	192	296	2989	1937	257	chr3:49389900-49448459	+	3858	protein-coding	ssc:100513532	four and a half LIM domains 2
FLNA	-1.60158	0.000176235	0.00619285	down	4365	4727	5396	16548	23734	8556	chrX:124889934-124915000	+	8670	protein-coding	ssc:733585	filamin A, alpha
FLNB	-0.874679	0.00186064	0.0367724	down	1780	1468	1624	4110	3021	3038	chr13:39789259-39938751	+	10162	protein-coding	ssc:414394	filamin B, beta
FLNC	-1.6689	3.58307e-05	0.00186457	down	254	241	269	1038	1144	527	chr18:19759734-19787616	-	9201	protein-coding	ssc:100518997	filamin C, gamma
FLRT2	-1.14386	3.426e-05	0.00182944	down	366	213	294	724	696	799	chr7:107812354-107913006	+	7447	protein-coding	ssc:100151812	fibronectin leucine rich transmembrane protein 2
FLYWCH2	-3.27831	4.91439e-05	0.00238282	down	7	17	8	166	152	27	chr3:39251487-39261937	-	1326	protein-coding	ssc:100627929	FLYWCH family member 2
FOXC2	-2.79019	0.00103774	0.0237821	down	14	42	34	238	415	27	chr6:2552141-2555041	-	2901	protein-coding	ssc:100526107	forkhead box C2 (MFH-1, mesenchyme forkhead 1)
FOXD1	-4.80302	5.71983e-05	0.00266274	down	6	8	5	228	349	1	chr2:82607113-82612005	-	4893	protein-coding
FOXF1	-2.27789	3.46251e-05	0.00184291	down	44	65	37	393	271	133	chr6:2579348-2598122	-	17411	protein-coding		forkhead box F1
FOXF2	-5.9836	0.000320211	0.00972537	down	0	2	1	150	55	0	chr7:715001-719781	+	2010	protein-coding	ssc:100158066	forkhead box F2
FOXL1	-3.78631	8.02004e-05	0.00343454	down	9	6	13	262	135	10	chr6:2540748-2544978	-	4231	protein-coding	ssc:100511634	forkhead box L1
FOXN1	-7.14431	0.000293021	0.00906813	down	0	0	0	71	11	1	chr12:44764427-44796138	+	4496	protein-coding	ssc:100625164	forkhead box N1
FOXP4	-1.45602	0.00202582	0.0391738	down	175	192	258	913	657	313	chr7:36760643-36793620	+	3805	protein-coding	ssc:100153907	forkhead box P4
FOXQ1	-11.0837	6.99429e-06	0.000536558	down	0	0	1	1744	736	3	chr7:664360-666401	+	2042	protein-coding	ssc:100152843	forkhead box Q1
FREM2	-2.0734	0.00103368	0.0237224	down	43	39	49	361	168	71	chr11:13775267-14116377	+	14958	protein-coding		Uncharacterized protein
FUT2	-4.95885	1.52304e-05	0.000975942	down	3	3	2	205	57	6	chr6:54034666-54044891	+	2316	protein-coding	ssc:397139	fucosyltransferase 2 (secretor status included)
FXYD2	-3.51762	3.35132e-05	0.00180134	down	2	15	6	184	59	56	chr9:45165314-45172440	-	675	protein-coding	ssc:541593	FXYD domain containing ion transport regulator 2
FXYD3	-8.5181	0.000143838	0.00535377	down	1	2	2	1435	514	0	chr6:44647771-44654377	+	727	protein-coding	ssc:397413	FXYD domain containing ion transport regulator 3
FXYD4	-12.7627	0.00108784	0.0245524	down	0	0	0	2592	1498	0	chr14:61633355-61637733	+	751	protein-coding		Uncharacterized protein
GABRB2	-3.45085	0.000497248	0.0135643	down	5	0	2	27	32	28	chr16:61984923-62240902	+	7694	protein-coding	ssc:100517063	gamma-aminobutyric acid (GABA) A receptor, beta 2
GALNT12	-1.80754	0.000419539	0.0118946	down	38	45	60	269	182	101	chr1:240595423-240639625	+	2107	protein-coding	ssc:100512452	UDP-N-acetyl-alpha-D-galactosamine:polypeptide N-acetylgalactosaminyltransferase 12 (GalNAc-T12)
GALNT14	-6.30343	0.000928793	0.0218997	down	0	0	0	35	9	3	chr3:108223315-108439602	+	3288	protein-coding	ssc:100514521	UDP-N-acetyl-alpha-D-galactosamine:polypeptide N-acetylgalactosaminyltransferase 14 (GalNAc-T14)
GALNT3	-6.28555	0.000943231	0.0221442	down	4	1	0	321	100	3	chr15:72276502-72343524	-	3990	protein-coding	ssc:100515629	UDP-N-acetyl-alpha-D-galactosamine:polypeptide N-acetylgalactosaminyltransferase 3 (GalNAc-T3)
GALNTL6	-6.68823	0.00235761	0.0433821	down	0	0	0	31	30	0	chr14:16932854-18147724	-	6268	protein-coding	ssc:100518755	UDP-N-acetyl-alpha-D-galactosamine:polypeptide N-acetylgalactosaminyltransferase-like 6
GAS2	-2.70645	0.000414924	0.0118116	down	53	72	110	1200	327	102	chr2:36712758-36885436	-	3581	protein-coding	ssc:100625743	growth arrest-specific 2
GATA2	-2.14824	0.00018243	0.00635313	down	183	159	217	1479	922	285	chr13:71981139-71997626	+	6338	protein-coding	ssc:396912	GATA binding protein 2
GATA3	-3.63525	5.84375e-07	9.45415e-05	down	50	54	74	1511	726	127	chr10:63367684-63397977	-	3984	protein-coding	ssc:733631	GATA binding protein 3
GATA5	-6.66073	5.3773e-07	9.05826e-05	down	0	0	2	105	88	23	chr17:61824891-61834742	-	2286	protein-coding	ssc:100158102	GATA binding protein 5
GATA6	-2.50093	1.55958e-08	4.90069e-06	down	82	116	112	661	922	383	chr6:107282709-107314725	+	3799	protein-coding	ssc:397600	transcription factor GATA-6
GIMAP4	-1.00446	0.00105607	0.0240672	down	760	710	778	1053	2125	2092	chr18:6429886-6452963	-	2300	protein-coding	ssc:100518347	GTPase, IMAP family member 4
GIMAP7	-1.2434	0.00199449	0.0387055	down	44	53	75	98	188	185	chr18:6447205-6452975	-	2046	protein-coding
GJA5	-0.835585	2.83359e-05	0.00158024	down	445	461	528	918	972	1062	chr4:99854129-99871288	+	3658	protein-coding	ssc:100157795	gap junction protein, alpha 5, 40kDa
GJB3	-3.97953	0.000161244	0.00580337	down	8	3	3	155	76	7	chr6:91031378-91037548	+	2327	protein-coding
GJB6	-2.50244	0.000366782	0.0106831	down	16	12	50	282	99	90	chr11:793276-800109	-	2101	protein-coding
GLTP	-1.7335	0.00154971	0.0320941	down	202	236	309	1458	913	330	chr14:41091633-41115968	+	1800	protein-coding	ssc:396765	glycolipid transfer protein
GMIP	-1.16532	0.000505364	0.0136542	down	199	204	274	672	595	436	chr2:58286877-58296262	+	3607	protein-coding	ssc:100517882	GEM interacting protein
GNA14	-3.56569	8.45955e-06	0.000614352	down	25	20	46	825	243	65	chr1:230341947-230545123	-	2075	protein-coding	ssc:100048958	guanine nucleotide binding protein (G protein), alpha 14
GNA15	-1.97138	0.000148697	0.00549709	down	78	123	135	736	488	227	chr2:75408723-75433809	-	6141	protein-coding	ssc:100518537	guanine nucleotide binding protein (G protein), alpha 15 (Gq class)
GPA33	-9.91649	0.00244786	0.0444917	down	0	0	1	791	314	0	chr4:83904651-83943238	+	4454	protein-coding	ssc:102163953	glycoprotein A33 (transmembrane)
GPM6A	-1.97237	0.00170642	0.0344509	down	20	8	39	51	98	155	chr15:38258496-38555129	-	3878	protein-coding
GPR39	-6.99008	3.55071e-05	0.00186263	down	0	0	1	114	28	4	chr15:19556066-19801203	-	4927	protein-coding	ssc:100158236	G protein-coupled receptor 39
GPRIN2	-7.34949	7.41547e-05	0.00323117	down	0	0	0	77	17	2	chr14:88158942-88160311	+	1364	protein-coding	ssc:100568453	G protein regulated inducer of neurite outgrowth 2
GPT2	-4.77185	0.000145378	0.00539881	down	58	33	21	2815	362	137	chr6:37625428-37669695	-	4332	protein-coding	ssc:100521318	glutamic pyruvate transaminase (alanine aminotransferase) 2
GRAMD1C	-4.02908	1.93258e-05	0.0011783	down	5	10	16	374	143	17	chr13:145997738-146105785	-	3680	protein-coding		GRAM domain containing 1C
GRB14	-2.56219	0.0023573	0.0433821	down	61	14	11	301	210	47	chr15:71119928-71247426	-	2285	protein-coding	ssc:100514075	growth factor receptor-bound protein 14
GRB7	-8.8549	1.59166e-05	0.00101593	down	0	1	0	379	144	8	chr12:22574579-22583386	-	3542	protein-coding	ssc:100513230	growth factor receptor-bound protein 7
GREM1	-2.38903	0.00088984	0.0212263	down	20	135	107	754	572	192	chr1:136617041-136629293	+	3936	protein-coding	ssc:100156280	gremlin 1, DAN family BMP antagonist
GRHL3	-5.509	0.000525028	0.0141101	down	1	2	24	941	244	37	chr6:82014022-82050240	+	5274	protein-coding	ssc:100521975	grainyhead-like protein 3 homolog
GRIK5	-2.54608	0.000379966	0.0110081	down	18	43	33	262	293	49	chr6:49840671-49901656	+	5289	protein-coding		glutamate receptor, ionotropic, kainate 5
GSTM3	-3.27317	0.000353301	0.0104393	down	17	17	6	276	133	17	chr4:110330027-110332957	+	806	protein-coding	ssc:100514231	glutathione S-transferase Mu 3-like
HABP2	-4.11807	1.41542e-06	0.000177907	down	4	6	4	137	108	22	chr14:123893990-123929445	+	2943	protein-coding	ssc:100157966	hyaluronan binding protein 2
HAMP	-8.34728	3.82141e-06	0.000354784	down	0	0	0	30	163	2	chr6:44785863-44787303	+	399	protein-coding	ssc:397207	hepcidin antimicrobial peptide
HDC	-1.89305	0.000281039	0.00881415	down	31	31	51	141	233	90	chr1:121505677-121525416	+	4279	protein-coding	ssc:100156724	histidine decarboxylase-like
HEPH	-4.80118	2.21237e-06	0.000236276	down	2	3	1	102	66	17	chrX:52314911-52397384	+	7919	protein-coding	ssc:100512938	hephaestin
HHIP	-2.56913	4.67889e-06	0.000406665	down	85	116	94	855	857	224	chr8:83583735-83678368	-	9262	protein-coding	ssc:100525059	hedgehog interacting protein
HMCN1	-1.33022	0.000952681	0.0223026	down	333	159	175	483	511	1012	chr9:126850208-127342696	+	18330	protein-coding	ssc:102166693	hemicentin 1
HMCN2	-2.35085	0.000187242	0.00646837	down	166	121	382	1069	2161	404	chr1:270364005-270522977	+	15500	protein-coding	ssc:102162892	hemicentin 2
HNF1B	-4.5984	7.12327e-06	0.000543899	down	4	6	2	220	87	12	chr12:39143119-39201631	-	3074	protein-coding	ssc:397002	HNF1 homeobox B
HOMER1	-2.54057	0.000712279	0.0180724	down	41	20	31	386	143	47	chr2:88116664-88253843	-	11874	protein-coding	ssc:100511070	homer homolog 1 (Drosophila)
HOXA10	-5.32073	4.58841e-11	3.57022e-08	down	0	9	21	524	546	219	chr18:45393525-45403259	+	6650	protein-coding	ssc:100737679	homeobox A10
HOXA11	-9.87746	5.31808e-05	0.00254086	down	0	0	0	272	280	5	chr18:45388523-45392190	+	2243	protein-coding	ssc:100521236	homeobox A11
HOXA9	-2.46062	3.68319e-06	0.000345881	down	36	130	208	649	882	798	chr18:45404594-45411512	+	5841	protein-coding	ssc:100519066	homeobox A9
HOXB6	-2.33394	1.7827e-06	0.000206288	down	116	208	154	1397	791	517	chr12:24849741-24853494	-	2721	protein-coding	ssc:100627849	homeobox B6
HOXB8	-2.36383	0.00131103	0.0283738	down	25	29	30	310	119	40	chr12:24865985-24879706	-	2290	protein-coding		porcine homeobox
HOXC10	-6.44877	2.14589e-14	3.89598e-11	down	0	0	8	235	338	182	chr5:19197810-19202975	+	2015	protein-coding	ssc:100628125	homeobox C10
HOXC11	-8.85929	1.02003e-07	2.31491e-05	down	0	0	0	117	155	4	chr5:19181580-19189031	+	6225	protein-coding	ssc:100628033	homeobox C11
HOXC13	-6.02533	0.000319179	0.00971208	down	0	0	3	166	29	1	chr5:19151096-19159008	+	2435	protein-coding	ssc:100518969	homeobox C13
HOXD10	-4.6627	6.14949e-06	0.000483089	down	2	3	11	174	237	11	chr15:81911372-81921164	+	8401	protein-coding	ssc:100515344	homeobox D10
HP	-3.28201	2.46438e-05	0.00143303	down	9	9	25	45	82	387	chr6:14980382-14985245	+	1390	protein-coding	ssc:397061	haptoglobin
HPGDS	-2.96805	0.00255002	0.0457883	down	16	2	2	60	92	22	chr8:125375906-125406066	+	953	protein-coding	ssc:100623584	hematopoietic prostaglandin D synthase
HPN	-3.04834	0.000203485	0.00685556	down	5	12	11	166	59	28	chr6:44608076-44628044	+	2416	protein-coding	ssc:100624088	hepsin
HSD11B1L	-1.30475	0.001378	0.0294335	down	108	110	111	384	331	197	chr2:73288989-73294677	-	1787	protein-coding	ssc:100512268	hydroxysteroid (11-beta) dehydrogenase 1-like
HSD11B2	-6.43917	2.3475e-05	0.00137979	down	40	14	21	5176	1698	28	chr6:28084087-28089256	+	1386	protein-coding	ssc:396948	hydroxysteroid (11-beta) dehydrogenase 2
HSD17B2	-14.6403	2.24168e-08	6.42615e-06	down	0	0	1	21764	7398	12	chr6:6296429-6360434	-	1167	protein-coding	ssc:100312973	hydroxysteroid (17-beta) dehydrogenase 2
HSP70.2	-1.499	0.000125767	0.00481272	down	2494	1254	1629	7703	4936	4474	chr7:23925929-23927854	+	1926	protein-coding	ssc:396648	heat shock protein 70.2
HSPB7	-4.85957	0.00272039	0.0478484	down	1	11	13	467	298	4	chr6:75171507-75174918	-	1283	protein-coding	ssc:100627988	heat shock 27kDa protein family, member 7 (cardiovascular)
HSPB8	-3.42977	3.20027e-07	6.15206e-05	down	43	67	81	1101	967	154	chr14:33626125-33639824	-	2061	protein-coding	ssc:100155338	heat shock 22kDa protein 8
IGFBP2	-1.63054	0.00259642	0.0462823	down	161	297	321	703	1552	422	chr15:118822092-118850985	+	1385	protein-coding	ssc:397064	insulin-like growth factor binding protein 2, 36kDa
IGSF10	-1.8454	8.39359e-06	0.000612282	down	154	239	200	615	1203	614	chr13:91625421-91679494	-	8773	protein-coding	ssc:100524956	immunoglobulin superfamily, member 10
IGSF3	-1.71117	8.39711e-05	0.00354545	down	82	98	87	447	328	207	chr4:104044784-104167173	+	7330	protein-coding	ssc:100512602	immunoglobulin superfamily, member 3
IGSF9	-3.98392	2.38141e-06	0.000251046	down	7	6	8	252	75	31	chr4:90543766-90564174	+	5059	protein-coding	ssc:100625319	immunoglobulin superfamily, member 9
IGSF9B	-4.39451	2.95812e-05	0.00162932	down	2	4	2	118	56	10	chr9:60467321-60521463	-	16206	protein-coding	ssc:100626754	immunoglobulin superfamily, member 9B
IL18	-2.1706	3.24222e-06	0.000311634	down	26	38	35	197	193	112	chr9:39839959-39861258	-	828	protein-coding	ssc:397057	interleukin 18 (interferon-gamma-inducing factor)
ILDR1	-9.27463	0.000186152	0.00645802	down	0	0	0	273	87	4	chr13:138530905-138575483	+	7509	protein-coding	ssc:100620323	immunoglobulin-like domain containing receptor 1
INPP5J	-3.49855	0.00021617	0.00716473	down	3	3	4	54	58	11	chr14:47912921-47922632	+	3830	protein-coding		inositol polyphosphate-5-phosphatase J
IRF6	-4.82373	0.0028215	0.0491158	down	15	3	18	929	110	7	chr9:133164360-133184045	+	5909	protein-coding	ssc:397521	interferon regulatory factor 6
ISLR2	-1.52429	0.000140513	0.00525397	down	177	199	140	333	791	617	chr7:59385021-59393185	-	4722	protein-coding	ssc:100157309	immunoglobulin superfamily containing leucine-rich repeat 2
ITGA11	-0.99957	2.96244e-05	0.00162932	down	258	206	276	446	590	680	chr1:166186601-166311046	-	5211	protein-coding	ssc:100520350	integrin, alpha 11
ITGA3	-2.4704	0.000135885	0.00511444	down	52	83	48	599	418	108	chr12:26234769-26269327	+	4595	protein-coding	ssc:100517053	integrin, alpha 3 (antigen CD49C, alpha 3 subunit of VLA-3 receptor)
ITGA8	-2.38717	6.03523e-07	9.48228e-05	down	69	70	62	547	419	207	chr10:46132887-46303659	+	6343	protein-coding	ssc:100512676	integrin, alpha 8
ITGB1BP2	-3.39004	1.11615e-05	0.000766871	down	13	12	7	204	134	32	chrX:57316490-57321614	+	1417	protein-coding	ssc:613129	integrin beta 1 binding protein (melusin) 2
JAML	-1.57973	0.00203736	0.0392673	down	53	100	77	296	339	137	chr9:45506496-45537304	-	3904	protein-coding
JPH2	-3.19197	3.97306e-05	0.00202874	down	41	66	74	1037	669	69	chr17:46590302-46665326	-	5746	protein-coding
JPH4	-1.68938	0.00120319	0.0265678	down	40	60	86	185	349	131	chr7:75522349-75532983	+	4551	protein-coding	ssc:100152448	junctophilin 4
KCNAB2	-1.02696	0.000464215	0.0128564	down	77	80	91	156	208	222	chr6:66928374-67016846	+	10591	protein-coding	ssc:397248	potassium voltage-gated channel, shaker-related subfamily, beta member 2
KCND3	-1.54905	0.000416778	0.0118437	down	34	30	59	152	143	106	chr4:108394687-108621514	+	7632	protein-coding	ssc:100037946	potassium voltage-gated channel, Shal-related subfamily, member 3
KCNE1	-4.8998	4.1807e-07	7.50688e-05	down	6	10	2	267	313	19	chr13:198051281-198059444	-	935	protein-coding	ssc:397331	potassium voltage-gated channel, Isk-related family, member 1
KCNH2	-4.47174	1.2318e-06	0.000158486	down	5	17	8	373	338	22	chr18:6242826-6279154	+	4340	protein-coding		potassium voltage-gated channel, subfamily H (eag-related), member 2
KCNJ15	-3.14794	1.30704e-05	0.000864657	down	8	7	4	95	29	72	chr13:201894036-201941449	+	7966	protein-coding	ssc:100152071	potassium inwardly-rectifying channel, subfamily J, member 15
KCNJ16	-6.33627	9.14349e-07	0.000127696	down	0	2	1	209	33	22	chr12:10393172-10538423	-	4783	protein-coding	ssc:100519442	potassium inwardly-rectifying channel, subfamily J, member 16
KCNK1	-4.84417	0.00101103	0.0234136	down	9	3	22	735	248	10	chr14:57268064-57319338	-	2072	protein-coding	ssc:100156432	potassium channel, subfamily K, member 1
KCNK3	-3.72678	0.0017539	0.0350351	down	2	3	0	41	24	10	chr3:112322446-112359212	-	1581	protein-coding
KCNMB1	-4.55701	0.000230473	0.00753187	down	12	55	37	1536	1066	63	chr16:53616532-53631197	+	4037	protein-coding	ssc:100271876	potassium large conductance calcium-activated channel, subfamily M, beta member 1
KCNN4	-8.83811	0.000332591	0.00997272	down	0	1	0	423	98	1	chr6:50580016-50593518	-	1960	protein-coding	ssc:397081	potassium intermediate/small conductance calcium-activated channel, subfamily N, member 4
KCNS3	-2.8946	0.000864449	0.0208642	down	9	8	28	69	257	29	chr3:119951110-119989541	-	3270	protein-coding	ssc:733666	potassium voltage-gated channel, delayed-rectifier, subfamily S, member 3
KIAA1211L	-6.74832	5.58096e-07	9.3054e-05	down	1	0	2	229	100	7	chr3:55350490-55489126	+	4740	protein-coding	ssc:100526102	KIAA1211-like ortholog
KIAA1456	-3.0538	4.16948e-07	7.50688e-05	down	4	10	13	86	101	65	chr17:1060452-1120237	+	7125	protein-coding	ssc:100525134	KIAA1456 ortholog
KLHDC7A	-9.30203	4.18182e-09	1.66661e-06	down	0	0	0	274	86	13	chr6:77022168-77030776	+	8609	protein-coding	ssc:100622416	kelch domain containing 7A
KNG1	-5.24849	0.000707102	0.017969	down	0	2	0	56	23	6	chr13:124521276-124557384	+	3602	protein-coding	ssc:396568	kininogen 1
KRT15	-4.98033	0.00116612	0.0259243	down	2	0	2	10	122	2	chr12:21124605-21130247	+	1851	protein-coding	ssc:100515506	keratin 15
KRT19	-6.29542	3.90506e-06	0.000356133	down	21	84	83	9536	6086	170	chr12:21115453-21119115	+	1583	protein-coding	ssc:100515339	keratin, type I cytoskeletal 19-like
KRT23	-5.84633	0.00271356	0.047805	down	0	4	14	833	207	7	chr12:21526868-21547063	+	2900	protein-coding	ssc:100519795	keratin 23 (histone deacetylase inducible)
KRT7	-11.1522	8.6709e-09	2.89148e-06	down	2	3	0	7643	5030	35	chr5:17553192-17570582	+	2005	ncRNA
KRT8	-4.7803	0.000414549	0.0118116	down	23	262	168	7984	5271	325	chr5:18172423-18180277	-	1709	protein-coding	ssc:100152077	keratin 8
KRTCAP3	-3.92799	9.90163e-08	2.27877e-05	down	16	14	25	562	266	65	chr3:111718581-111720245	-	1058	protein-coding	ssc:102159544	keratinocyte associated protein 3
KYNU	-1.90035	0.00129098	0.0281636	down	88	83	80	640	246	145	chr15:8847335-8982951	-	18279	protein-coding	ssc:100521160	kynureninase
LAPTM5	-0.651743	0.00208821	0.0399485	down	1984	2060	2597	3331	4339	4344	chr6:87363911-87390371	-	2275	protein-coding	ssc:100624193	lysosomal protein transmembrane 5
LARGE2	-3.20942	0.000336607	0.0100368	down	7	4	12	153	54	18	chr2:16545436-16550922	-	2672	protein-coding
LBH	-2.32366	0.000245223	0.00787218	down	433	512	495	5155	1977	707	chr3:109078285-109113536	-	3013	protein-coding		Uncharacterized protein
LGALS3	-2.68403	0.000388832	0.0112055	down	780	817	791	10278	5689	569	chr1:184478639-184496155	+	1070	protein-coding	ssc:100038033	lectin, galactoside-binding, soluble, 3
LGALS4	-4.76024	2.74204e-07	5.53147e-05	down	7	11	9	428	346	17	chr6:47616984-47625435	-	1099	protein-coding	ssc:397041	lectin, galactoside-binding, soluble, 4
LGI2	-3.5676	0.000256881	0.00815952	down	1	7	1	21	62	45	chr8:18986549-19017238	-	2145	protein-coding	ssc:100623207	leucine-rich repeat LGI family, member 2
LIPH	-6.64057	0.000651077	0.0168066	down	0	0	0	38	20	1	chr13:123372909-123419505	-	2172	protein-coding		lipase, member H
LLGL2	-2.26938	0.000327026	0.00989556	down	53	43	38	408	222	80	chr12:5809066-5846165	-	4439	protein-coding		lethal giant larvae homolog 2 (Drosophila)
LMO3	-2.98665	0.000169031	0.00597828	down	7	7	11	120	73	21	chr5:56056885-56118813	+	4372	protein-coding	ssc:100127154	LIM domain only 3 (rhombotin-like 2)
LMOD1	-2.12067	1.29706e-05	0.000864405	down	308	600	413	2448	2924	1093	chr10:24165293-24194823	-	3657	protein-coding	ssc:100524212	leiomodin 1 (smooth muscle)
LOC100152566	-1.29999	0.00170779	0.0344509	down	96	77	85	272	285	156	chr7:7382731-7422199	+	6195	protein-coding
LOC100152619	-2.29051	0.00180139	0.0357652	down	31	61	71	603	177	80	chr7:91294483-91306994	+	3637	protein-coding
LOC100510917	-11.551	0.000250343	0.00798199	down	0	0	0	1442	313	1	chr7:46610466-46631202	-	1077	protein-coding	ssc:100510917	glutathione S-transferase A4-like
LOC100511343	-0.788489	0.000789667	0.0196097	down	195	159	204	332	374	405	chr9:99601863-99670275	-	2490	protein-coding	ssc:100511343	platelet glycoprotein 4-like
LOC100511846	-8.28929	5.683e-06	0.000467809	down	0	0	0	131	52	1	chr1:52944189-52967472	-	2045	protein-coding	ssc:100511846	uncharacterized LOC100511846
LOC100513976	-6.74171	0.00223237	0.0418765	down	0	0	0	42	21	0	chr2:142326291-142339081	-	2043	protein-coding	ssc:100513976	uncharacterized LOC100513976
LOC100515185	-5.77367	0.00259285	0.0462823	down	0	0	0	16	14	3	chr1:242981355-242995846	-	3527	protein-coding	ssc:100515185	acyl-coenzyme A amino acid N-acyltransferase 2-like
LOC100517427	-4.66533	5.33875e-05	0.0025433	down	3	4	1	72	148	5	chr13:147485965-147508805	-	1249	protein-coding	ssc:100517427	OX-2 membrane glycoprotein-like
LOC100519934	-5.63307	8.35661e-05	0.00353749	down	46	83	111	7176	5380	59	chr1:73119758-73124368	-	1853	ncRNA	ssc:100519934	uncharacterized LOC100519934
LOC100520491	-1.51124	5.70456e-05	0.00266274	down	273	230	208	830	936	526	chr5:62106699-62121394	+	1454	protein-coding	ssc:100520491	killer cell lectin-like receptor subfamily B member 1B allele B-like
LOC100523871	-3.14047	0.000963135	0.0225145	down	3	10	12	157	66	13	chr16:39369213-39370893	+	453	ncRNA	ssc:100523871	uncharacterized LOC100523871
LOC100524016	-9.1915	7.61653e-06	0.000567781	down	0	6	0	2182	1746	124	chr3:41025892-41029302	-	1555	protein-coding
LOC100524475	-1.19511	0.00022226	0.00732205	down	318	334	428	1147	900	732	chr1:234278168-234370655	-	4130	protein-coding
LOC100524679	-4.88742	0.000673917	0.0172599	down	0	1	3	83	38	2	chr5:62294216-62325751	+	3485	protein-coding	ssc:100524679	ovostatin homolog 2-like
LOC100524940	-1.53876	0.000625545	0.0162761	down	34	49	85	232	135	183	chr6:152432242-152462684	+	1967	protein-coding	ssc:100524940	cytochrome P450 2J2-like
LOC100524999	-2.2292	0.00145799	0.0304649	down	14	12	5	45	84	38	chr8:135199300-135236115	+	4735	protein-coding	ssc:100524999	placenta-specific gene 8 protein-like
LOC100525229	-3.57508	0.000227252	0.00745642	down	1	1	5	25	44	23	chr6:107277789-107282755	-	4446	protein-coding	ssc:100525229	uncharacterized LOC100525229
LOC100525237	-3.07689	0.000357218	0.0104605	down	6	8	5	55	107	16	chr8:83677918-83702488	+	1572	protein-coding	ssc:100525237	uncharacterized LOC100525237
LOC100526118	-9.14478	0.000352809	0.0104393	down	0	0	2	234	908	1	chr7:46571106-46588139	-	1056	protein-coding	ssc:100526118	glutathione S-transferase A1-like
LOC100622246	-1.96497	0.00011664	0.00450567	down	96	147	267	1038	733	395	chr13:199600768-199606618	+	1158	protein-coding	ssc:100622246	carbonyl reductase [NADPH] 1-like
LOC100624077	-1.03939	4.11484e-06	0.000365416	down	4812	3673	3923	9145	8259	12465	chr6:150220003-150228158	-	3592	protein-coding	ssc:100624077	HERV-V_19q13.41 provirus ancestral Env polyprotein 2-like
LOC100625479	-2.6108	1.05527e-05	0.000736882	down	286	99	322	2042	2028	557	chr3:102195743-102205687	+	6419	protein-coding	ssc:100625479	cytochrome P450 1B1-like
LOC100625498	-6.4497	1.0023e-05	0.000708987	down	0	2	0	106	80	8	chr12:5749803-5752753	-	1689	protein-coding	ssc:100625498	uncharacterized LOC100625498
LOC100738003	-1.81111	0.0015299	0.0317643	down	63	17	48	240	97	169	chr4:69615953-69793131	+	7102	protein-coding	ssc:100738003	25-hydroxycholesterol 7-alpha-hydroxylase-like
LOC100738744	-1.50947	0.00123353	0.0271643	down	101	92	104	510	204	234	chr4:99193725-99200142	-	6418	protein-coding	ssc:100738744	histone H2B type 2-E-like
LOC100739163	-1.4947	0.000753471	0.018912	down	3136	3323	5302	15386	14760	6105	chr2:4978761-4982233	-	1118	protein-coding	ssc:100739163	glutathione S-transferase pi 1
LOC100739508	-1.61685	0.00275442	0.0482393	down	36	41	92	215	244	105	chr2:5005498-5009247	-	1859	protein-coding	ssc:100739508	glutathione S-transferase P 1-like
LOC102157546	-2.96347	4.82904e-05	0.00235542	down	11	30	63	285	488	95	chr7:49099838-49150374	-	4428	ncRNA	ssc:102157546	uncharacterized LOC102157546
LOC102157576	-3.74169	0.000922218	0.0217761	down	2	3	3	44	68	4	chr4:108378739-108393773	-	7464	ncRNA	ssc:102157576	uncharacterized LOC102157576
LOC102157709	-6.64734	0.000878312	0.0210126	down	0	0	0	47	11	1	chr3:110967442-110968685	+	723	ncRNA	ssc:102157709	uncharacterized LOC102157709
LOC102159162	-1.96317	0.000839956	0.0204849	down	27	11	15	108	64	61	chr13:86259016-86260562	-	648	ncRNA	ssc:102159162	uncharacterized LOC102159162
LOC102159820	-1.58862	0.00275312	0.0482393	down	20	37	49	123	155	77	chr5:3114410-3203378	+	7532	protein-coding
LOC102160006	-9.9593	4.10064e-05	0.00207073	down	0	0	0	212	374	6	chr18:45384466-45388260	-	1732	ncRNA	ssc:102160006	uncharacterized LOC102160006
LOC102160340	-1.73515	0.00173433	0.0347291	down	147	95	136	780	402	191	chr13:71982610-71988551	-	4153	ncRNA	ssc:102160340	uncharacterized LOC102160340
LOC102160712	-1.54984	0.000500458	0.0135839	down	33	43	75	141	214	141	chr3:127517872-127524648	-	5877	ncRNA	ssc:102160712	uncharacterized LOC102160712
LOC102161978	-7.15157	3.6995e-12	3.77811e-09	down	0	2	1	75	261	157	chr2:28358562-28411612	-	978	ncRNA	ssc:102161978	uncharacterized LOC102161978
LOC102162007	-2.31554	0.000598042	0.0157359	down	7	9	5	49	38	33	chr13:46075664-46103035	+	7240	ncRNA	ssc:102162007	uncharacterized LOC102162007
LOC102162202	-4.24977	5.01371e-06	0.000428921	down	19	9	22	788	180	29	chr4:99189505-99191226	+	1722	protein-coding	ssc:102162202	histone H2B type 2-E-like
LOC102165318	-4.18217	0.00223806	0.0418765	down	16	46	44	1614	410	27	chr12:8204840-8585992	+	8572	protein-coding	ssc:102165318	uncharacterized LOC102165318
LOC102166259	-3.65578	0.00194688	0.0379619	down	3	0	1	19	22	16	chr12:24838726-24858994	+	7289	ncRNA	ssc:102166259	uncharacterized LOC102166259
LOC102166633	-6.96678	0.000157523	0.00572819	down	0	0	0	51	21	2	chr13:5427669-5444474	+	14504	ncRNA	ssc:102166633	uncharacterized LOC102166633
LOC106504447	-6.36292	6.18012e-05	0.00281093	down	7	1	4	483	557	5	chr7:62487166-62510412	-	6360	ncRNA
LOC106504929	-3.80927	3.81275e-07	7.07958e-05	down	2	33	12	267	309	192	chr9:57421367-57425400	-	3009	ncRNA
LOC106505208	-4.41006	0.000326085	0.00988538	down	2	3	2	60	100	2	chr10:65280580-65373899	-	3561	protein-coding
LOC106506715	-6.80781	0.00020175	0.00681113	down	0	1	0	106	21	1	chr17:52154048-52175582	+	6989	ncRNA
LOC106507667	-3.26553	0.000241427	0.00781172	down	2	10	5	66	97	20	chr6:164114579-164122022	+	1082	ncRNA
LOC106509797	-5.5201	1.55829e-10	1.0185e-07	down	1	0	5	114	118	69	chr3:75372132-75482562	-	4515	ncRNA
LOC106509868	-2.91455	9.3571e-05	0.00384158	down	12	18	19	180	192	30	chr3:112040005-112043519	+	2441	ncRNA
LOC110255172	-6.84962	5.87073e-06	0.00047255	down	0	0	0	24	30	18	chr1:243033379-243039795	-	3351	protein-coding
LOC110255206	-2.69779	0.00030365	0.00930889	down	68	87	120	478	1346	104	chr3:40633270-40635783	+	1427	protein-coding
LOC110255214	-4.63357	2.12288e-08	6.19427e-06	down	15	30	36	1658	373	113	chr12:25270162-25303023	+	2995	protein-coding
LOC110255411	-2.65534	2.23932e-10	1.40733e-07	down	17	16	34	167	146	165	chr9:21007285-21026534	-	3770	protein-coding
LOC110256041	-7.88002	6.38578e-06	0.000497599	down	0	0	0	100	36	3	chr12:39201446-39203542	+	1505	ncRNA
LOC110256284	-8.64335	0.00218049	0.0412375	down	0	0	0	199	34	1	chr13:205159380-205160640	+	551	ncRNA
LOC110256683	-2.09503	0.000402332	0.0115184	down	6	10	15	49	55	46	chr14:47245575-47250077	+	3491	ncRNA
LOC110257476	-3.29319	9.83342e-05	0.00398132	down	8	3	3	67	64	21	chr17:2914-120740	-	9061	protein-coding
LOC110259229	-2.31732	0.000434198	0.0121656	down	184	257	243	1579	1899	239	chr2:4123786-4132938	+	3100	protein-coding
LOC110259230	-3.2136	0.000240136	0.00778535	down	8	36	16	329	259	29	chr2:4120821-4123519	-	541	ncRNA
LOC110259478	-4.1131	1.86504e-06	0.000212467	down	3	5	4	52	150	29	chr2:134357642-134361161	+	2318	protein-coding
LOC110259996	-7.58772	1.11524e-07	2.39776e-05	down	0	0	0	45	49	25	chr3:75474333-75483208	+	8790	ncRNA
LOC110260668	-9.31559	1.09546e-10	7.45826e-08	down	0	0	0	127	225	33	chr5:19194155-19197371	-	3140	ncRNA
LOC110261221	-3.23401	0.000190301	0.00653261	down	12	18	16	327	119	21	chr6:152321816-152358179	+	2290	protein-coding
LOC110261486	-3.17227	0.00284444	0.0492234	down	2	5	2	55	27	8	chr7:20735437-20736010	-	574	protein-coding
LOC110261700	-6.8072	0.000522842	0.0140745	down	1	0	0	97	31	0	chr7:554088-556999	-	1354	ncRNA
LOC780435	-3.60525	2.82937e-05	0.00158024	down	53	75	40	1100	1097	46	chr4:110451442-110457254	-	1195	protein-coding	ssc:780435	glutathione S-transferase mu 2
LRAT	-5.12646	0.00113394	0.0254055	down	4	0	0	126	21	3	chr8:74412226-74428713	-	2953	protein-coding	ssc:100513994	lecithin retinol acyltransferase (phosphatidylcholine--retinol O-acyltransferase)
LRRN2	-2.62363	0.00240073	0.0437812	down	3	3	7	28	44	16	chr9:65279480-65352792	-	4238	protein-coding	ssc:100525178	leucine rich repeat neuronal 2
LSR	-3.60879	5.3285e-06	0.000451128	down	8	29	17	404	272	50	chr6:44759091-44773378	+	2215	protein-coding	ssc:100516738	lipolysis stimulated lipoprotein receptor
LTBP1	-0.764716	0.00234742	0.043341	down	3160	2906	3270	4369	7197	6838	chr3:106300748-106724538	-	5958	protein-coding	ssc:100627243	latent transforming growth factor beta binding protein 1
LY6D	-7.51813	2.98085e-06	0.000298817	down	15	10	7	4738	1560	14	chr4:1444029-1445714	+	808	protein-coding
LYPD6	-2.65129	0.00079379	0.0196762	down	13	32	37	158	364	38	chr15:2579619-2696153	-	3586	protein-coding	ssc:100521871	LY6/PLAUR domain containing 6
LYVE1	-1.02161	4.55127e-07	7.99653e-05	down	840	912	1107	2010	1938	2812	chr2:48937357-48954206	+	2423	protein-coding	ssc:397626	lymphatic vessel endothelial hyaluronan receptor 1
LYZ	-3.19233	9.41157e-05	0.00385426	down	57	17	16	504	339	53	chr5:33612593-33618953	+	1264	protein-coding	ssc:100157211	lysozyme
MAL	-4.02865	0.00163849	0.0334243	down	62	194	92	3846	2292	100	chr3:46223610-46242306	-	1574	protein-coding		Uncharacterized protein
MAOB	-2.59585	2.73013e-05	0.00154897	down	32	41	27	271	324	78	chrX:39025973-39144389	-	2590	protein-coding	ssc:414909	monoamine oxidase B
MAP6D1	-1.08039	0.00169984	0.0344181	down	71	65	65	174	167	145	chr13:121738392-121755482	-	8769	protein-coding
MAP7	-3.02557	0.000559689	0.0149433	down	47	14	41	646	192	36	chr1:27606021-27782754	+	5223	protein-coding
MAPK10	-3.20962	2.10206e-05	0.00125815	down	37	29	13	389	365	56	chr8:132445818-132751575	+	8661	protein-coding	ssc:100521736	mitogen-activated protein kinase 10
MAPK4	-2.84984	0.00047823	0.0131332	down	4	6	5	59	43	18	chr1:100107429-100291594	+	10187	protein-coding	ssc:100523414	mitogen-activated protein kinase 4
MARCKSL1	-2.19319	0.000307018	0.00939451	down	150	319	263	2091	1189	399	chr6:88785412-88787772	-	1594	protein-coding	ssc:100518914	MARCKS-like 1
MARVELD2	-2.7179	0.00109046	0.0245767	down	11	21	22	272	84	27	chr16:47529857-47563485	+	4455	protein-coding	ssc:100516404	MARVEL domain containing 2
MCT7	-1.66678	0.00148314	0.0309115	down	72	106	100	302	525	157	chr3:40616642-40619148	-	1267	protein-coding	ssc:397389	tryptase
MEIS1	-2.23089	1.04268e-09	5.71784e-07	down	112	107	140	695	753	437	chr3:75485024-75625855	-	3958	protein-coding	ssc:100517152	Meis homeobox 1
MESP2	-1.64235	0.000844131	0.020556	down	15	20	22	60	83	60	chr7:55341941-55345824	+	2979	protein-coding	ssc:100153433	mesoderm posterior 2 homolog (mouse)
MFAP5	-0.98668	0.000799628	0.019737	down	3203	2942	4528	9241	7914	6555	chr5:62742520-62757522	+	993	protein-coding	ssc:100512231	microfibrillar associated protein 5
MFSD6L	-2.22945	0.000513455	0.0138446	down	11	17	18	128	68	43	chr12:53906499-53909765	-	3265	protein-coding	ssc:100514186	major facilitator superfamily domain containing 6-like
MISP	-6.05257	0.00236258	0.0434247	down	4	4	4	519	333	0	chr2:77607185-77619124	-	3382	protein-coding
MISP3	-1.7891	0.00168369	0.0341333	down	167	214	222	1073	970	237	chr2:65107742-65110085	-	1729	protein-coding
MKRN2OS	-7.20237	4.06349e-06	0.000362828	down	0	2	0	192	131	3	chr13:68524538-68535176	-	1264	protein-coding
MMP1	-11.2249	0.00121343	0.0267576	down	1	0	0	2274	453	0	chr9:33411738-33420205	-	1997	protein-coding	ssc:397320	matrix metallopeptidase 1 (interstitial collagenase)
MMP13	-10.9928	0.0017326	0.0347291	down	1	0	0	2088	229	0	chr9:33549003-33616700	-	3914	protein-coding	ssc:397346	matrix metalloproteinase 13 precursor
MPZL2	-4.6675	5.05337e-06	0.000430063	down	7	17	9	757	135	18	chr9:45566365-45578168	-	2015	protein-coding	ssc:100513488	myelin protein zero-like 2
MRAP2	-4.58153	1.55142e-06	0.000185038	down	2	9	8	328	141	21	chr1:53248311-53318111	+	3308	protein-coding	ssc:100515980	melanocortin 2 receptor accessory protein 2
MROH6	-3.7026	1.92591e-06	0.000214077	down	10	19	12	328	219	39	chr4:988367-994613	+	3950	protein-coding	ssc:100737318	maestro heat-like repeat family member 6
MRVI1	-1.99849	0.000116279	0.00450237	down	181	171	130	948	899	297	chr2:48745375-48930885	+	6840	protein-coding	ssc:100739522	murine retrovirus integration site 1 homolog
MT1D	-7.50112	0.000604322	0.0157994	down	0	0	8	18	624	995	chr6:18650985-18652317	+	546	protein-coding		metallothionein isoform
MUC1	-7.68916	5.81682e-05	0.00267774	down	0	6	5	1365	1067	8	chr4:94626317-94631194	+	2622	protein-coding	ssc:397382	mucin 1, cell surface associated
MUC20	-6.79897	0.000571516	0.0152094	down	4	6	0	659	591	3	chr13:134254978-134265950	-	1992	protein-coding	ssc:100134954	mucin 20, cell surface associated
MYCL	-5.26563	3.13695e-05	0.00170292	down	27	30	15	2122	845	52	chr6:95696086-95702627	-	3405	protein-coding	ssc:100518432	v-myc avian myelocytomatosis viral oncogene lung carcinoma derived homolog
MYH11	-4.26082	9.65215e-05	0.00393307	down	918	1995	1629	52234	39287	2831	chr3:7002667-7143093	+	6704	protein-coding	ssc:100621533	myosin, heavy chain 11, smooth muscle
MYL6B	-1.55559	0.00225433	0.042098	down	20	22	36	104	91	60	chr5:21554351-21558995	+	1233	protein-coding	ssc:100155118	myosin light chain 6B-like
MYL9	-3.31168	7.39616e-06	0.000559506	down	592	1048	1272	14571	15244	1217	chr17:39788165-39795240	+	1271	protein-coding	ssc:100157760	myosin, light chain 9, regulatory
MYLK	-2.88021	7.68601e-05	0.00332247	down	787	620	914	13300	3878	1030	chr13:136509878-136809674	+	8279	protein-coding	ssc:396848	myosin light chain kinase
MYMK	-3.77914	0.000160076	0.00577718	down	2	3	6	78	74	9	chr1:273101674-273111721	-	1217	protein-coding
MYO5B	-3.86608	2.05449e-06	0.000223802	down	11	10	24	506	132	54	chr1:99418242-99810934	-	6238	protein-coding	ssc:100521829	myosin VB
MYO5C	-9.41855	0.000858218	0.0207752	down	0	0	0	286	115	1	chr1:119407298-119536443	+	6863	protein-coding	ssc:100155557	myosin VC
MYOM1	-1.9416	0.000129208	0.0049024	down	60	61	57	357	278	125	chr6:103451206-103593093	+	5632	protein-coding	ssc:100522496	myomesin 1
MYOM2	-4.52757	2.72153e-05	0.00154897	down	4	4	13	369	124	7	chr15:33529559-33606928	+	4945	protein-coding	ssc:100523824	myomesin 2
MYRF	-4.39768	5.72991e-12	5.20148e-09	down	10	6	8	197	277	85	chr2:9761230-9795873	-	5944	protein-coding	ssc:100520659	myelin regulatory factor
NCAM1	-1.63157	0.000230292	0.00753187	down	130	209	332	766	1018	518	chr9:40628602-40960605	+	6909	protein-coding	ssc:100515564	neural cell adhesion molecule 1
NCCRP1	-9.03488	7.31885e-08	1.75798e-05	down	2	2	3	2463	1410	8	chr6:47925879-47929961	+	1676	protein-coding	ssc:100628094	non-specific cytotoxic cell receptor protein 1 homolog (zebrafish)
NDRG1	-1.05213	0.00255581	0.0458418	down	758	966	841	2349	2237	1436	chr4:8014445-8069335	+	2986	protein-coding	ssc:100156071	N-myc downstream regulated 1
NDRG4	-2.14308	0.000192738	0.00657482	down	152	142	122	591	1206	244	chr6:20222876-20265581	+	3806	protein-coding	ssc:100626374	NDRG family member 4
NECTIN1	-2.76638	0.000170007	0.00599982	down	62	66	66	1073	234	122	chr9:46823552-46891564	-	6241	protein-coding
NECTIN4	-7.2484	8.44614e-05	0.00354781	down	5	1	1	891	245	2	chr4:89356935-89374358	+	3634	protein-coding
NEFL	-3.51268	2.77867e-05	0.00156563	down	2	3	18	74	151	56	chr14:8991321-8996900	-	3552	protein-coding	ssc:100521224	neurofilament, light polypeptide
NELL2	-2.93791	5.69731e-06	0.000467809	down	7	13	8	113	81	48	chr5:75505092-75837324	-	3352	protein-coding	ssc:100525817	NEL-like 2 (chicken)
NEO1	-0.757783	0.00182506	0.0361472	down	618	518	773	1309	1163	1194	chr7:60064984-60299892	-	7277	protein-coding	ssc:100156504	neogenin 1
NIPAL1	-4.55052	1.15384e-09	6.08185e-07	down	12	10	10	491	262	61	chr8:37936812-37963492	+	5382	protein-coding	ssc:100520441	NIPA-like domain containing 1
NKX3-1	-5.24819	0.000583546	0.015429	down	0	3	0	80	45	3	chr14:7783296-7787036	-	2512	protein-coding	ssc:100738625	NK3 homeobox 1
NOV	-1.53796	6.19299e-05	0.00281093	down	290	349	595	1128	1819	1053	chr4:19505698-19514481	-	2449	protein-coding	ssc:100154395	nephroblastoma overexpressed
NOXA1	-5.73031	2.656e-07	5.42488e-05	down	1	2	4	286	93	12	NW_018084833:542046-551751	-	2237	protein-coding	ssc:100516894	NADPH oxidase activator 1
NPNT	-1.18169	0.000864129	0.0208642	down	95	75	95	197	291	195	chr8:115768963-115861170	-	5047	protein-coding	ssc:100624725	nephronectin
NQO1	-2.25222	0.00144663	0.030344	down	709	318	529	5230	2207	495	chr6:17292962-17302593	+	1699	protein-coding	ssc:100286873	NAD(P)H dehydrogenase, quinone 1
NRGN	-4.09583	0.000302184	0.00929042	down	6	6	15	283	196	2	chr9:51967313-51977197	+	1392	protein-coding	ssc:100738830	neurogranin (protein kinase C substrate, RC3)
NTF4	-4.82198	0.000852365	0.0206949	down	1	3	4	188	50	0	chr6:54271244-54288846	-	1615	protein-coding	ssc:100511085	neurotrophin 4
NTM	-1.50755	0.000766306	0.0191752	down	22	46	48	143	109	126	chr9:57965751-58967534	+	2878	protein-coding	ssc:100519556	neurotrimin
NTRK2	-0.990933	0.002715	0.047805	down	2112	1381	1685	3766	4850	3017	chr10:30030050-30429938	-	9557	protein-coding	ssc:100519209	neurotrophic tyrosine kinase, receptor, type 2
NTRK3	-2.12758	4.87112e-05	0.00236887	down	53	124	108	476	671	247	chr1:191535262-191941675	+	19181	protein-coding	ssc:397511	neurotrophic tyrosine kinase, receptor, type 3
NXNL2	-5.44029	0.000443541	0.0123677	down	1	1	0	63	29	3	chr14:348225-357227	+	1214	protein-coding	ssc:100739001	nucleoredoxin-like 2
NXPH3	-2.84262	0.00234459	0.043341	down	3	6	5	33	67	11	chr12:25769174-25774039	+	2222	protein-coding	ssc:100736722	neurexophilin 3
OLFML2A	-0.856876	3.71456e-06	0.000346834	down	691	718	772	1390	1438	1760	chr1:265577250-265604365	+	6143	protein-coding	ssc:100154062	olfactomedin-like 2A
OSGIN1	-3.10688	0.000168653	0.00597828	down	18	38	46	677	213	48	chr6:4642762-4656113	-	4589	protein-coding
OTOL1	-6.72332	0.00268796	0.0474824	down	0	0	0	48	14	0	chr13:101140167-101193710	+	2034	protein-coding	ssc:100623105	otolin 1
OVOL1	-9.91879	0.000266244	0.00841475	down	0	0	0	395	172	2	chr2:6526679-6538992	-	2920	protein-coding	ssc:100511364	ovo-like 1(Drosophila)
OVOL2	-6.38376	0.000168213	0.00597828	down	0	2	0	136	48	1	chr17:26417793-26451707	-	1604	protein-coding	ssc:100739162	ovo-like 2 (Drosophila)
P2RX1	-2.3958	8.51425e-05	0.00355779	down	60	86	109	616	701	141	chr12:49956329-49974789	-	2664	protein-coding	ssc:503667	purinergic receptor P2X, ligand-gated ion channel, 1
P2RX2	-5.27541	0.000180926	0.00631696	down	1	3	0	86	85	2	chr14:22854828-22858574	-	2007	protein-coding	ssc:100736581	purinergic receptor P2X, ligand-gated ion channel, 2
PACSIN1	-3.27523	0.00102213	0.0235565	down	2	2	6	68	20	16	chr7:30459851-30512736	+	5629	protein-coding	ssc:100157037	protein kinase C and casein kinase substrate in neurons 1
PAFAH1B3	-1.39191	0.00136419	0.0292147	down	160	176	171	626	584	275	chr6:49635625-49638172	+	1063	protein-coding
PAK3	-2.05145	0.000275513	0.00865746	down	86	94	132	658	586	161	chrX:90941976-91244331	+	9304	protein-coding		P21-activated kinase 3
PALM3	-6.22099	1.91844e-05	0.0011783	down	9	2	14	1372	522	21	chr2:65117176-65127136	+	2690	protein-coding	ssc:100513460	paralemmin 3
PAQR5	-5.13876	6.17337e-07	9.60694e-05	down	7	12	3	672	162	19	chr1:167154636-167234835	+	8529	protein-coding	ssc:100521597	progestin and adipoQ receptor family member V
PBX4	-2.65691	6.13638e-05	0.00280393	down	14	26	17	135	215	52	chr2:58303066-58363919	+	2652	protein-coding	ssc:100514093	pre-B-cell leukemia homeobox 4
PCOLCE2	-1.17965	5.00247e-06	0.000428921	down	1194	983	1211	3360	2699	2666	chr13:83507607-83592929	-	2150	protein-coding	ssc:100156529	procollagen C-endopeptidase enhancer 2
PCP4	-4.8249	3.43808e-06	0.000328528	down	3	4	10	352	140	10	chr13:203412479-203479216	+	638	protein-coding
PCSK6	-0.823544	0.00130772	0.0283738	down	404	482	541	927	1049	911	chr1:145508658-145697017	+	4268	protein-coding	ssc:102164742	proprotein convertase subtilisin/kexin type 6
PDE5A	-1.98976	6.35322e-05	0.00285197	down	485	396	451	3228	1695	898	chr8:104270858-104420955	+	7920	protein-coding	ssc:397616	phosphodiesterase isozyme 5
PDLIM3	-2.95029	3.89339e-05	0.00200688	down	78	103	119	1525	834	133	chr15:46516178-46546658	-	1876	protein-coding	ssc:414421	PDZ and LIM domain 3
PDLIM7	-1.77037	0.000905706	0.0214793	down	558	892	975	3201	4751	1147	chr2:80453013-80472660	+	5763	protein-coding
PDZRN4	-3.80617	0.000134991	0.0050941	down	6	2	4	110	60	10	chr5:72574370-72940883	+	12085	protein-coding	ssc:100156795	PDZ domain containing ring finger 4
PERP	-6.59534	2.5549e-05	0.00147516	down	5	8	16	2491	398	16	chr1:26301254-26317046	+	1215	protein-coding	ssc:100513507	PERP, TP53 apoptosis effector
PGAM2	-4.39003	0.00101449	0.0234136	down	3	1	2	110	21	2	chr18:48693832-48712787	+	3028	protein-coding	ssc:100188980	phosphoglycerate mutase 2 (muscle)
PHEX	-3.20505	5.57183e-06	0.000462151	down	19	17	7	140	249	58	chrX:18199396-18420985	+	6212	protein-coding	ssc:100154258	phosphate regulating endopeptidase homolog, X-linked
PHLDA2	-2.77344	0.000669976	0.0171859	down	44	148	147	1393	1010	92	chr2:2057679-2058675	-	756	protein-coding	ssc:100379631	pleckstrin homology-like domain, family A, member 2
PHYHIP	-8.85008	0.00131468	0.0284153	down	0	0	0	198	72	1	chr14:6494395-6506747	-	3171	protein-coding	ssc:100155255	phytanoyl-CoA 2-hydroxylase interacting protein
PI15	-1.37591	0.00251721	0.0453099	down	536	961	818	2705	2817	1200	chr4:61114490-61142869	-	6664	protein-coding	ssc:100158209	peptidase inhibitor 15
PI16	-3.81587	4.69758e-12	4.5152e-09	down	526	249	1067	14047	8646	4980	chr7:32600952-32613505	+	1841	protein-coding	ssc:100155010	peptidase inhibitor 16
PIGR	-12.0859	3.36989e-07	6.40278e-05	down	1	0	0	1768	3250	10	chr9:67553094-67574698	-	3986	protein-coding	ssc:397315	polymeric immunoglobulin receptor
PKHD1L1	-2.38856	8.9556e-06	0.000641818	down	16	6	16	56	77	97	chr4:28023448-28176331	-	14072	protein-coding	ssc:100525460	polycystic kidney and hepatic disease 1 (autosomal recessive)-like 1
PKP2	-3.56983	0.000214676	0.00714422	down	2	6	10	141	73	13	chr5:41424687-41509590	+	4862	protein-coding	ssc:100526169	plakophilin 2
PKP3	-6.06816	2.76072e-05	0.00156091	down	1	5	9	679	358	15	chr2:214238-222762	+	2850	protein-coding		Uncharacterized protein
PLA2G2F	-10.8909	0.000654997	0.0168546	down	0	0	0	1020	87	1	chr6:78413459-78423311	+	2875	protein-coding	ssc:100513737	phospholipase A2, group IIF
PLA2G4F	-4.42769	0.00203858	0.0392673	down	2	5	0	141	25	2	chr1:129200568-129218417	+	5835	protein-coding	ssc:100513834	phospholipase A2, group IVF
PLCXD3	-2.29155	0.000238022	0.00774758	down	19	22	20	112	173	47	chr16:26144798-26348578	-	10867	protein-coding	ssc:100522405	phosphatidylinositol-specific phospholipase C, X domain containing 3
PLD4	-1.25195	0.00146705	0.0306151	down	94	150	132	232	467	337	NW_018084979:3136998-3144119	+	2130	protein-coding	ssc:100524095	phospholipase D family, member 4
PLEKHD1	-1.29153	0.00186112	0.0367724	down	139	148	290	723	398	448	chr7:93152946-93187730	+	3695	protein-coding
PLEKHG6	-3.90858	0.000332627	0.00997272	down	25	10	13	657	100	8	chr5:64331467-64350680	-	4568	protein-coding	ssc:100520565	pleckstrin homology domain containing, family G (with RhoGef domain) member 6
PLEKHN1	-2.39676	4.56158e-05	0.00224507	down	32	53	50	412	266	105	chr6:63328054-63336140	+	2767	protein-coding	ssc:100739230	pleckstrin homology domain containing, family N member 1
PLPP4	-4.84798	7.82426e-05	0.00336718	down	3	0	9	178	169	5	chr14:130277217-130424632	+	1262	protein-coding
PLS1	-5.08768	5.49446e-08	1.33999e-05	down	5	17	11	908	271	37	chr13:83307692-83434133	+	4477	protein-coding		Uncharacterized protein
PLTP	-1.25432	0.00278363	0.0486496	down	283	394	572	844	1665	826	chr17:48089789-48101604	-	1993	protein-coding	ssc:397527	phospholipid transfer protein
POPDC2	-3.275	0.000442202	0.0123514	down	6	8	9	160	68	11	chr13:140601522-140621928	+	3151	protein-coding	ssc:100155597	popeye domain containing 2
PPM1L	-1.00998	0.00170516	0.0344509	down	164	146	200	487	289	394	chr13:100442445-100759968	+	12114	protein-coding	ssc:100622923	protein phosphatase, Mg2+/Mn2+ dependent, 1L
PPP1R12B	-2.01889	0.000434803	0.0121656	down	402	602	459	3186	2691	666	chr10:24463900-24637361	+	8795	protein-coding	ssc:100525832	protein phosphatase 1 regulatory subunit 12B-like
PPP1R13L	-1.90411	0.000554833	0.0148379	down	84	142	152	892	419	245	chr6:51763214-51779902	-	3375	protein-coding		Uncharacterized protein
PRAP1	-7.92859	2.21166e-06	0.000236276	down	1	0	0	34	245	6	chr14:141325965-141329955	+	699	protein-coding	ssc:100154502	proline-rich acidic protein 1
PRELP	-1.06718	0.000397117	0.0114241	down	1210	1235	1718	2889	4183	2776	chr9:64190978-64207008	+	3877	protein-coding	ssc:100511032	proline/arginine-rich end leucine-rich repeat protein
PRKAG3	-2.86856	0.00166864	0.0338703	down	17	8	11	205	62	15	chr15:120859486-120866308	-	2022	protein-coding	ssc:397149	protein kinase, AMP-activated, gamma 3 non-catalytic subunit
PRKCZ	-2.4788	0.000332484	0.00997272	down	37	39	67	416	376	61	chr6:64073343-64159187	+	2616	protein-coding	ssc:100533200	protein kinase C, zeta
PROC	-7.21653	4.85425e-06	0.000419674	down	4	1	3	834	410	7	chr15:25043543-25054310	-	1758	protein-coding	ssc:396954	protein C (inactivator of coagulation factors Va and VIIIa)
PROSER2	-3.45383	4.5447e-05	0.00224352	down	12	14	26	382	195	25	chr10:60033509-60077360	-	3847	protein-coding	ssc:100627913	proline and serine-rich protein 2
PRR15L	-10.6499	1.47659e-06	0.000181827	down	0	0	0	586	343	21	chr12:24203811-24210105	-	2215	protein-coding	ssc:100626612	proline rich 15-like
PRRG4	-1.47301	0.00284104	0.0492234	down	30	25	19	92	51	98	chr2:28061598-28081376	-	5245	protein-coding	ssc:100513583	proline rich Gla (G-carboxyglutamic acid) 4 (transmembrane)
PRSS27	-6.0334	1.54492e-06	0.000185038	down	1	3	1	234	119	4	chr3:39395014-39399971	+	1543	protein-coding
PRSS8	-3.337	0.000328678	0.00992717	down	13	52	19	524	394	24	chr3:17357793-17362223	+	1931	protein-coding	ssc:100522730	protease, serine, 8
PSCA	-9.29402	2.68848e-06	0.000272855	down	3	0	1	1652	993	7	chr4:1479872-1484245	-	2796	protein-coding
PTCH2	-1.50977	1.28068e-05	0.000861168	down	137	171	165	379	689	481	chr6:166491649-166513137	+	9244	protein-coding	ssc:100623280	patched 2
PTGDR2	-1.08453	0.00221983	0.0417399	down	83	99	117	150	278	314	chr2:10891280-10897194	+	3855	protein-coding	ssc:100510947	prostaglandin D2 receptor 2
PTGES	-4.02432	2.42302e-08	6.82622e-06	down	41	33	77	1429	1021	144	chr1:269911785-269924481	-	1174	protein-coding	ssc:654407	prostaglandin E synthase
PTK2B	-1.07693	0.00266999	0.047216	down	230	256	256	731	613	420	chr14:11063662-11194196	+	12842	protein-coding	ssc:100157507	protein tyrosine kinase 2 beta
PTK7	-2.02958	3.97305e-05	0.00202874	down	71	86	127	474	590	209	chr7:38135675-38205662	+	4267	protein-coding	ssc:100153873	protein tyrosine kinase 7
PTPN3	-1.87598	0.00113713	0.0254183	down	43	48	77	387	176	108	chr1:250418131-250583148	-	7509	protein-coding	ssc:100157184	protein tyrosine phosphatase, non-receptor type 3
PTPN6	-0.777208	0.00140755	0.0298693	down	435	413	425	734	942	838	chr5:63762109-63779086	-	2219	protein-coding	ssc:100171389	protein tyrosine phosphatase, non-receptor type 6
PTPRF	-2.60363	7.4527e-05	0.00323875	down	295	247	248	3624	1112	481	chr6:167656674-167743750	-	8050	protein-coding	ssc:100521277	protein tyrosine phosphatase, receptor type, F
PYGB	-4.57745	2.53473e-08	7.0199e-06	down	40	38	41	2036	922	86	chr17:30940457-30995688	+	5240	protein-coding	ssc:100621536	phosphorylase, glycogen; brain
PYGM	-2.69294	2.24964e-05	0.00134158	down	137	141	148	1417	1363	216	chr2:7409330-7421256	+	3233	protein-coding	ssc:733659	phosphorylase, glycogen, muscle
QPRT	-4.76458	0.000809653	0.0198943	down	1	1	0	34	17	10	chr3:17987223-18001712	+	1496	protein-coding	ssc:100623339	quinolinate phosphoribosyltransferase
QSOX1	-1.46772	0.00230303	0.0429094	down	577	796	1085	3300	3004	1136	chr9:121779072-121822829	+	3669	protein-coding	ssc:100524948	quiescin Q6 sulfhydryl oxidase 1
RAB11FIP1	-2.85842	2.30809e-05	0.00136152	down	135	135	149	2130	920	231	chr15:48527379-48561408	+	9569	protein-coding		Uncharacterized protein
RAB15	-5.08989	1.106e-07	2.39776e-05	down	8	17	14	1054	347	25	chr7:89015041-89039482	-	3516	protein-coding
RAB25	-8.47101	0.00232684	0.0431072	down	1	0	6	1668	791	0	chr4:93961136-93970742	-	1169	protein-coding	ssc:100152692	RAB25, member RAS oncogene family
RAB27B	-4.02298	6.6064e-07	9.99524e-05	down	29	29	48	1269	484	70	chr1:104241500-104418721	+	7639	protein-coding	ssc:100154771	RAB27B, member RAS oncogene family
RAP1GAP	-3.29118	0.00220619	0.0415313	down	31	26	8	536	153	7	chr6:79664486-79735361	-	4316	protein-coding	ssc:100627043	RAP1 GTPase activating protein
RAPGEFL1	-4.52483	1.06927e-06	0.000143244	down	16	15	12	839	197	29	chr12:22180928-22195841	-	6194	protein-coding	ssc:100525075	Rap guanine nucleotide exchange factor (GEF)-like 1
RARRES2	-1.36142	0.00131658	0.0284186	down	1165	1374	1964	3486	6671	2707	chr18:55903693-55906976	-	846	protein-coding	ssc:100141314	retinoic acid receptor responder (tazarotene induced) 2
RASL11B	-3.41034	3.06982e-06	0.000304006	down	13	10	26	236	273	46	chr8:39703399-39708174	+	1989	protein-coding	ssc:100521670	RAS-like, family 11, member B
RASL12	-2.78783	8.5263e-05	0.00355779	down	56	110	94	1246	571	135	chr1:163089440-163104027	-	2462	protein-coding	ssc:100155433	RAS-like, family 12
RASSF2	-1.80395	0.00206619	0.0396727	down	233	178	181	1481	448	346	chr17:13773289-13822729	-	6452	protein-coding	ssc:100157105	Ras association (RalGDS/AF-6) domain family member 2
RASSF5	-0.867549	0.000774882	0.0193306	down	146	108	161	266	280	325	chr9:67157167-67237366	+	3650	protein-coding	ssc:100521638	Ras association (RalGDS/AF-6) domain family member 5
RASSF6	-6.26878	5.35933e-05	0.00254568	down	0	0	1	58	20	13	chr8:69773526-69832158	-	4655	protein-coding	ssc:100525351	Ras association (RalGDS/AF-6) domain family member 6
RASSF7	-3.54762	7.20594e-06	0.000547651	down	20	18	22	432	288	34	chr2:329830-332505	+	1709	protein-coding	ssc:100512884	Ras association (RalGDS/AF-6) domain family (N-terminal) member 7
RBM24	-2.90163	0.0010654	0.024246	down	14	40	20	446	132	29	chr7:13126518-13139504	+	3350	protein-coding	ssc:100156013	RNA binding motif protein 24
REEP4	-1.70252	0.00286646	0.0495115	down	136	115	203	925	465	204	chr14:6411510-6415612	-	1549	protein-coding	ssc:100153624	receptor accessory protein 4
REEP6	-2.27441	0.000206691	0.00694924	down	143	116	162	1400	565	237	chr2:76983431-76989017	-	3759	protein-coding		Uncharacterized protein
RGS4	-1.28281	0.00269651	0.0475821	down	99	70	101	330	239	162	chr4:87383336-87390478	-	2902	protein-coding	ssc:100157437	regulator of G-protein signaling 4
RGS6	-1.46143	0.00209033	0.0399485	down	105	40	113	249	343	195	chr7:95365212-95930040	+	6062	protein-coding		Uncharacterized protein
RHOV	-6.00211	2.45021e-05	0.00142987	down	9	8	19	1310	1086	14	chr1:130443602-130445664	+	1669	protein-coding	ssc:100154565	ras homolog family member V
RIPK4	-10.9294	8.66954e-05	0.00360459	down	0	0	0	935	203	4	chr13:205127239-205153000	-	3691	protein-coding	ssc:100518276	receptor-interacting serine-threonine kinase 4
RNASE1	-1.88819	0.00119379	0.0263959	down	83	103	129	477	658	138	chr7:78199007-78214832	+	1221	protein-coding	ssc:100312980	ribonuclease, RNase A family, 1 (pancreatic)
RNF128	-5.22514	0.000136624	0.00512027	down	6	21	7	1098	276	28	chrX:87111875-87211605	+	3147	protein-coding	ssc:100515872	ring finger protein 128, E3 ubiquitin protein ligase
RNF186	-9.26757	0.000839831	0.0204849	down	0	0	0	228	134	1	chr6:78195692-78199058	-	3365	protein-coding
RNF208	-3.88873	0.00124236	0.0273218	down	1	2	5	88	32	4	NW_018084833:685577-687438	+	1619	protein-coding	ssc:100515466	ring finger protein 208	0	Rnf208	RING finger protein 208
ROGDI	-1.50697	1.07127e-06	0.000143244	down	479	333	579	1826	1212	1422	chr3:37592982-37600004	+	2442	protein-coding	ssc:100525282	rogdi homolog (Drosophila)
ROR2	-1.44303	0.00237724	0.0435471	down	101	109	126	466	373	171	chr14:2803840-3035384	-	4152	protein-coding	ssc:100154208	receptor tyrosine kinase-like orphan receptor 2
RPRM	-2.90357	0.000124817	0.00479886	down	29	26	9	180	308	50	chr15:61140687-61143397	-	2711	protein-coding
RPS6KA1	-1.1564	2.5937e-05	0.00149229	down	266	253	317	777	715	621	chr6:83905124-83947189	+	4030	protein-coding	ssc:100523972	ribosomal protein S6 kinase, 90kDa, polypeptide 1
RRAD	-2.47601	0.00260068	0.0462909	down	21	77	60	331	587	45	chr6:27601692-27605127	-	1418	protein-coding	ssc:100623310	Ras-related associated with diabetes
RSPO1	-8.90866	1.29904e-09	6.43224e-07	down	0	1	0	289	243	26	chr6:93664839-93690328	-	2354	protein-coding	ssc:100623344	R-spondin 1
RYR2	-1.50746	0.000622648	0.0162266	down	99	86	67	326	310	174	chr14:53652140-54406691	-	16640	protein-coding	ssc:396856	ryanodine receptor 2 (cardiac)
S100A2	-10.1953	4.66676e-09	1.81559e-06	down	6	3	3	8547	6542	13	chr4:96073496-96076825	+	564	protein-coding	ssc:100621379	protein S100-A2-like
S100A6	-3.96076	0.00245796	0.0446256	down	619	1692	1345	33065	27812	666	chr4:96098264-96099686	+	524	protein-coding	ssc:733608	S100 calcium binding protein A6
SAA3	-4.6373	8.02935e-05	0.00343454	down	2	2	0	72	22	18	chr2:41021349-41025950	+	692	protein-coding
SBK1	-2.90096	1.95398e-05	0.00118691	down	8	11	28	205	108	65	chr3:18674566-18732853	-	4786	protein-coding	ssc:100518006	SH3-binding domain kinase 1
SCARA5	-2.33734	4.63713e-08	1.18392e-05	down	1218	955	1337	8262	7938	3339	chr14:11615629-11747336	-	3820	protein-coding	ssc:100524281	scavenger receptor class A, member 5 (putative)
SCD5	-1.62258	0.000684095	0.0174658	down	54	87	64	305	264	143	chr8:135507346-135634031	+	2474	protein-coding	ssc:100135661	stearoyl-CoA desaturase 5
SCG5	-3.0386	0.000109443	0.00430777	down	8	8	13	166	62	29	chr1:136525920-136590021	+	1279	protein-coding	ssc:397110	secretogranin V (7B2 protein)
SCGB1A1	-6.70506	0.00237302	0.0435471	down	0	0	0	22	40	0	chr2:9297282-9302204	-	475	protein-coding	ssc:100623111	secretoglobin, family 1A, member 1 (uteroglobin)
SCIN	-2.52023	7.37741e-05	0.00322372	down	202	104	195	2007	756	324	chr9:82103271-82185254	+	2900	protein-coding	ssc:100512981	scinderin
SCN1A	-6.13237	0.000151874	0.00558923	down	1	1	0	99	53	1	chr15:72529866-72696715	-	8936	protein-coding		sodium channel, voltage-gated, type I, alpha subunit
SCN2B	-2.241	0.000186985	0.00646837	down	28	19	21	121	181	55	chr9:45484994-45502578	-	4613	protein-coding	ssc:100514594	sodium channel, voltage-gated, type II, beta subunit
SCN3B	-1.8202	0.00162255	0.0333072	down	88	37	74	211	437	125	chr9:50508194-50532432	-	5668	protein-coding	ssc:100628130	sodium channel, voltage-gated, type III, beta subunit
SCNN1B	-10.3048	0.000499882	0.0135839	down	0	0	0	555	186	1	chr3:22832259-22902592	-	2622	protein-coding	ssc:100627971	sodium channel, non-voltage-gated 1, beta subunit
SCUBE1	-1.78313	1.38128e-05	0.000899208	down	35	52	69	144	261	210	chr5:5561479-5692339	+	8679	protein-coding	ssc:100524621	signal peptide, CUB domain, EGF-like 1
SDC1	-2.97085	5.69004e-05	0.00266274	down	169	171	245	3620	971	295	chr3:117987585-118011886	+	3222	protein-coding	ssc:100519770	syndecan 1
SDCBP2	-3.82794	4.62459e-06	0.000404095	down	12	15	30	604	205	43	chr17:33967075-33985975	+	2489	protein-coding	ssc:100513633	syndecan binding protein (syntenin) 2
SDK1	-1.11105	5.77994e-05	0.00267547	down	118	98	105	222	282	301	chr3:2814418-3327838	+	9588	protein-coding	ssc:100512953	sidekick cell adhesion molecule 1
SELENBP1	-0.921821	0.00193042	0.0377761	down	3104	3343	4153	8397	8289	5917	chr4:97860925-97894007	+	1908	protein-coding	ssc:100152724	selenium binding protein 1
SELL	-1.32291	0.000785861	0.0195449	down	41	51	52	126	94	207	chr4:81306363-81325296	+	1453	protein-coding	ssc:100127147	selectin L
SEMA4A	-2.3442	4.06376e-07	7.46088e-05	down	86	56	116	677	471	287	chr4:93865054-93892995	-	3244	protein-coding	ssc:100157147	sema domain, immunoglobulin domain (Ig), transmembrane domain (TM) and short cytoplasmic domain, (semaphorin) 4A
SEMA4B	-1.87363	0.000110199	0.00430777	down	121	209	204	1093	685	396	chr7:55752854-55793982	+	4356	protein-coding
SEMA4D	-1.50462	0.000348314	0.0103481	down	67	126	103	376	341	237	chr14:957074-1078522	-	6625	protein-coding	ssc:100152598	sema domain, immunoglobulin domain (Ig), transmembrane domain (TM) and short cytoplasmic domain, (semaphorin) 4D
SEMA5B	-1.70258	0.00249048	0.0451159	down	16	22	23	61	112	51	chr13:137443982-137586962	+	7512	protein-coding	ssc:102160172	sema domain, seven thrombospondin repeats (type 1 and type 1-like), transmembrane domain (TM) and short cytoplasmic domain, (semaphorin) 5B
SERPINA6	-5.28514	0.00212369	0.0404442	down	0	1	0	15	27	4	chr7:115535552-115554536	-	2138	protein-coding	ssc:396736	serpin peptidase inhibitor, clade A (alpha-1 antiproteinase, antitrypsin), member 6
SERPINB5	-5.54434	0.00190753	0.0375078	down	0	2	9	369	143	7	chr1:158167756-158195896	-	2773	protein-coding	ssc:100155836	serpin peptidase inhibitor, clade B (ovalbumin), member 5
SERPINF2	-3.24447	2.82679e-05	0.00158024	down	9	10	4	137	74	33	chr12:47934551-47942283	+	2299	protein-coding	ssc:100525254	serpin peptidase inhibitor, clade F (alpha-2 antiplasmin, pigment epithelium derived factor), member 2
SFN	-8.05897	3.55654e-05	0.00186263	down	2	10	26	7333	3041	3	chr6:84188521-84189824	+	1304	protein-coding	ssc:733625	stratifin
SFRP2	-2.20661	0.000660763	0.0169762	down	417	324	940	1393	5811	1149	chr8:75337311-75345926	+	2001	protein-coding	ssc:100516027	secreted frizzled-related protein 2
SGPP2	-3.97629	0.000855653	0.0207439	down	2	4	2	92	42	3	chr15:124316309-124462855	+	7044	protein-coding	ssc:100524832	sphingosine-1-phosphate phosphatase 2
SH3BGR	-3.08962	9.43822e-05	0.00385551	down	60	40	35	673	527	47	chr13:203046575-203108638	+	1205	protein-coding	ssc:100626262	SH3 domain binding glutamic acid-rich protein
SH3GL2	-4.46077	1.87544e-09	8.75561e-07	down	39	38	78	2435	960	204	chr1:205081227-205285359	-	2930	protein-coding	ssc:100155580	SH3-domain GRB2-like 2
SH3YL1	-2.19171	0.00166848	0.0338703	down	97	67	99	844	351	94	chr3:132684836-132731003	+	2890	protein-coding	ssc:100625380	SH3 domain containing, Ysc84-like 1 (S. cerevisiae)
SHANK2	-3.80458	2.00034e-06	0.000220849	down	5	6	11	212	82	36	chr2:2517853-3016959	+	9132	protein-coding	ssc:100627983	SH3 and multiple ankyrin repeat domains 2
SHISA3	-1.73988	0.000282706	0.00883253	down	54	42	54	245	205	106	chr8:33373633-33379039	+	2792	protein-coding
SHTN1	-1.34504	0.00107803	0.0244594	down	87	99	91	378	207	213	chr14:127065507-127175222	-	3942	protein-coding
SIDT1	-6.40364	1.79271e-06	0.000206288	down	2	1	1	282	76	3	chr13:146300172-146396552	-	5738	protein-coding	ssc:100625203	SID1 transmembrane family, member 1
SKAP1	-1.7398	0.00128979	0.0281636	down	40	38	42	86	259	109	chr12:24371699-24680280	-	1588	protein-coding	ssc:100521471	src kinase associated phosphoprotein 1
SLC14A1	-8.34294	7.91065e-06	0.000582252	down	0	2	1	849	194	10	chr1:95354848-95381492	+	3682	protein-coding	ssc:100157861	solute carrier family 14 (urea transporter), member 1
SLC16A12	-2.24213	0.000874818	0.0209654	down	129	110	88	1188	326	182	chr14:101273977-101368350	-	5061	protein-coding	ssc:100157079	solute carrier family 16, member 12
SLC16A5	-2.30487	0.000334877	0.0100218	down	268	250	304	2940	1051	396	chr12:6185515-6204601	-	3475	protein-coding	ssc:100514790	solute carrier family 16 (monocarboxylate transporter), member 5
SLC19A3	-7.39995	2.28083e-05	0.00135032	down	0	1	0	172	17	4	chr15:129071563-129096338	-	2665	protein-coding	ssc:100513826	solute carrier family 19 (thiamine transporter), member 3
SLC22A18	-4.64681	4.19905e-06	0.000370878	down	5	19	4	372	398	16	chr2:2032370-2055756	+	5307	protein-coding	ssc:100737463	solute carrier family 22, member 18
SLC22A23	-4.08998	8.6611e-06	0.000626205	down	13	10	10	449	134	20	chr7:1988690-2131778	-	5371	protein-coding	ssc:100152838	solute carrier family 22, member 23
SLC23A1	-4.02953	0.000155166	0.0056848	down	2	0	3	46	20	24	chr2:141258318-141277555	-	3755	protein-coding	ssc:396578	sodium-dependent vitamin C transporter 1
SLC30A3	-5.62213	2.62114e-05	0.00149753	down	0	4	3	253	115	2	chr3:111870803-111878234	+	1409	protein-coding	ssc:100169931	solute carrier family 30 (zinc transporter), member 3
SLC34A3	-5.63467	0.000244691	0.00787056	down	0	0	1	27	10	25	NW_018084833:672184-677577	-	3361	protein-coding	ssc:641343	solute carrier family 34 (sodium phosphate), member 3	0	Slc34a3	Sodium-dependent phosphate transport protein 2C
SLC39A14	-1.28213	3.87978e-09	1.62553e-06	down	222	176	230	537	547	683	chr14:6639485-6687929	+	7054	protein-coding	ssc:100152468	solute carrier family 39 (zinc transporter), member 14
SLC44A4	-5.90155	8.64169e-09	2.89148e-06	down	3	6	7	644	361	13	chr7:23958935-23977466	-	3009	protein-coding	ssc:100124377	solute carrier family 44, member 4
SLC45A3	-1.93518	4.94919e-05	0.00238554	down	31	43	57	206	235	116	chr9:66344742-66365999	-	3796	protein-coding	ssc:100626235	solute carrier family 45, member 3
SLC6A7	-5.08624	4.97439e-05	0.00239063	down	1	2	1	48	96	5	chr2:151221542-151241983	+	4618	protein-coding	ssc:100516251	solute carrier family 6 (neurotransmitter transporter, L-proline), member 7
SLC7A10	-2.06727	2.62066e-08	7.13692e-06	down	207	159	252	764	1386	759	chr6:43002427-43017605	-	1924	protein-coding	ssc:100525049	solute carrier family 7 (neutral amino acid transporter light chain, asc system), member 10
SLC7A4	-10.5255	3.151e-06	0.000308308	down	0	1	1	2385	736	2	chr14:50631693-50638381	-	5663	protein-coding	ssc:100511285	solute carrier family 7 (orphan transporter), member 4
SLC7A9	-4.53881	0.000849685	0.0206605	down	2	0	1	44	25	6	chr6:42664795-42706113	-	1729	protein-coding	ssc:100037973	solute carrier family 7 (glycoprotein-associated amino acid transporter light chain, bo,+ system), member 9
SLC8A1	-1.67767	8.33233e-05	0.00353637	down	219	270	258	1233	920	515	chr3:99823503-100257306	+	18945	protein-coding		solute carrier family 8 (sodium/calcium exchanger), member 1
SLC9A3R1	-2.4813	1.47999e-06	0.000181827	down	179	165	216	1877	1052	488	chr12:6466138-6483539	-	1931	protein-coding	ssc:100233201	solute carrier family 9, subfamily A (NHE3, cation proton antiporter 3), member 3 regulator 1
SLCO2B1	-0.998375	0.000706139	0.017969	down	190	258	215	463	568	501	chr9:9433978-9474248	+	4058	protein-coding	ssc:102160472	solute carrier organic anion transporter family, member 2B1
SLIT2	-1.0505	0.00135205	0.029042	down	240	212	289	552	724	452	chr8:14758426-15149515	+	6251	protein-coding	ssc:100515495	slit homolog 2 (Drosophila)
SLIT3	-1.56379	0.000250598	0.00798199	down	469	544	755	1741	2914	1143	chr16:54551536-55221427	+	8763	protein-coding	ssc:100513444	slit homolog 3 (Drosophila)
SMIM22	-5.81514	6.70294e-05	0.00298436	down	8	2	8	768	277	10	chr3:37599574-37601316	-	1392	protein-coding
SMIM5	-3.94069	0.000131465	0.00497255	down	4	14	7	219	195	7	chr12:5757001-5763864	-	1334	protein-coding	ssc:100625566	small integral membrane protein 5
SMPDL3B	-2.93037	0.000504846	0.0136542	down	38	87	49	985	415	50	chr6:85060639-85084483	+	1785	protein-coding	ssc:100514109	sphingomyelin phosphodiesterase, acid-like 3B
SMTN	-1.65526	0.00035678	0.0104605	down	1496	1463	1684	7588	6097	2416	chr14:47879317-47902700	+	3276	protein-coding	ssc:414369	smoothelin
SNX31	-9.95056	2.04613e-06	0.000223802	down	4	1	1	5011	1329	1	chr4:36303313-36390214	+	2875	protein-coding	ssc:100154375	sorting nexin 31
SOSTDC1	-5.30841	0.000777282	0.0193609	down	0	3	0	106	24	3	chr9:85743332-85747893	-	2014	protein-coding
SOWAHB	-4.88507	0.00088023	0.0210277	down	0	0	4	75	41	4	chr8:72538804-72543316	-	4513	protein-coding	ssc:100523320	sosondowah ankyrin repeat domain family member B
SPEG	-2.59577	0.000460283	0.0127691	down	32	73	54	530	461	61	chr15:121443976-121501453	+	9911	protein-coding	ssc:100737722	SPEG complex locus
SPINT1	-9.32954	3.19917e-06	0.000310389	down	0	1	3	1949	681	7	chr1:130458909-130473791	-	2659	protein-coding	ssc:100157387	serine peptidase inhibitor, Kunitz type 1
SPINT2	-4.21904	0.000192049	0.00656501	down	87	117	153	4759	2118	186	chr6:47181772-47210564	+	1766	protein-coding	ssc:100515207	serine peptidase inhibitor, Kunitz type, 2
SPOCK3	-3.92338	0.0020619	0.0396371	down	2	2	6	137	17	3	chr14:21754419-22121051	+	3207	protein-coding	ssc:100154805	sparc/osteonectin, cwcv and kazal-like domains proteoglycan (testican) 3
SPON1	-1.55592	0.0009709	0.022599	down	987	999	929	3605	4509	1408	chr2:44967982-45299677	-	5427	protein-coding		spondin 1, extracellular matrix protein
SPTLC3	-3.45475	0.000430821	0.0121212	down	2	13	7	184	64	17	chr17:21769388-21903269	+	5610	protein-coding	ssc:100519280	serine palmitoyltransferase, long chain base subunit 3
SPTSSB	-12.7624	6.39509e-06	0.000497599	down	0	0	1	6598	1317	1	chr13:101023238-101059917	-	3784	protein-coding	ssc:100623291	serine palmitoyltransferase, small subunit B
SRGN	-2.69839	3.92313e-06	0.000356133	down	1212	1634	1919	19297	10930	3310	chr14:72183368-72199262	+	1340	protein-coding		Uncharacterized protein
SRL	-2.11904	0.00150664	0.0313213	down	86	50	36	515	208	103	chr3:38073379-38111936	+	8072	protein-coding		sarcolumenin precursor
ST14	-5.01876	3.52453e-08	9.14139e-06	down	15	11	16	1059	352	33	chr9:56888246-56929771	+	3256	protein-coding	ssc:100517843	suppression of tumorigenicity 14 (colon carcinoma)
STAP2	-7.36973	0.00165389	0.0336545	down	0	3	0	366	197	2	chr2:74462318-74471535	+	1627	protein-coding	ssc:100523772	signal transducing adaptor family member 2
STK17A	-0.697953	0.000735247	0.0185115	down	497	457	517	926	849	975	chr18:51325438-51362181	-	1709	protein-coding		Uncharacterized protein
STK32C	-4.86974	0.00021358	0.00712223	down	2	4	0	159	30	6	chr14:140512505-140596134	-	3519	protein-coding	ssc:100737116	serine/threonine kinase 32C
STON2	-2.49981	3.52517e-05	0.00186263	down	76	64	75	863	278	189	chr7:104034913-104189735	-	8265	protein-coding	ssc:100157426	stonin 2
STPG1	-3.73841	0.000198377	0.00672507	down	1	5	5	95	52	12	chr6:82052682-82111468	-	4541	protein-coding	ssc:100736928	sperm-tail PG-rich repeat containing 1
STYK1	-6.76063	6.74791e-05	0.00299622	down	4	1	2	490	314	2	chr5:61395553-61418696	+	2891	protein-coding	ssc:100523437	serine/threonine/tyrosine kinase 1
SULT1E1	-5.54786	2.64634e-06	0.000272176	down	19	38	40	3560	1148	136	chr8:66811536-66838181	-	2179	protein-coding	ssc:397052	sulfotransferase family 1E, estrogen-preferring, member 1
SUSD2	-1.43782	0.00216881	0.0410642	down	151	84	131	368	524	207	chr14:49671856-49683889	-	6030	protein-coding	ssc:100625804	sushi domain containing 2
SUSD3	-1.77312	0.00172694	0.0346954	down	24	25	14	81	110	55	chr3:42596562-42622716	+	2707	protein-coding	ssc:100627326	sushi domain containing 3
SYNDIG1	-7.36438	9.97451e-05	0.00400575	down	0	0	0	71	25	1	chr17:30621622-30709387	+	2259	protein-coding		Uncharacterized protein
SYNGR2	-1.26606	0.00278381	0.0486496	down	528	539	684	1922	1909	823	chr12:3795888-3799663	-	1466	protein-coding		Synaptogyrin
SYNM	-2.72896	1.51996e-05	0.000975942	down	219	232	274	2727	2096	376	chr1:137855644-137883914	+	6762	protein-coding	ssc:100623833	synemin, intermediate filament protein
SYT16	-1.958	0.00214298	0.0407166	down	10	14	18	89	28	70	chr1:190735897-191059715	+	26907	protein-coding	ssc:100522358	synaptotagmin XVI
SYT17	-3.95889	0.0017284	0.0346954	down	1	1	2	48	7	13	chr3:26447303-26548362	+	5715	protein-coding	ssc:100513981	synaptotagmin XVII
SYT8	-9.70533	4.37485e-05	0.00217942	down	0	1	0	617	338	2	chr2:1245988-1250422	+	2195	protein-coding		Uncharacterized protein
SYTL1	-4.20258	3.90282e-06	0.000356133	down	21	10	28	843	261	31	chr6:84560940-84573316	+	2414	protein-coding	ssc:100511935	synaptotagmin-like 1
SYTL2	-2.00538	0.00136032	0.0291702	down	310	353	263	2462	1257	362	chr9:19617287-19763439	-	10600	protein-coding	ssc:100627498	synaptotagmin-like 2
TACSTD2	-10.7245	5.90074e-06	0.000472638	down	1	0	8	11977	2998	4	chr6:153859488-153861508	+	2021	protein-coding	ssc:100510966	tumor-associated calcium signal transducer 2
TAGLN	-2.75757	3.35001e-05	0.00180134	down	1718	3164	3394	24123	32779	3844	chr9:44561756-44567385	+	1328	protein-coding	ssc:397021	transgelin
TBC1D2	-1.90992	0.000647863	0.0167767	down	82	60	71	534	189	161	chr1:240001598-240049927	-	6332	protein-coding		TBC1 domain family, member 2
TCF21	-11.3433	2.81383e-08	7.53738e-06	down	0	0	0	576	920	56	chr1:29975280-29978273	-	1295	protein-coding	ssc:100152962	transcription factor 21
TECPR1	-0.976689	0.00129885	0.02826	down	86	74	90	164	211	190	chr3:5414071-5442953	-	4826	protein-coding	ssc:100521257	tectonin beta-propeller repeat containing 1
TERT	-5.00426	0.000149625	0.0055189	down	2	1	0	66	32	8	chr16:79258591-79276421	+	5497	protein-coding	ssc:492280	telomerase reverse transcriptase
TES	-1.17035	0.00194685	0.0379619	down	336	325	362	1196	789	594	chr18:29895878-29936248	-	2507	protein-coding	ssc:100125376	testis derived transcript (3 LIM domains)
TESC	-1.12135	0.000179391	0.00628822	down	83	90	137	240	260	270	chr14:35381899-35452215	+	14043	protein-coding	ssc:100155189	tescalcin
TFAP2A	-4.11022	0.000148371	0.00549709	down	1	1	8	122	41	16	chr7:7221654-7244626	-	3031	protein-coding	ssc:100049668	transcription factor AP-2 alpha (activating enhancer binding protein 2 alpha)
TFF3	-6.84281	0.00160642	0.0331425	down	0	0	0	31	37	0	chr13:205641038-205644333	-	784	protein-coding	ssc:100627480	trefoil factor 3 (intestinal)
TFPI2	-0.972084	4.66735e-05	0.00229022	down	2755	2383	3499	6517	6703	5977	chr9:73684236-73694663	-	1772	protein-coding	ssc:100520144	tissue factor pathway inhibitor 2
TGFA	-4.23098	7.18817e-05	0.00317445	down	1	7	8	221	89	10	chr3:71948232-72054257	+	5709	protein-coding	ssc:397484	transforming growth factor, alpha
TGM2	-0.685603	0.00162841	0.0333437	down	2757	2301	3476	4838	4308	6777	chr17:41186765-41221686	-	3937	protein-coding		transglutaminase 2 (C polypeptide, protein-glutamine-gamma-glutamyltransferase)
THSD4	-2.53918	1.69363e-08	5.2215e-06	down	70	64	76	415	680	268	chr1:168751403-169328559	+	14280	protein-coding	ssc:100524417	thrombospondin, type I, domain containing 4
TJP3	-6.44337	1.96732e-08	5.95297e-06	down	1	6	2	593	255	10	chr2:74938153-74971431	-	4832	protein-coding	ssc:100626455	tight junction protein 3
TLR2	-1.12102	0.000242709	0.00783767	down	100	82	121	187	285	288	chr8:75416257-75428370	-	4292	protein-coding	ssc:396623	toll-like receptor 2
TMC4	-7.78879	0.00287791	0.0496569	down	3	0	2	883	261	0	chr6:55955955-55970265	+	2366	protein-coding	ssc:100521320	transmembrane channel-like 4
TMEM125	-10.0465	3.39536e-05	0.00181902	down	0	0	0	418	198	7	chr6:167973088-167978331	-	2646	protein-coding	ssc:100519781	transmembrane protein 125
TMEM154	-1.45632	0.00142118	0.0300416	down	37	49	52	183	145	97	chr8:76355050-76397328	+	2984	protein-coding	ssc:100627594	transmembrane protein 154
TMEM184A	-4.55484	8.42446e-07	0.000120544	down	14	22	16	1013	274	31	chr3:1034662-1044259	-	4507	protein-coding	ssc:100523956	transmembrane protein 184A
TMEM200C	-4.13649	4.69594e-05	0.00229736	down	2	3	10	95	171	11	chr6:101211852-101217574	+	2908	protein-coding
TMEM238	-2.56188	0.000603783	0.0157994	down	51	66	90	654	596	59	chr6:59551569-59556013	-	1822	protein-coding
TMEM51	-1.81335	0.00116233	0.0259158	down	89	86	101	535	397	129	chr6:74433612-74486784	+	2035	protein-coding
TMEM54	-3.50432	9.8818e-05	0.00398688	down	30	41	53	908	564	24	chr6:89196995-89203954	-	1357	protein-coding	ssc:100621456	transmembrane protein 54
TMEM79	-7.84311	0.000292637	0.00906813	down	2	1	2	815	393	0	chr4:93762176-93768840	-	2335	protein-coding	ssc:100152302	transmembrane protein 79
TMEM98	-2.14646	5.81761e-05	0.00267774	down	75	111	196	944	584	307	chr12:42087691-42101152	-	1775	protein-coding	ssc:100520269	transmembrane protein 98
TMOD1	-2.40764	0.0018771	0.0370433	down	41	46	72	560	295	42	chr1:239375150-239468387	+	7316	protein-coding	ssc:100316850	tropomodulin 1
TMPRSS2	-11.2241	0.000249569	0.00798036	down	0	0	0	1022	381	1	chr13:204874759-204905411	-	3030	protein-coding	ssc:100739292	transmembrane protease, serine 2
TNFRSF19	-3.01842	0.00116989	0.0259377	down	4	5	4	44	62	10	chr11:2469306-2640737	+	4991	protein-coding	ssc:100521146	tumor necrosis factor receptor superfamily, member 19
TNK1	-3.91994	0.000209297	0.00702242	down	6	6	1	163	41	14	chr12:52711133-52719101	+	3480	protein-coding	ssc:100621720	tyrosine kinase, non-receptor, 1
TNNI2	-3.35267	0.000238666	0.00775309	down	9	15	5	107	208	16	chr2:1251566-1253883	+	678	protein-coding	ssc:606751	troponin I type 2 (skeletal, fast)
TNNT1	-3.92276	0.000140858	0.00525483	down	1	5	5	106	64	10	chr6:59351445-59365584	-	1966	protein-coding	ssc:396579	troponin T type 1 (skeletal, slow)
TNXB	-1.1664	0.00195262	0.0379831	down	3946	4996	4808	7496	17643	10250	chr7:24088873-24155815	-	15563	protein-coding	ssc:445520	tenascin-X
TOX3	-3.72694	0.000813583	0.0199546	down	3	5	6	161	30	6	chr6:32492686-32609923	+	3470	protein-coding	ssc:100519713	TOX high mobility group box family member 3
TPM2	-3.07104	7.70265e-06	0.000569508	down	1091	1459	1639	18485	17608	1890	chr1:236402249-236410390	-	2868	protein-coding	ssc:396693	tropomyosin 2 (beta)
TPPP	-1.61477	0.000179718	0.00628822	down	130	155	90	404	596	319	chr16:79535037-79556383	+	3939	protein-coding	ssc:100144410	tubulin polymerization promoting protein
TPPP3	-1.57427	0.00237499	0.0435471	down	253	372	295	712	1833	543	chr6:28045433-28051141	-	2612	protein-coding	ssc:100521665	tubulin polymerization-promoting protein family member 3
TRIM29	-7.61791	0.000606651	0.0158349	down	3	2	8	1998	613	0	chr9:47256314-47284104	-	3201	protein-coding	ssc:100520758	tripartite motif containing 29
TRPA1	-5.55898	0.00130626	0.0283738	down	0	3	0	142	15	1	chr4:63493374-63558486	+	5150	protein-coding	ssc:100152934	transient receptor potential cation channel, subfamily A, member 1
TRPM3	-3.665	0.000355337	0.0104605	down	2	10	2	94	94	12	chr1:223833263-224682424	-	14334	protein-coding	ssc:100157158	transient receptor potential cation channel, subfamily M, member 3
TRPV4	-4.99339	6.23559e-07	9.61222e-05	down	2	3	9	365	73	27	chr14:41125819-41169582	+	5106	protein-coding	ssc:100126845	transient receptor potential cation channel, subfamily V, member 4
TRPV6	-3.80369	6.14324e-05	0.00280393	down	3	14	11	236	173	15	chr18:7332253-7348383	+	3004	protein-coding	ssc:100171400	transient receptor potential cation channel, subfamily V, member 6
TSPAN1	-7.28769	3.12727e-06	0.000307828	down	10	18	14	4871	2166	17	chr6:165224619-165229516	-	1623	protein-coding	ssc:100511571	tetraspanin 1
TSPAN2	-3.21798	6.21417e-05	0.00281273	down	19	28	23	471	199	36	chr4:105503099-105542121	+	4501	protein-coding	ssc:100156161	tetraspanin 2
TSPAN7	-1.44373	0.00284433	0.0492234	down	191	204	364	939	946	363	chrX:34522899-34660216	+	1791	protein-coding	ssc:100526026	tetraspanin 7
TSTD1	-2.91256	0.000103808	0.00414724	down	21	36	65	575	335	64	chr4:89401320-89402741	+	647	protein-coding	ssc:100153230	thiosulfate sulfurtransferase (rhodanese)-like domain containing 1
TTC22	-7.30608	2.50565e-05	0.00145186	down	0	0	1	152	26	3	chr6:157555204-157579299	+	3015	protein-coding	ssc:100620707	tetratricopeptide repeat domain 22
TTC23L	-5.95626	0.00247609	0.0449049	down	0	0	0	24	11	2	chr16:20441253-20491569	+	4652	protein-coding	ssc:100513120	tetratricopeptide repeat domain 23-like
TTC39A	-2.90916	0.000167743	0.00597828	down	80	32	44	891	286	84	chr6:160806634-160854498	+	4267	protein-coding	ssc:100518433	tetratricopeptide repeat domain 39A
UNC5C	-2.06169	0.000343332	0.0102187	down	22	13	34	102	151	63	chr8:124149364-124533755	+	9723	protein-coding	ssc:100622952	unc-5 homolog C (C. elegans)
UPK1A	-10.6108	3.62959e-06	0.000342818	down	0	4	1	6514	2152	3	chr6:45105118-45113631	+	774	protein-coding	ssc:397335	uroplakin 1A
UPK1B	-9.27746	6.65228e-09	2.36301e-06	down	5	3	1	5273	708	71	chr13:141013953-141026368	-	780	protein-coding	ssc:100144488	uroplakin 1B
UPK2	-13.3576	2.33261e-06	0.000247499	down	0	0	1	8472	3532	1	chr9:46200465-46202754	+	978	protein-coding	ssc:397075	uroplakin 2
UPK3A	-9.63956	1.04278e-05	0.000731289	down	4	8	0	6594	4204	6	chr5:4109985-4122272	-	1114	protein-coding	ssc:397558	uroplakin 3A
VILL	-4.24511	3.55253e-06	0.00033749	down	10	16	13	548	229	20	chr13:22831867-22851282	+	2870	protein-coding	ssc:100628102	villin-like
VSIG4	-1.34322	7.79798e-09	2.71104e-06	down	225	207	276	561	627	909	chrX:52175601-52198635	-	2498	protein-coding	ssc:100156239	V-set and immunoglobulin domain containing 4
WFDC2	-7.96121	0.000136156	0.00511444	down	0	5	1	1072	597	3	chr17:47816452-47824087	+	550	protein-coding	ssc:396987	Epididymal secretory protein E4
WFIKKN2	-6.39411	0.00101217	0.0234136	down	0	0	12	234	653	139	chr12:27093241-27100423	+	3941	protein-coding	ssc:100512012	WAP, follistatin/kazal, immunoglobulin, kunitz and netrin domain containing 2
WNT10B	-2.09689	9.26058e-05	0.00381153	down	32	50	29	121	291	135	chr5:14997377-15013928	-	4897	protein-coding	ssc:100126276	wingless-type MMTV integration site family, member 10B
WNT16	-7.04888	1.80731e-05	0.00112287	down	0	0	0	12	11	69	chr18:25621802-25633730	-	3050	protein-coding	ssc:100511484	wingless-type MMTV integration site family, member 16
WNT2B	-2.64672	2.86864e-09	1.23351e-06	down	22	35	50	253	308	189	chr4:107906141-107923343	-	5876	protein-coding	ssc:100520560	wingless-type MMTV integration site family, member 2B
WNT5A	-2.09315	7.22176e-05	0.00318069	down	117	132	183	1214	423	387	chr13:37344684-37367215	-	7029	protein-coding	ssc:100627056	wingless-type MMTV integration site family, member 5A
WNT7B	-10.9095	0.000330552	0.00996536	down	0	0	0	851	276	1	chr5:3521412-3572322	+	3865	protein-coding		Protein Wnt
WT1	-6.65522	3.42609e-13	5.0893e-10	down	0	4	0	89	174	223	chr2:28411467-28456007	+	3841	protein-coding	ssc:397338	Wilms tumor 1
WWC1	-8.84115	9.31398e-09	2.98413e-06	down	0	0	0	196	58	19	chr16:55418391-55595202	-	4081	protein-coding	ssc:100513827	WW and C2 domain containing 1
XK	-3.23322	1.37604e-05	0.000899208	down	11	25	17	311	191	46	chrX:33544287-33602576	+	4895	protein-coding	ssc:100511169	X-linked Kx blood group (McLeod syndrome)
XPNPEP2	-1.46223	0.000153002	0.00561808	down	91	141	92	230	420	404	chrX:106333785-106363412	+	4782	protein-coding	ssc:445538	X-prolyl aminopeptidase (aminopeptidase P) 2, membrane-bound
ZBTB7C	-3.26959	2.04253e-05	0.00122702	down	28	44	55	851	392	67	chr1:97610293-98015158	-	7626	protein-coding	ssc:100520594	zinc finger and BTB domain containing 7C
ZNF385A	-1.64944	9.24847e-05	0.00381153	down	126	205	253	596	971	488	chr5:19560317-19583254	-	2392	protein-coding	ssc:100155556	zinc finger protein 385A
ZNF385B	-4.56142	6.09511e-05	0.00279758	down	4	1	2	137	29	11	chr15:85041947-85469112	-	7964	protein-coding	ssc:100620752	zinc finger protein 385B
ZNF710	-0.944892	0.00148565	0.0309242	down	107	133	153	299	291	274	chr7:55572448-55654133	+	8702	protein-coding	ssc:100152649	zinc finger protein 710
