# Supplementary material for: Comparative Transcriptome Analysis Provides Insight into Spatio-Temporal Expression Characteristics and Genetic Regulatory Network in Postnatal Developing Subcutaneous and Visceral Fat of Bama Pig
Source: Front Genet. 2022 Mar 31;13:844833. doi: 10.3389/fgene.2022.844833 (PMC9008487; doi:10.3389/fgene.2022.844833)
Supplement: Supplementary file 1 [file DataSheet1.ZIP › Supplemental Table 12 Differentically expressed genes between SAF and VAF at the 6-Months stage.xlsx]

## Sheet: Sheet1
AccID	log2FC	Pvalue	FDR	Style	SAF6-1	SAF6-2	SAF6-3	VAF6-1	VAF6-2	Location	Strand	IsoLength	GeneType	KeggID	Description	E-Value2mouse	Blast_Symbol2mouse	Blast_Description2mouse
ABI3BP	1.7835	4.17659e-11	8.42105e-08	up	2743	4083	4072	919	1058	chr13:158013704-158291093	+	6363	protein-coding	ssc:100154641	ABI family, member 3 (NESH) binding protein
ADAM7	5.13697	6.73144e-06	0.00141011	up	58	374	23	2	6	chr14:8484391-8554879	+	3621	protein-coding		ADAM metallopeptidase domain 7
ADAMDEC1	3.9539	1.5869e-06	0.000474013	up	358	98	85	7	16	chr14:8455964-8483308	+	2540	protein-coding	ssc:100517917	ADAM-like, decysin 1
ADAMTSL1	3.30866	4.14372e-08	2.78493e-05	up	93	157	78	14	7	chr1:203936654-204944236	-	10001	protein-coding	ssc:102160697	ADAMTS-like 1
ADCY2	2.85768	1.29122e-09	1.3885e-06	up	141	148	124	13	23	chr16:74305729-74729999	-	5062	protein-coding	ssc:100517503	adenylate cyclase 2 (brain)
ADRA1A	2.27956	4.72443e-06	0.00109526	up	162	402	375	43	76	chr14:10623391-10733378	-	16493	protein-coding	ssc:100144471	adrenoceptor alpha 1A
AHRR	2.97014	1.09284e-06	0.000383205	up	93	86	82	5	16	chr16:79730920-79810183	-	9230	protein-coding
ANGPTL5	5.14781	5.62303e-08	3.38795e-05	up	87	83	50	4	0	chr9:32610041-32627337	-	1747	protein-coding	ssc:100519911	angiopoietin-like 5
ATRNL1	1.53374	3.17528e-05	0.00528012	up	360	392	358	159	85	chr14:125406536-126183405	+	9075	protein-coding	ssc:100157106	attractin-like 1
BMP5	4.70639	1.88291e-08	1.32049e-05	up	93	367	80	9	4	chr7:25344924-25468430	+	1994	protein-coding	ssc:100151964	bone morphogenetic protein 5
C16H5orf38	5.37523	0.000219173	0.023918	up	46	5	149	3	0	chr16:78301665-78305746	-	2156	protein-coding
CACNA2D4	2.89767	0.000541151	0.0482253	up	389	314	74	58	11	chr5:68805092-68899397	-	6897	protein-coding	ssc:100620898	calcium channel, voltage-dependent, alpha 2/delta subunit 4
CAPN6	3.95687	1.28272e-07	6.89674e-05	up	62	163	96	11	2	chrX:91258696-91288128	-	3645	protein-coding	ssc:100522971	calpain 6
CCDC152	6.78798	4.38109e-05	0.00686087	up	15	28	22	0	0	chr16:27474697-27538361	+	1377	protein-coding	ssc:100523519	coiled-coil domain containing 152
CHL1	1.45481	7.55027e-05	0.0108737	up	431	501	620	129	224	chr13:56804309-57034191	+	8405	protein-coding	ssc:100511780	cell adhesion molecule L1-like
CILP	1.19711	1.278e-06	0.000420698	up	1420	1677	1488	595	666	chr1:163236864-163271222	-	5174	protein-coding	ssc:397672	cartilage intermediate layer protein, nucleotide pyrophosphohydrolase
COL11A1	4.77462	1.20105e-14	4.84322e-11	up	175	494	207	10	10	chr4:115638381-115841679	+	6991	protein-coding	ssc:397175	collagen type XI alpha 1
COL11A2	6.8302	1.8271e-05	0.00331136	up	55	93	31	1	0	chr7:25204496-25234880	-	6635	protein-coding	ssc:100520915	collagen, type XI, alpha 2
COL12A1	1.76472	1.99334e-07	0.000100477	up	2754	3661	4011	1251	683	chr1:90744409-90875127	+	11851	protein-coding	ssc:100156689	collagen alpha-1(XII) chain-like
COL6A6	2.96945	1.08207e-11	2.49341e-08	up	844	1721	1478	108	211	chr13:1817475-1985968	-	8862	protein-coding	ssc:100516642	collagen, type VI, alpha 6
COL8A1	1.9696	1.23809e-06	0.000416048	up	537	332	365	95	107	chr13:159216138-159374718	-	5405	protein-coding	ssc:397430	collagen, type VIII, alpha 1
CRYM	1.96662	2.47914e-06	0.000688351	up	202	133	180	44	40	chr3:24815010-24835837	+	1513	protein-coding	ssc:100525333	crystallin, mu
CTHRC1	2.30868	0.000137187	0.0163913	up	387	465	174	99	35	chr4:33759541-33771625	-	1284	protein-coding	ssc:100152510	collagen triple helix repeat containing 1
CYP7A1	3.344	6.85382e-06	0.00141734	up	46	63	35	5	4	chr4:74343101-74372628	+	4938	protein-coding	ssc:448985	cytochrome P450, family 7, subfamily A, polypeptide 1
CYR61	1.51104	8.17728e-05	0.0112704	up	1421	2335	2759	532	881	chr4:130392404-130395179	-	1937	protein-coding	ssc:100153791	cysteine-rich, angiogenic inducer, 61
EDIL3	8.19236	5.27836e-06	0.00117463	up	39	9	127	0	0	chr2:92122495-92554351	-	6268	protein-coding	ssc:100516065	EGF-like repeats and discoidin I-like domains 3
EMX2	2.17132	8.08881e-05	0.0112476	up	193	166	174	59	17	chr14:127649675-127656972	+	2914	protein-coding	ssc:100152562	empty spiracles homeobox 2
FAM180A	3.14326	5.17251e-07	0.000203494	up	98	76	162	18	6	chr18:13574024-13589117	+	3459	protein-coding	ssc:100737678	family with sequence similarity 180, member A
FAM46A	1.18214	0.000446653	0.0416446	up	1185	2124	1382	711	589	chr1:84545033-84552138	+	5702	protein-coding	ssc:100156873	family with sequence similarity 46, member A
FOXP2	1.86028	0.000144922	0.0169391	up	143	207	230	29	70	chr18:31335102-31890523	-	7021	protein-coding	ssc:100127352	forkhead box P2
IRX1	9.4408	0.00012266	0.0150034	up	197	7	194	0	0	chr16:77695704-77701089	-	1860	protein-coding
IRX2	7.96085	2.56051e-06	0.000688351	up	160	20	214	0	1	chr16:78305869-78322776	+	2820	protein-coding	ssc:100620587	iroquois homeobox 2
IRX3	4.01887	3.5013e-25	2.8238e-21	up	559	430	736	32	35	chr6:31044919-31049067	+	3290	protein-coding	ssc:100518611	iroquois homeobox 3
IRX5	4.95303	4.6917e-10	5.82131e-07	up	84	84	77	1	4	chr6:30511263-30515015	-	2489	protein-coding		Uncharacterized protein
ITGBL1	1.46094	0.000120535	0.0150034	up	1948	2970	2535	1152	559	chr11:70042051-70246974	+	2676	protein-coding	ssc:100525532	integrin, beta-like 1 (with EGF-like repeat domains)
KCNA6	4.12328	9.46685e-09	7.63501e-06	up	49	87	118	3	6	chr5:65625581-65659557	-	8586	protein-coding		potassium voltage-gated channel, shaker-related subfamily, member 6
KCNK12	6.09829	0.000106805	0.0138933	up	39	27	42	1	0	chr3:92990129-93044989	+	5841	protein-coding	ssc:100521189	potassium channel, subfamily K, member 12
LGR5	4.67765	1.38029e-05	0.00274865	up	46	159	37	6	0	chr5:35463257-35595234	+	3792	protein-coding	ssc:100151994	leucine-rich repeat containing G protein-coupled receptor 5
LOC100512795	7.23148	0.000244271	0.0262672	up	14	3	74	0	0	chr8:121020683-121041735	+	2735	protein-coding	ssc:100512795	alcohol dehydrogenase 7 (class IV), mu or sigma polypeptide
LOC100521659	1.83467	8.24494e-05	0.0112704	up	159	135	103	30	41	chr3:70573551-70593416	+	5403	protein-coding	ssc:100521659	cytochrome P450 26B1-like
LOC102163816	3.60382	3.20346e-12	8.61198e-09	up	93	136	139	12	7	chr2:6749941-6794116	+	10263	ncRNA	ssc:102163816	uncharacterized LOC102163816
LOC102164998	1.6696	0.000306927	0.0319402	up	141	256	157	71	39	chr14:127621858-127649806	-	8705	ncRNA	ssc:102164998	uncharacterized LOC102164998
LOC102165609	4.28632	3.33063e-07	0.000153494	up	44	50	62	1	4	chr6:30515158-30570985	+	5246	ncRNA	ssc:102165609	uncharacterized LOC102165609
LOC102168147	4.73747	3.65922e-05	0.00590233	up	51	57	16	2	1	chr2:18448312-18471502	+	1219	ncRNA	ssc:102168147	uncharacterized LOC102168147
LOC106505375	8.56401	4.80105e-08	3.09764e-05	up	68	44	110	0	0	chr13:87732391-87735798	+	2946	ncRNA
LOC106508222	2.58806	4.46475e-06	0.00107487	up	69	163	227	25	22	chr18:41788263-41800000	+	4857	ncRNA
LOC106510023	2.96551	2.52992e-06	0.000688351	up	72	129	272	15	22	chr4:42460502-42465714	+	4851	ncRNA
LOC106510043	3.63627	4.22398e-06	0.00103231	up	102	164	63	15	2	chr4:58828130-58905760	-	4519	ncRNA
LOC110255568	4.43652	1.13875e-06	0.000390808	up	62	29	80	3	2	chr9:123761734-123763493	+	1199	protein-coding
LOC110257650	2.88623	0.000482357	0.0447151	up	26	30	26	3	4	chrX:10427069-10438287	+	8516	ncRNA
LOC110259819	3.16466	7.81757e-05	0.0110612	up	28	69	152	11	6	chr1:1379907-1383541	+	3127	ncRNA
LOC110260634	3.26379	0.000552791	0.0489919	up	16	30	31	3	2	chr5:7137179-7149596	+	8067	ncRNA
MBP	2.10482	8.77546e-05	0.0117957	up	330	178	141	49	49	chr1:147649516-147685289	+	1849	protein-coding	ssc:414286	myelin basic protein
MKX	5.60223	2.07945e-09	2.09635e-06	up	63	109	220	5	0	chr10:39096778-39173384	-	3679	protein-coding		Uncharacterized protein
MMP27	2.39651	4.91048e-06	0.00111558	up	1168	1165	1226	343	90	chr9:33366342-33379828	-	2243	protein-coding	ssc:100523268	matrix metallopeptidase 27
MPZ	2.25782	3.41527e-05	0.00556447	up	164	222	201	61	17	chr4:89174107-89179556	+	1969	protein-coding	ssc:100153273	myelin protein zero
MPZL2	2.96253	0.000420369	0.0403604	up	18	47	61	7	3	chr9:45566365-45578168	-	2015	protein-coding	ssc:100513488	myelin protein zero-like 2
NFE2L3	2.46448	8.46525e-05	0.0114743	up	120	146	472	45	37	chr18:46213392-46250309	-	8240	protein-coding	ssc:100622324	nuclear factor, erythroid 2-like 3
NR4A1	1.79272	1.74365e-06	0.000502233	up	1024	1079	2030	340	401	chr5:17403088-17407918	+	4831	pseudo		nuclear receptor subfamily 4, group A, member 1
NRN1	8.67632	1.39233e-06	0.000440358	up	172	17	35	0	0	chr7:3682568-3691328	-	1646	protein-coding	ssc:100155948	neuritin 1
OSR1	0.930128	0.000130582	0.0158367	up	853	854	1002	482	416	chr3:118368471-118765107	+	6465	protein-coding	ssc:100520131	odd-skipped related 1 (Drosophila)
PLEKHH2	1.31188	0.000143469	0.0168917	up	232	312	422	133	110	chr3:96707397-96833431	-	6610	protein-coding	ssc:100512894	pleckstrin homology domain containing, family H (with MyTH4 domain) member 2
POSTN	4.4484	1.05953e-46	1.70902e-42	up	15904	26051	22796	1108	755	chr11:13225183-13258973	-	3328	protein-coding	ssc:100152401	periostin, osteoblast specific factor
PRRX1	1.43513	5.38888e-06	0.00117463	up	1395	2426	1732	700	590	chr4:80427682-80502689	-	5465	protein-coding	ssc:100738910	paired related homeobox 1
RAVER2	1.71998	0.000431378	0.0407962	up	52	91	89	24	20	chr6:147566930-147722428	-	4617	protein-coding	ssc:100623447	ribonucleoprotein, PTB-binding 2
RBM3	1.23047	0.000530343	0.0475246	up	2635	2409	4454	1478	1062	chrX:42704019-42707587	+	1216	protein-coding	ssc:100627807	RNA binding motif (RNP1, RRM) protein 3
ROBO2	2.2141	2.44216e-05	0.00419064	up	140	266	108	37	33	chr13:177365712-179040027	-	10197	protein-coding	ssc:100739586	roundabout, axon guidance receptor, homolog 2 (Drosophila)
SEMA3A	2.04769	0.000364884	0.0367849	up	70	127	67	14	26	chr9:95934937-96387950	+	7493	protein-coding	ssc:102163327	sema domain, immunoglobulin domain (Ig), short basic domain, secreted, (semaphorin) 3A
SHOX2	1.44273	0.000213056	0.0237159	up	406	495	894	211	199	chr13:97879586-97892276	-	5581	protein-coding	ssc:100628206	short stature homeobox 2
SIX4	1.64182	0.000346174	0.0353404	up	99	216	140	43	48	chr1:189670390-189682378	-	5923	protein-coding	ssc:100153985	SIX homeobox 4
STEAP2	3.08587	7.74868e-08	4.46379e-05	up	79	75	146	9	13	chr9:70334785-70365687	+	8962	protein-coding	ssc:100623287	STEAP family member 2, metalloreductase
TBX15	3.8268	2.2703e-07	0.000110969	up	1847	1402	1749	208	20	chr4:101918891-102032280	+	4580	protein-coding	ssc:100158194	T-box transcription factor TBX15-like
THBS1	2.67275	0.000387047	0.0385374	up	2596	1780	11969	459	1088	chr1:131728781-131746098	-	5800	protein-coding	ssc:492313	thrombospondin 1
THBS4	3.68278	6.37838e-11	1.14315e-07	up	584	1746	1675	142	52	chr2:88729531-88780759	+	3209	protein-coding	ssc:100513005	thrombospondin 4
TNMD	9.77671	9.93545e-05	0.013136	up	103	398	11	0	0	chrX:82269323-82292083	+	954	protein-coding	ssc:100048961	tenomodulin
tRNA-Ser	2.60625	0.000280069	0.0295262	up	1716	1172	314	252	96	chrMT:12806-12864	+	59	tRNA
TRPC1	1.28072	0.000111469	0.0143087	up	197	272	244	81	103	chr13:83436343-83498419	+	13540	protein-coding	ssc:100156938	transient receptor potential cation channel, subfamily C, member 1
TTPA	1.7289	0.000201732	0.0227548	up	513	527	1229	260	166	chr4:70960580-70980883	+	3802	protein-coding	ssc:100152248	tocopherol (alpha) transfer protein
VIPR2	1.79365	0.000322393	0.0333346	up	143	148	348	53	61	chr18:396379-466408	+	1481	protein-coding	ssc:100499553	vasoactive intestinal peptide receptor 2
XDH	6.56062	0.000494005	0.0452744	up	13	37	5	0	0	chr3:107987060-108052043	+	4740	protein-coding	ssc:100515259	xanthine dehydrogenase
ZIC1	7.76566	1.50808e-06	0.000458967	up	37	25	66	0	0	chr13:87740769-87750258	+	7393	protein-coding	ssc:100153570	Zic family member 1
ADGRB1	-3.55681	5.67108e-08	3.38795e-05	down	4	5	13	85	76	chr4:1582321-1658639	-	5711	protein-coding
ADGRD1	-1.38825	9.08406e-07	0.000325613	down	266	379	388	960	738	chr14:24059667-24241270	-	5482	protein-coding
AGPAT2	-1.37464	3.31115e-05	0.00544989	down	254	181	238	617	495	NW_018084833:1095782-1106471	+	1199	protein-coding	ssc:100170768	1-acylglycerol-3-phosphate O-acyltransferase 2 (lysophosphatidic acid acyltransferase, beta)
ALDH1A3	-1.31082	0.000112853	0.0143332	down	345	608	417	1226	913	chr1:139451080-139491514	+	3616	protein-coding
ALOX15	-4.67366	4.32378e-16	2.32475e-12	down	18	17	20	690	207	chr12:52287174-52295873	+	3684	protein-coding	ssc:396971	arachidonate 12-lipoxygenase
ALX1	-6.9432	3.6516e-07	0.000161341	down	1	1	0	136	23	chr5:96761683-96785125	-	4143	protein-coding	ssc:100525700	ALX homeobox 1
AOC1	-5.61275	0.000163499	0.0189729	down	0	1	1	10	50	chr18:6309583-6321016	-	3391	protein-coding	ssc:100517436	amine oxidase, copper containing 1
ARHGAP4	-1.34121	0.000111773	0.0143087	down	75	116	97	207	250	chrX:124641222-124655312	-	3275	protein-coding	ssc:100523659	Rho GTPase activating protein 4
ARHGAP45	-1.00274	5.62757e-05	0.00834303	down	270	344	340	634	569	chr2:77342153-77355894	-	4261	protein-coding
ARHGDIB	-0.868713	0.000392658	0.0386194	down	1083	1447	1221	2115	2196	chr5:57576754-57598395	+	1241	protein-coding	ssc:100155466	Rho GDP dissociation inhibitor (GDI) beta
ATP2A3	-1.0944	6.59797e-05	0.00967502	down	294	379	302	641	672	chr12:49980488-50014006	-	4566	protein-coding	ssc:396820	ATPase, Ca++ transporting, ubiquitous
C1QA	-1.15319	0.000342301	0.0351676	down	1491	2808	2743	4893	4848	chr6:80586259-80589213	+	1527	protein-coding	ssc:445461	complement component 1, q subcomponent, A chain
C3	-1.98256	0.000529399	0.0475246	down	503	1162	566	4312	1279	chr2:72431470-72471622	+	5253	protein-coding	ssc:397072	complement component 3
C3H16orf54	-1.54639	0.000242652	0.0262672	down	46	66	42	165	120	chr3:18011402-18014281	-	2655	protein-coding	ssc:100623246	chromosome 3 open reading frame, human C16orf54
CCL14	-1.02227	0.000167024	0.0192436	down	1130	1598	1595	3176	2343	chr12:39611887-39616050	+	643	protein-coding	ssc:100516223	chemokine (C-C motif) ligand 14
CD2	-1.85639	2.35972e-05	0.00409273	down	35	38	48	106	168	chr4:103963802-103976971	-	1023	protein-coding	ssc:396662	CD2 molecule
CD37	-1.42886	1.65529e-06	0.000485451	down	106	126	110	285	296	chr6:54431413-54448195	+	2147	protein-coding		Uncharacterized protein
CD3E	-1.75028	4.92158e-07	0.000198463	down	51	51	56	179	157	chr9:45619730-45633972	+	1232	protein-coding	ssc:397455	CD3e molecule, epsilon (CD3-TCR complex)
CD3G	-2.20065	1.46434e-06	0.000454228	down	29	43	23	134	142	chr9:45645243-45656779	+	1102	protein-coding	ssc:494013	CD3g molecule, gamma (CD3-TCR complex)
CD55	-1.59502	1.8661e-07	9.70974e-05	down	250	219	334	844	686	chr9:67933069-67960380	+	9287	protein-coding	ssc:396743	CD55 molecule, decay accelerating factor for complement (Cromer blood group)
CD6	-2.67193	0.000401652	0.039028	down	3	7	9	32	43	chr2:10739560-10785548	-	3197	protein-coding	ssc:100513519	CD6 molecule
CD74	-0.795177	0.000389761	0.0385696	down	10586	10140	12217	18357	17737	chr2:151402210-151409924	-	1827	protein-coding	ssc:396660	CD74 molecule, major histocompatibility complex, class II invariant chain
CD8A	-1.87053	1.53466e-05	0.00295805	down	39	61	93	200	237	chr3:57999228-58029768	+	7635	protein-coding	ssc:396627	CD8a molecule
CORO1A	-1.766	1.14155e-10	1.6886e-07	down	119	153	165	475	458	chr3:18336813-18342381	+	1960	protein-coding	ssc:100621483	coronin, actin binding protein, 1A
CPE	-1.37522	0.000503771	0.0459086	down	890	1079	539	2269	1888	chr8:43568744-43695475	-	2115	protein-coding	ssc:100037304	carboxypeptidase E
CRB2	-5.07543	0.000272745	0.0291349	down	1	1	1	59	6	chr1:264277549-264301731	+	6941	protein-coding	ssc:100511431	crumbs homolog 2 (Drosophila)
CST7	-2.60132	0.000486903	0.0448785	down	4	8	12	61	30	chr17:30758000-30766472	+	609	protein-coding	ssc:100152012	cystatin F (leukocystatin)
CTSW	-2.23952	3.18187e-09	3.01903e-06	down	78	136	102	576	364	chr2:6446105-6450357	-	1285	protein-coding	ssc:100525853	cathepsin W
DENND1C	-1.48742	2.2309e-05	0.00391134	down	66	91	74	184	223	chr2:72610543-72620212	+	2581	protein-coding	ssc:100518598	DENN/MADD domain containing 1C
DKK3	-2.09747	1.29273e-08	9.47805e-06	down	92	94	87	468	276	chr2:47385244-47444664	+	2642	protein-coding	ssc:664653	dickkopf 3 homolog (Xenopus laevis)
ENPP6	-2.49082	0.000214663	0.0237159	down	43	32	9	154	153	chr15:45357805-45441133	-	1568	protein-coding	ssc:100152050	ectonucleotide pyrophosphatase/phosphodiesterase 6
EYA4	-3.57237	2.86975e-05	0.00485184	down	4	5	12	128	29	chr1:30260784-30575593	-	17551	protein-coding	ssc:100157256	eyes absent homolog 4 (Drosophila)
GAP43	-2.2537	0.00012278	0.0150034	down	25	26	11	114	76	chr13:144364314-144458136	-	1528	protein-coding	ssc:100623423	growth associated protein 43
GATA5	-6.82878	8.02538e-05	0.0112476	down	0	0	0	29	11	chr17:61824891-61834742	-	2286	protein-coding	ssc:100158102	GATA binding protein 5
GIMAP5	-1.71797	7.77178e-05	0.0110612	down	33	63	43	129	157	chr18:6363443-6371725	+	4204	ncRNA
GIMAP6	-1.18326	0.000397962	0.0389038	down	165	249	169	389	444	chr18:6414771-6420765	+	1990	protein-coding	ssc:100518524	GTPase, IMAP family member 6
GJB6	-2.17923	1.53692e-05	0.00295805	down	27	54	41	118	225	chr11:793276-800109	-	2101	protein-coding
GREM1	-4.85837	3.91118e-10	5.25727e-07	down	22	152	85	839	3707	chr1:136617041-136629293	+	3936	protein-coding	ssc:100156280	gremlin 1, DAN family BMP antagonist
GRIA2	-3.12604	2.88764e-05	0.00485184	down	78	18	16	292	356	chr8:46078122-46247144	+	11844	protein-coding	ssc:100622950	glutamate receptor, ionotropic, AMPA 2
GZMA	-1.98389	5.84882e-07	0.000224623	down	29	36	32	125	117	chr16:34282160-34290422	+	799	protein-coding	ssc:100233183	granzyme A (granzyme 1, cytotoxic T-lymphocyte-associated serine esterase 3)
HMCN2	-3.6096	1.56658e-12	5.05379e-09	down	366	390	135	3227	3760	chr1:270364005-270522977	+	15500	protein-coding	ssc:102162892	hemicentin 2
HSP70.2	-1.34923	0.000100781	0.0132162	down	2293	2225	3666	5299	7698	chr7:23925929-23927854	+	1926	protein-coding	ssc:396648	heat shock protein 70.2
HTRA3	-1.91871	5.57108e-05	0.00834303	down	1145	1231	490	3948	3033	chr8:2794780-2819686	-	1362	protein-coding	ssc:100337673	HtrA serine peptidase 3
ISLR2	-3.07318	3.10648e-06	0.000821436	down	88	146	24	784	608	chr7:59385021-59393185	-	4722	protein-coding	ssc:100157309	immunoglobulin superfamily containing leucine-rich repeat 2
KLRK1	-1.8261	1.78521e-05	0.00327221	down	64	109	65	214	315	chr5:61646691-61655386	+	1445	protein-coding	ssc:396737	killer cell lectin-like receptor subfamily K, member 1
KRT7	-4.85087	5.10033e-05	0.00776116	down	2	1	3	102	9	chr5:17553192-17570582	+	2005	ncRNA
LCK	-2.07609	8.27265e-07	0.000303268	down	38	66	42	169	217	chr6:88719886-88745922	+	2408	protein-coding	ssc:100233188	lymphocyte-specific protein tyrosine kinase
LOC100154053	-2.20984	0.000432704	0.0407962	down	20	49	16	92	154	chr4:89762080-89785748	-	4640	protein-coding
LOC100524016	-5.84875	3.92907e-07	0.000162502	down	3	0	3	202	22	chr3:41025892-41029302	-	1555	protein-coding
LOC100624460	-7.73676	3.80098e-07	0.000161341	down	0	0	0	53	22	chr2:66901635-67017040	-	19792	protein-coding	ssc:100624460	mucin-16-like
LOC100739325	-2.23594	4.13253e-06	0.0010255	down	17	36	23	106	118	chr3:56515446-56541806	-	2623	protein-coding
LOC102158035	-2.0479	5.60674e-09	5.02426e-06	down	39	55	55	205	182	chr7:76471215-77056010	-	807	protein-coding		T-cell receptor alpha chain V region PY14-like
LOC102158125	-1.88501	1.62369e-05	0.00304535	down	33	26	43	110	127	chr9:108760275-108782398	-	927	other		T-cell receptor gamma chain C region DFL12-like
LOC102161978	-6.61583	5.65342e-10	6.51355e-07	down	0	4	0	182	66	chr2:28358562-28411612	-	978	ncRNA	ssc:102161978	uncharacterized LOC102161978
LOC102162791	-1.61159	0.000119803	0.0150034	down	66	96	71	167	279	chr3:699738-707414	+	2833	protein-coding	ssc:102162791	uncharacterized LOC102162791
LOC102165485	-3.52321	1.15156e-10	1.6886e-07	down	14	37	43	458	215	NW_018084979:3580526-3584226	-	975	other		Ig alpha-1 chain C region-like
LOC106504929	-3.7725	5.82869e-06	0.00123706	down	1	22	10	165	113	chr9:57421367-57425400	-	3009	ncRNA
LOC106509797	-4.26017	1.94287e-05	0.00348205	down	2	0	5	46	38	chr3:75372132-75482562	-	4515	ncRNA
LOC110255411	-2.18591	1.10393e-05	0.00223018	down	17	17	17	82	65	chr9:21007285-21026534	-	3770	protein-coding
LOC110258364	-1.41951	3.82604e-05	0.0061103	down	335	394	345	1173	653	NW_018084979:3510997-3512789	+	666	protein-coding
LOC110260807	-7.72717	3.53703e-06	0.000920197	down	0	0	0	64	11	chr5:96785299-96821915	+	1479	ncRNA
MEIS1	-1.18174	0.000143067	0.0168917	down	141	125	177	310	323	chr3:75485024-75625855	-	3958	protein-coding	ssc:100517152	Meis homeobox 1
MYADM	-0.965118	0.000279146	0.0295262	down	1608	1672	2379	3659	3276	chr6:56236306-56278577	-	3030	protein-coding	ssc:100519316	myeloid-associated differentiation marker
MYL6B	-2.00563	0.000304072	0.0318486	down	18	17	15	80	48	chr5:21554351-21558995	+	1233	protein-coding	ssc:100155118	myosin light chain 6B-like
MYO1F	-1.10269	0.000134421	0.0161807	down	115	148	158	298	270	chr2:70753143-70792938	+	4015	protein-coding	ssc:100517998	myosin IF
NANOS1	-2.08257	6.875e-09	5.83651e-06	down	88	88	71	392	275	chr14:128962311-128964207	+	1897	protein-coding	ssc:100157783	nanos homolog 1 (Drosophila)
PACSIN1	-4.68905	9.53066e-08	5.30102e-05	down	1	2	3	53	44	chr7:30459851-30512736	+	5629	protein-coding	ssc:100157037	protein kinase C and casein kinase substrate in neurons 1
PGR	-3.66655	0.00040754	0.039363	down	5	1	2	19	46	chr9:32035684-32129776	-	4511	protein-coding	ssc:396805	progesterone receptor
PLCH2	-3.20443	1.54046e-05	0.00295805	down	58	7	35	332	269	chr6:64325918-64392070	+	5241	protein-coding	ssc:100623940	phospholipase C, eta 2
PLD4	-1.32954	4.18273e-05	0.00661445	down	88	130	145	307	264	NW_018084979:3136998-3144119	+	2130	protein-coding	ssc:100524095	phospholipase D family, member 4
PRF1	-1.80978	0.000214623	0.0237159	down	18	33	31	76	103	chr14:73515306-73520256	-	2381	protein-coding	ssc:396595	perforin 1 (pore forming protein)
PSMB10	-0.893289	0.00042493	0.0405569	down	320	382	336	634	584	chr6:28544910-28547609	-	983	protein-coding	ssc:733626	proteasome (prosome, macropain) subunit, beta type, 10
PTPRCAP	-1.59142	3.29814e-07	0.000153494	down	74	82	88	251	213	chr2:5087203-5089359	+	977	protein-coding	ssc:100511860	protein tyrosine phosphatase, receptor type, C-associated protein
PVRIG	-2.15825	0.000435025	0.0407962	down	13	22	9	57	67	chr3:8230311-8232840	+	1875	protein-coding	ssc:100512708	poliovirus receptor related immunoglobulin domain containing
RAB37	-1.86467	0.000192211	0.0218335	down	17	23	18	63	70	chr12:6484535-6535665	-	2959	protein-coding	ssc:100513620	RAB37, member RAS oncogene family
RAC2	-1.71593	3.7717e-07	0.000161341	down	131	226	153	525	527	chr5:10553986-10571082	+	5084	protein-coding	ssc:100621675	ras-related C3 botulinum toxin substrate 2 (rho family, small GTP binding protein Rac2)
RASAL3	-1.69613	1.586e-05	0.00300966	down	42	48	47	167	114	chr2:62142368-62153812	+	3836	protein-coding	ssc:102159003	RAS protein activator like 3
RND2	-1.63916	2.14331e-05	0.00379907	down	51	88	60	187	202	chr12:19866597-19870205	-	1412	protein-coding	ssc:100625457	Rho family GTPase 2
RSPO1	-7.44817	4.82142e-05	0.00740662	down	0	0	0	57	5	chr6:93664839-93690328	-	2354	protein-coding	ssc:100623344	R-spondin 1
SASH3	-1.49634	3.64643e-06	0.000933601	down	76	102	85	226	241	chrX:106373871-106389454	+	2617	protein-coding	ssc:100525094	SAM and SH3 domain containing 3
SEMA4A	-1.37558	8.97286e-05	0.0119613	down	85	102	82	193	247	chr4:93865054-93892995	-	3244	protein-coding	ssc:100157147	sema domain, immunoglobulin domain (Ig), transmembrane domain (TM) and short cytoplasmic domain, (semaphorin) 4A
SEPT1	-1.91144	2.20444e-06	0.000623817	down	39	76	52	208	186	chr3:17924651-17937949	+	1570	protein-coding	ssc:100514708	septin 1
SH3BP1	-1.38875	0.000378782	0.0379488	down	42	72	79	158	157	chr5:10172303-10187883	-	2559	protein-coding
SIT1	-2.05169	0.000219458	0.023918	down	18	14	13	66	53	chr1:236371708-236373414	-	1335	protein-coding	ssc:100153191	signaling threshold regulating transmembrane adaptor 1
SLA-DMB	-0.950995	5.63788e-05	0.00834303	down	631	811	740	1307	1347	chr7:25119278-25125089	-	1381	protein-coding	ssc:100135050	MHC class II, DM beta
SLC39A14	-1.27663	8.12184e-07	0.000303268	down	228	261	254	539	595	chr14:6639485-6687929	+	7054	protein-coding	ssc:100152468	solute carrier family 39 (zinc transporter), member 14
SOX9	-2.67796	0.000360826	0.0366046	down	9	9	3	43	43	chr12:8642154-8647315	-	3639	protein-coding	ssc:396840	SRY (sex determining region Y)-box 9
SPN	-1.44145	6.95402e-05	0.0101053	down	66	87	100	182	247	chr3:17978731-17982222	+	3094	protein-coding	ssc:100623653	sialophorin
STMN4	-1.35878	1.1061e-05	0.00223018	down	129	146	116	318	317	chr14:10986510-11007757	-	2387	protein-coding	ssc:100739720	stathmin-like 4
SUSD3	-2.25121	0.000121867	0.0150034	down	10	17	10	57	54	chr3:42596562-42622716	+	2707	protein-coding	ssc:100627326	sushi domain containing 3
TAGLN2	-1.0575	4.50806e-05	0.00699182	down	1592	2046	1803	4104	3052	chr4:90566272-90574762	+	1624	protein-coding	ssc:100515893	transgelin 2
TBX21	-1.95242	4.64313e-06	0.00109526	down	25	46	35	128	129	chr12:23996415-24009353	+	2471	protein-coding	ssc:100518804	T-box 21
TCF21	-7.76696	1.13805e-08	8.7413e-06	down	1	0	0	54	93	chr1:29975280-29978273	-	1295	protein-coding	ssc:100152962	transcription factor 21
TMEM158	-2.0029	4.08283e-06	0.0010255	down	24	29	30	122	88	chr13:28404542-28406369	-	1828	protein-coding	ssc:100620777	transmembrane protein 158
TPPP	-2.06315	4.75316e-06	0.00109526	down	117	148	64	421	455	chr16:79535037-79556383	+	3939	protein-coding	ssc:100144410	tubulin polymerization promoting protein
TPPP3	-1.88975	0.000170567	0.0195124	down	245	302	121	1032	561	chr6:28045433-28051141	-	2612	protein-coding	ssc:100521665	tubulin polymerization-promoting protein family member 3
UCP2	-1.71375	5.68946e-06	0.00122361	down	143	162	113	540	335	chr9:8358559-8364552	-	1355	protein-coding	ssc:397549	uncoupling protein 2 (mitochondrial, proton carrier)
WNT2B	-2.29251	1.64426e-05	0.0030485	down	17	19	18	109	59	chr4:107906141-107923343	-	5876	protein-coding	ssc:100520560	wingless-type MMTV integration site family, member 2B
WT1	-4.29459	1.35016e-06	0.000435562	down	0	10	15	200	100	chr2:28411467-28456007	+	3841	protein-coding	ssc:397338	Wilms tumor 1
XCR1	-2.75627	0.000510558	0.0462657	down	13	53	11	88	234	chr13:29150376-29233802	-	6558	protein-coding	ssc:414375	chemokine (C motif) receptor 1
ZNF683	-2.08473	5.38289e-06	0.00117463	down	28	70	47	182	201	chr6:83756865-83765905	-	3795	protein-coding	ssc:100524870	zinc finger protein 683
