# Supplementary material for: Comparative Transcriptome Analysis Provides Insight into Spatio-Temporal Expression Characteristics and Genetic Regulatory Network in Postnatal Developing Subcutaneous and Visceral Fat of Bama Pig
Source: Front Genet. 2022 Mar 31;13:844833. doi: 10.3389/fgene.2022.844833 (PMC9008487; doi:10.3389/fgene.2022.844833)
Supplement: Supplementary file 1 [file DataSheet1.ZIP › Supplemental Table 13-14 GO enrichment of the differentially expressed genes between SAF and VAF at the 1-Months stage.xlsx]

## Sheet: Talbe 13
Table13 GO enrichment of the upregulated genes in 1-Months SF.
GOID	GOTerm	DifGene	AllDifGene	GeneInGO	AllGene	P-Value	FDR	Enrichment	(-log10P)
GOID	GOTerm	DifGene	AllDifGene	GeneInGO	AllGene	P-Value	FDR	Enrichment	(-log10P)
GO:0002027	regulation of heart rate	3	56	19	11714	9.49875e-05	0.0292562	33.0282	4.02233
GO:0086004	regulation of cardiac muscle cell contraction	2	56	6	11714	0.000332601	0.0357443	69.7262	3.47808
GO:0090399	replicative senescence	2	56	7	11714	0.000464212	0.0357443	59.7653	3.33328
GO:0060307	regulation of ventricular cardiac muscle cell membrane repolarization	2	56	7	11714	0.000464212	0.0357443	59.7653	3.33328
GO:0086005	ventricular cardiac muscle cell action potential	2	56	11	11714	0.00120094	0.0433067	38.0325	2.92048
GO:0007417	central nervous system development	3	56	52	11714	0.00193759	0.0433067	12.068	2.71274
GO:0036371	protein localization to T-tubule	1	56	1	11714	0.0047806	0.0433067	209.179	2.32052
GO:1900139	negative regulation of arachidonic acid secretion	1	56	1	11714	0.0047806	0.0433067	209.179	2.32052
GO:1900138	negative regulation of phospholipase A2 activity	1	56	1	11714	0.0047806	0.0433067	209.179	2.32052
GO:0060007	linear vestibuloocular reflex	1	56	1	11714	0.0047806	0.0433067	209.179	2.32052
GO:2001213	negative regulation of vasculogenesis	1	56	1	11714	0.0047806	0.0433067	209.179	2.32052
GO:0086066	atrial cardiac muscle cell to AV node cell communication	1	56	1	11714	0.0047806	0.0433067	209.179	2.32052
GO:1901019	regulation of calcium ion transmembrane transporter activity	1	56	1	11714	0.0047806	0.0433067	209.179	2.32052
GO:0070178	D-serine metabolic process	1	56	1	11714	0.0047806	0.0433067	209.179	2.32052
GO:0086070	SA node cell to atrial cardiac muscle cell communication	1	56	1	11714	0.0047806	0.0433067	209.179	2.32052
GO:0009115	xanthine catabolic process	1	56	1	11714	0.0047806	0.0433067	209.179	2.32052
GO:0035992	tendon formation	1	56	1	11714	0.0047806	0.0433067	209.179	2.32052
GO:0010464	regulation of mesenchymal cell proliferation	1	56	1	11714	0.0047806	0.0433067	209.179	2.32052
GO:1902083	negative regulation of peptidyl-cysteine S-nitrosylation	1	56	1	11714	0.0047806	0.0433067	209.179	2.32052
GO:2001257	regulation of cation channel activity	1	56	1	11714	0.0047806	0.0433067	209.179	2.32052
GO:0002932	tendon sheath development	1	56	1	11714	0.0047806	0.0433067	209.179	2.32052
GO:0003117	regulation of vasoconstriction by circulating norepinephrine	1	56	1	11714	0.0047806	0.0433067	209.179	2.32052
GO:0036088	D-serine catabolic process	1	56	1	11714	0.0047806	0.0433067	209.179	2.32052
GO:0035306	positive regulation of dephosphorylation	1	56	1	11714	0.0047806	0.0433067	209.179	2.32052
GO:1901898	negative regulation of relaxation of cardiac muscle	1	56	1	11714	0.0047806	0.0433067	209.179	2.32052
GO:0055130	D-alanine catabolic process	1	56	1	11714	0.0047806	0.0433067	209.179	2.32052
GO:0021757	caudate nucleus development	1	56	1	11714	0.0047806	0.0433067	209.179	2.32052
GO:1901021	positive regulation of calcium ion transmembrane transporter activity	1	56	1	11714	0.0047806	0.0433067	209.179	2.32052
GO:0021758	putamen development	1	56	1	11714	0.0047806	0.0433067	209.179	2.32052
GO:0033292	T-tubule organization	1	56	1	11714	0.0047806	0.0433067	209.179	2.32052
GO:0070194	synaptonemal complex disassembly	1	56	1	11714	0.0047806	0.0433067	209.179	2.32052
GO:0031662	positive regulation of cyclin-dependent protein serine/threonine kinase activity involved in G2/M transition of mitotic cell cycle	1	56	1	11714	0.0047806	0.0433067	209.179	2.32052
GO:0035583	sequestering of TGFbeta in extracellular matrix	1	56	1	11714	0.0047806	0.0433067	209.179	2.32052
GO:0036309	protein localization to M-band	1	56	1	11714	0.0047806	0.0433067	209.179	2.32052
GO:0030199	collagen fibril organization	2	56	29	11714	0.00838991	0.0554328	14.4261	2.07624
GO:0071492	cellular response to UV-A	1	56	2	11714	0.00953876	0.0554328	104.589	2.02051
GO:0031223	auditory behavior	1	56	2	11714	0.00953876	0.0554328	104.589	2.02051
GO:0033081	regulation of T cell differentiation in thymus	1	56	2	11714	0.00953876	0.0554328	104.589	2.02051
GO:0086036	regulation of cardiac muscle cell membrane potential	1	56	2	11714	0.00953876	0.0554328	104.589	2.02051
GO:0045602	negative regulation of endothelial cell differentiation	1	56	2	11714	0.00953876	0.0554328	104.589	2.02051
GO:0035990	tendon cell differentiation	1	56	2	11714	0.00953876	0.0554328	104.589	2.02051
GO:0086015	SA node cell action potential	1	56	2	11714	0.00953876	0.0554328	104.589	2.02051
GO:0006198	cAMP catabolic process	1	56	2	11714	0.00953876	0.0554328	104.589	2.02051
GO:0006562	proline catabolic process	1	56	2	11714	0.00953876	0.0554328	104.589	2.02051
GO:0060632	regulation of microtubule-based movement	1	56	2	11714	0.00953876	0.0554328	104.589	2.02051
GO:0035308	negative regulation of protein dephosphorylation	1	56	2	11714	0.00953876	0.0554328	104.589	2.02051
GO:0003283	atrial septum development	1	56	2	11714	0.00953876	0.0554328	104.589	2.02051
GO:0006551	leucine metabolic process	1	56	2	11714	0.00953876	0.0554328	104.589	2.02051
GO:0042297	vocal learning	1	56	2	11714	0.00953876	0.0554328	104.589	2.02051
GO:0033173	calcineurin-NFAT signaling cascade	1	56	2	11714	0.00953876	0.0554328	104.589	2.02051
GO:0090238	positive regulation of arachidonic acid secretion	1	56	2	11714	0.00953876	0.0554328	104.589	2.02051
GO:0071872	cellular response to epinephrine stimulus	1	56	2	11714	0.00953876	0.0554328	104.589	2.02051
GO:0016266	O-glycan processing	1	56	2	11714	0.00953876	0.0554328	104.589	2.02051
GO:0000122	negative regulation of transcription from RNA polymerase II promoter	6	56	407	11714	0.0127121	0.0656204	3.08371	1.89578
GO:0010882	regulation of cardiac muscle contraction by calcium ion signaling	1	56	3	11714	0.0142746	0.0656204	69.7262	1.84544
GO:0006518	peptide metabolic process	1	56	3	11714	0.0142746	0.0656204	69.7262	1.84544
GO:2001259	positive regulation of cation channel activity	1	56	3	11714	0.0142746	0.0656204	69.7262	1.84544
GO:0086014	atrial cardiac muscle cell action potential	1	56	3	11714	0.0142746	0.0656204	69.7262	1.84544
GO:0021562	vestibulocochlear nerve development	1	56	3	11714	0.0142746	0.0656204	69.7262	1.84544
GO:1902305	regulation of sodium ion transmembrane transport	1	56	3	11714	0.0142746	0.0656204	69.7262	1.84544
GO:0002093	auditory receptor cell morphogenesis	1	56	3	11714	0.0142746	0.0656204	69.7262	1.84544
GO:0051150	regulation of smooth muscle cell differentiation	1	56	3	11714	0.0142746	0.0656204	69.7262	1.84544
GO:0032827	negative regulation of natural killer cell differentiation involved in immune response	1	56	3	11714	0.0142746	0.0656204	69.7262	1.84544
GO:0035773	insulin secretion involved in cellular response to glucose stimulus	1	56	3	11714	0.0142746	0.0656204	69.7262	1.84544
GO:0044117	growth of symbiont in host	1	56	3	11714	0.0142746	0.0656204	69.7262	1.84544
GO:1900747	negative regulation of vascular endothelial growth factor signaling pathway	1	56	3	11714	0.0142746	0.0656204	69.7262	1.84544
GO:0046449	creatinine metabolic process	1	56	3	11714	0.0142746	0.0656204	69.7262	1.84544
GO:0007389	pattern specification process	2	56	42	11714	0.0171018	0.0713213	9.96088	1.76696
GO:0043010	camera-type eye development	2	56	44	11714	0.0186763	0.0713213	9.50812	1.72871
GO:0060005	vestibular reflex	1	56	4	11714	0.0189881	0.0713213	52.2946	1.72152
GO:0071493	cellular response to UV-B	1	56	4	11714	0.0189881	0.0713213	52.2946	1.72152
GO:0032319	regulation of Rho GTPase activity	1	56	4	11714	0.0189881	0.0713213	52.2946	1.72152
GO:0002221	pattern recognition receptor signaling pathway	1	56	4	11714	0.0189881	0.0713213	52.2946	1.72152
GO:0006942	regulation of striated muscle contraction	1	56	4	11714	0.0189881	0.0713213	52.2946	1.72152
GO:0008211	glucocorticoid metabolic process	1	56	4	11714	0.0189881	0.0713213	52.2946	1.72152
GO:1901018	positive regulation of potassium ion transmembrane transporter activity	1	56	4	11714	0.0189881	0.0713213	52.2946	1.72152
GO:0043666	regulation of phosphoprotein phosphatase activity	1	56	4	11714	0.0189881	0.0713213	52.2946	1.72152
GO:0090403	oxidative stress-induced premature senescence	1	56	4	11714	0.0189881	0.0713213	52.2946	1.72152
GO:0070327	thyroid hormone transport	1	56	4	11714	0.0189881	0.0713213	52.2946	1.72152
GO:0009253	peptidoglycan catabolic process	1	56	4	11714	0.0189881	0.0713213	52.2946	1.72152
GO:0045822	negative regulation of heart contraction	1	56	4	11714	0.0189881	0.0713213	52.2946	1.72152
GO:0060501	positive regulation of epithelial cell proliferation involved in lung morphogenesis	1	56	4	11714	0.0189881	0.0713213	52.2946	1.72152
GO:2000480	negative regulation of cAMP-dependent protein kinase activity	1	56	5	11714	0.0236796	0.0792751	41.8357	1.62563
GO:0070972	protein localization to endoplasmic reticulum	1	56	5	11714	0.0236796	0.0792751	41.8357	1.62563
GO:0010881	regulation of cardiac muscle contraction by regulation of the release of sequestered calcium ion	1	56	5	11714	0.0236796	0.0792751	41.8357	1.62563
GO:0006081	cellular aldehyde metabolic process	1	56	5	11714	0.0236796	0.0792751	41.8357	1.62563
GO:0060314	regulation of ryanodine-sensitive calcium-release channel activity	1	56	5	11714	0.0236796	0.0792751	41.8357	1.62563
GO:0090084	negative regulation of inclusion body assembly	1	56	5	11714	0.0236796	0.0792751	41.8357	1.62563
GO:0046541	saliva secretion	1	56	5	11714	0.0236796	0.0792751	41.8357	1.62563
GO:0032754	positive regulation of interleukin-5 production	1	56	5	11714	0.0236796	0.0792751	41.8357	1.62563
GO:0050810	regulation of steroid biosynthetic process	1	56	5	11714	0.0236796	0.0792751	41.8357	1.62563
GO:0042403	thyroid hormone metabolic process	1	56	5	11714	0.0236796	0.0792751	41.8357	1.62563
GO:0007156	homophilic cell adhesion via plasma membrane adhesion molecules	2	56	52	11714	0.025551	0.0808471	8.04533	1.59259
GO:0051893	regulation of focal adhesion assembly	1	56	6	11714	0.028349	0.0808471	34.8631	1.54746
GO:0048251	elastic fiber assembly	1	56	6	11714	0.028349	0.0808471	34.8631	1.54746
GO:0007614	short-term memory	1	56	6	11714	0.028349	0.0808471	34.8631	1.54746
GO:0060346	bone trabecula formation	1	56	6	11714	0.028349	0.0808471	34.8631	1.54746
GO:0035970	peptidyl-threonine dephosphorylation	1	56	6	11714	0.028349	0.0808471	34.8631	1.54746
GO:0061303	cornea development in camera-type eye	1	56	6	11714	0.028349	0.0808471	34.8631	1.54746
GO:0043517	positive regulation of DNA damage response, signal transduction by p53 class mediator	1	56	6	11714	0.028349	0.0808471	34.8631	1.54746
GO:0042308	negative regulation of protein import into nucleus	1	56	6	11714	0.028349	0.0808471	34.8631	1.54746
GO:0043268	positive regulation of potassium ion transport	1	56	6	11714	0.028349	0.0808471	34.8631	1.54746
GO:0010738	regulation of protein kinase A signaling	1	56	6	11714	0.028349	0.0808471	34.8631	1.54746
GO:1900745	positive regulation of p38MAPK cascade	1	56	6	11714	0.028349	0.0808471	34.8631	1.54746
GO:0032873	negative regulation of stress-activated MAPK cascade	1	56	6	11714	0.028349	0.0808471	34.8631	1.54746
GO:0016045	detection of bacterium	1	56	6	11714	0.028349	0.0808471	34.8631	1.54746
GO:0006108	malate metabolic process	1	56	6	11714	0.028349	0.0808471	34.8631	1.54746
GO:0048752	semicircular canal morphogenesis	1	56	6	11714	0.028349	0.0808471	34.8631	1.54746
GO:0050435	beta-amyloid metabolic process	1	56	7	11714	0.0329964	0.0861263	29.8827	1.48153
GO:0060013	righting reflex	1	56	7	11714	0.0329964	0.0861263	29.8827	1.48153
GO:0030857	negative regulation of epithelial cell differentiation	1	56	7	11714	0.0329964	0.0861263	29.8827	1.48153
GO:0030856	regulation of epithelial cell differentiation	1	56	7	11714	0.0329964	0.0861263	29.8827	1.48153
GO:0042416	dopamine biosynthetic process	1	56	7	11714	0.0329964	0.0861263	29.8827	1.48153
GO:0031987	locomotion involved in locomotory behavior	1	56	7	11714	0.0329964	0.0861263	29.8827	1.48153
GO:0010389	regulation of G2/M transition of mitotic cell cycle	1	56	7	11714	0.0329964	0.0861263	29.8827	1.48153
GO:0019432	triglyceride biosynthetic process	1	56	7	11714	0.0329964	0.0861263	29.8827	1.48153
GO:0044255	cellular lipid metabolic process	1	56	7	11714	0.0329964	0.0861263	29.8827	1.48153
GO:0042753	positive regulation of circadian rhythm	1	56	7	11714	0.0329964	0.0861263	29.8827	1.48153
GO:0035264	multicellular organism growth	2	56	64	11714	0.0374634	0.0905281	6.53683	1.42639
GO:0050673	epithelial cell proliferation	1	56	8	11714	0.0376221	0.0905281	26.1473	1.42456
GO:0048488	synaptic vesicle endocytosis	1	56	8	11714	0.0376221	0.0905281	26.1473	1.42456
GO:0042026	protein refolding	1	56	8	11714	0.0376221	0.0905281	26.1473	1.42456
GO:0070507	regulation of microtubule cytoskeleton organization	1	56	8	11714	0.0376221	0.0905281	26.1473	1.42456
GO:0046939	nucleotide phosphorylation	1	56	8	11714	0.0376221	0.0905281	26.1473	1.42456
GO:0044262	cellular carbohydrate metabolic process	1	56	8	11714	0.0376221	0.0905281	26.1473	1.42456
GO:0010952	positive regulation of peptidase activity	1	56	8	11714	0.0376221	0.0905281	26.1473	1.42456
GO:0051480	cytosolic calcium ion homeostasis	1	56	8	11714	0.0376221	0.0905281	26.1473	1.42456
GO:0007568	aging	1	56	8	11714	0.0376221	0.0905281	26.1473	1.42456
GO:0055114	oxidation-reduction process	6	56	529	11714	0.0396948	0.0947752	2.37254	1.40127
GO:0007141	male meiosis I	1	56	9	11714	0.0422259	0.0963377	23.2421	1.37442
GO:0030010	establishment of cell polarity	1	56	9	11714	0.0422259	0.0963377	23.2421	1.37442
GO:0045055	regulated secretory pathway	1	56	9	11714	0.0422259	0.0963377	23.2421	1.37442
GO:0048513	organ development	1	56	9	11714	0.0422259	0.0963377	23.2421	1.37442
GO:0051279	regulation of release of sequestered calcium ion into cytosol	1	56	9	11714	0.0422259	0.0963377	23.2421	1.37442
GO:0032743	positive regulation of interleukin-2 production	1	56	9	11714	0.0422259	0.0963377	23.2421	1.37442
GO:0030324	lung development	2	56	71	11714	0.0452154	0.0974117	5.89235	1.34471
GO:0006171	cAMP biosynthetic process	1	56	10	11714	0.0468082	0.0974117	20.9179	1.32968
GO:0090102	cochlea development	1	56	10	11714	0.0468082	0.0974117	20.9179	1.32968
GO:0010880	regulation of release of sequestered calcium ion into cytosol by sarcoplasmic reticulum	1	56	10	11714	0.0468082	0.0974117	20.9179	1.32968
GO:0006937	regulation of muscle contraction	1	56	10	11714	0.0468082	0.0974117	20.9179	1.32968
GO:2000379	positive regulation of reactive oxygen species metabolic process	1	56	10	11714	0.0468082	0.0974117	20.9179	1.32968
GO:0048598	embryonic morphogenesis	1	56	10	11714	0.0468082	0.0974117	20.9179	1.32968
GO:0032967	positive regulation of collagen biosynthetic process	1	56	10	11714	0.0468082	0.0974117	20.9179	1.32968
GO:0051493	regulation of cytoskeleton organization	1	56	10	11714	0.0468082	0.0974117	20.9179	1.32968
GO:0033365	protein localization to organelle	1	56	10	11714	0.0468082	0.0974117	20.9179	1.32968
GO:0009142	nucleoside triphosphate biosynthetic process	1	56	10	11714	0.0468082	0.0974117	20.9179	1.32968
GO:0006928	cellular component movement	1	56	10	11714	0.0468082	0.0974117	20.9179	1.32968
GO:0017015	regulation of transforming growth factor beta receptor signaling pathway	1	56	10	11714	0.0468082	0.0974117	20.9179	1.32968

## Sheet: Talbe 14
Table14 GO enrichment of the upregulated genes in 1-Months VAF.
GOID	GOTerm	DifGene	AllDifGene	GeneInGO	AllGene	P-Value	FDR	Enrichment	(-log10P)
GO:0002283	neutrophil activation involved in immune response	2	67	3	11714	9.63289e-05	0.0409496	116.557	4.01624
GO:0032760	positive regulation of tumor necrosis factor production	3	67	23	11714	0.000291839	0.0409496	22.8047	3.53486
GO:0071294	cellular response to zinc ion	2	67	5	11714	0.000318726	0.0409496	69.9343	3.49658
GO:0045926	negative regulation of growth	2	67	6	11714	0.000476323	0.0409496	58.2786	3.3221
GO:0035239	tube morphogenesis	2	67	6	11714	0.000476323	0.0409496	58.2786	3.3221
GO:0090197	positive regulation of chemokine secretion	2	67	7	11714	0.000664388	0.0409496	49.9531	3.17758
GO:0019886	antigen processing and presentation of exogenous peptide antigen via MHC class II	2	67	7	11714	0.000664388	0.0409496	49.9531	3.17758
GO:0008360	regulation of cell shape	4	67	71	11714	0.000712168	0.0409496	9.84991	3.14742
GO:0090023	positive regulation of neutrophil chemotaxis	2	67	8	11714	0.00088258	0.0451096	43.709	3.05425
GO:0002376	immune system process	4	67	81	11714	0.00116839	0.0537461	8.63387	2.93241
GO:0050870	positive regulation of T cell activation	2	67	10	11714	0.00140798	0.0560766	34.9672	2.8514
GO:0030036	actin cytoskeleton organization	4	67	92	11714	0.00187219	0.0560766	7.60156	2.72765
GO:0050829	defense response to Gram-negative bacterium	2	67	12	11714	0.00204984	0.0560766	29.1393	2.68828
GO:0071425	hematopoietic stem cell proliferation	2	67	13	11714	0.00241361	0.0560766	26.8978	2.61733
GO:0016601	Rac protein signal transduction	2	67	13	11714	0.00241361	0.0560766	26.8978	2.61733
GO:0007015	actin filament organization	3	67	48	11714	0.00257383	0.0560766	10.9272	2.58942
GO:0043401	steroid hormone mediated signaling pathway	3	67	49	11714	0.00273056	0.0560766	10.7042	2.56375
GO:0050766	positive regulation of phagocytosis	2	67	17	11714	0.00414672	0.0560766	20.5689	2.3823
GO:0007264	small GTPase mediated signal transduction	5	67	189	11714	0.00446187	0.0560766	4.62529	2.35048
GO:0009615	response to virus	3	67	63	11714	0.00556018	0.0560766	8.32552	2.25491
GO:0051885	positive regulation of anagen	1	67	1	11714	0.00571965	0.0560766	174.836	2.24263
GO:0002344	B cell affinity maturation	1	67	1	11714	0.00571965	0.0560766	174.836	2.24263
GO:0002579	positive regulation of antigen processing and presentation	1	67	1	11714	0.00571965	0.0560766	174.836	2.24263
GO:0002588	positive regulation of antigen processing and presentation of peptide antigen via MHC class II	1	67	1	11714	0.00571965	0.0560766	174.836	2.24263
GO:0070487	monocyte aggregation	1	67	1	11714	0.00571965	0.0560766	174.836	2.24263
GO:0014036	neural crest cell fate specification	1	67	1	11714	0.00571965	0.0560766	174.836	2.24263
GO:0032912	negative regulation of transforming growth factor beta2 production	1	67	1	11714	0.00571965	0.0560766	174.836	2.24263
GO:0071593	lymphocyte aggregation	1	67	1	11714	0.00571965	0.0560766	174.836	2.24263
GO:0002277	myeloid dendritic cell activation involved in immune response	1	67	1	11714	0.00571965	0.0560766	174.836	2.24263
GO:0051126	negative regulation of actin nucleation	1	67	1	11714	0.00571965	0.0560766	174.836	2.24263
GO:0038145	macrophage colony-stimulating factor signaling pathway	1	67	1	11714	0.00571965	0.0560766	174.836	2.24263
GO:0061196	fungiform papilla development	1	67	1	11714	0.00571965	0.0560766	174.836	2.24263
GO:0009991	response to extracellular stimulus	1	67	1	11714	0.00571965	0.0560766	174.836	2.24263
GO:0032765	positive regulation of mast cell cytokine production	1	67	1	11714	0.00571965	0.0560766	174.836	2.24263
GO:0071286	cellular response to magnesium ion	1	67	1	11714	0.00571965	0.0560766	174.836	2.24263
GO:0038178	complement component C5a signaling pathway	1	67	1	11714	0.00571965	0.0560766	174.836	2.24263
GO:0072040	negative regulation of mesenchymal cell apoptotic process involved in nephron morphogenesis	1	67	1	11714	0.00571965	0.0560766	174.836	2.24263
GO:0045899	positive regulation of RNA polymerase II transcriptional preinitiation complex assembly	1	67	1	11714	0.00571965	0.0560766	174.836	2.24263
GO:0046635	positive regulation of alpha-beta T cell activation	1	67	1	11714	0.00571965	0.0560766	174.836	2.24263
GO:0031339	negative regulation of vesicle fusion	1	67	1	11714	0.00571965	0.0560766	174.836	2.24263
GO:0019695	choline metabolic process	1	67	1	11714	0.00571965	0.0560766	174.836	2.24263
GO:0042351	'de novo' GDP-L-fucose biosynthetic process	1	67	1	11714	0.00571965	0.0560766	174.836	2.24263
GO:1902622	regulation of neutrophil migration	1	67	1	11714	0.00571965	0.0560766	174.836	2.24263
GO:0061502	early endosome to recycling endosome transport	1	67	1	11714	0.00571965	0.0560766	174.836	2.24263
GO:0001773	myeloid dendritic cell activation	1	67	1	11714	0.00571965	0.0560766	174.836	2.24263
GO:0048855	adenohypophysis morphogenesis	1	67	1	11714	0.00571965	0.0560766	174.836	2.24263
GO:0008277	regulation of G-protein coupled receptor protein signaling pathway	2	67	20	11714	0.00572956	0.0560766	17.4836	2.24188
GO:0032755	positive regulation of interleukin-6 production	2	67	21	11714	0.00630941	0.0589579	16.651	2.20001
GO:0006935	chemotaxis	3	67	68	11714	0.00687632	0.0589579	7.71335	2.16264
GO:0006954	inflammatory response	4	67	133	11714	0.00701026	0.0589579	5.25822	2.15427
GO:0030501	positive regulation of bone mineralization	2	67	23	11714	0.00754564	0.0589579	15.2031	2.1223
GO:0006909	phagocytosis	2	67	23	11714	0.00754564	0.0589579	15.2031	2.1223
GO:0030593	neutrophil chemotaxis	2	67	25	11714	0.00888189	0.0589579	13.9869	2.05149
GO:0006816	calcium ion transport	3	67	75	11714	0.00900623	0.0589579	6.99343	2.04546
GO:0070374	positive regulation of ERK1 and ERK2 cascade	3	67	75	11714	0.00900623	0.0589579	6.99343	2.04546
GO:0051289	protein homotetramerization	2	67	27	11714	0.0103158	0.0589579	12.9508	1.9865
GO:0043124	negative regulation of I-kappaB kinase/NF-kappaB signaling	2	67	28	11714	0.0110686	0.0589579	12.4883	1.95591
GO:0048002	antigen processing and presentation of peptide antigen	1	67	2	11714	0.0114071	0.0589579	87.4179	1.94283
GO:2001204	regulation of osteoclast development	1	67	2	11714	0.0114071	0.0589579	87.4179	1.94283
GO:0051771	negative regulation of nitric-oxide synthase biosynthetic process	1	67	2	11714	0.0114071	0.0589579	87.4179	1.94283
GO:0003310	pancreatic A cell differentiation	1	67	2	11714	0.0114071	0.0589579	87.4179	1.94283
GO:0072125	negative regulation of glomerular mesangial cell proliferation	1	67	2	11714	0.0114071	0.0589579	87.4179	1.94283
GO:2001242	regulation of intrinsic apoptotic signaling pathway	1	67	2	11714	0.0114071	0.0589579	87.4179	1.94283
GO:1900106	positive regulation of hyaluranon cable assembly	1	67	2	11714	0.0114071	0.0589579	87.4179	1.94283
GO:0032902	nerve growth factor production	1	67	2	11714	0.0114071	0.0589579	87.4179	1.94283
GO:0010810	regulation of cell-substrate adhesion	1	67	2	11714	0.0114071	0.0589579	87.4179	1.94283
GO:2001056	positive regulation of cysteine-type endopeptidase activity	1	67	2	11714	0.0114071	0.0589579	87.4179	1.94283
GO:0030886	negative regulation of myeloid dendritic cell activation	1	67	2	11714	0.0114071	0.0589579	87.4179	1.94283
GO:0060050	positive regulation of protein glycosylation	1	67	2	11714	0.0114071	0.0589579	87.4179	1.94283
GO:0072134	nephrogenic mesenchyme morphogenesis	1	67	2	11714	0.0114071	0.0589579	87.4179	1.94283
GO:0072133	metanephric mesenchyme morphogenesis	1	67	2	11714	0.0114071	0.0589579	87.4179	1.94283
GO:0019673	GDP-mannose metabolic process	1	67	2	11714	0.0114071	0.0589579	87.4179	1.94283
GO:0007493	endodermal cell fate determination	1	67	2	11714	0.0114071	0.0589579	87.4179	1.94283
GO:0002920	regulation of humoral immune response	1	67	2	11714	0.0114071	0.0589579	87.4179	1.94283
GO:0032796	uropod organization	1	67	2	11714	0.0114071	0.0589579	87.4179	1.94283
GO:0007354	zygotic determination of anterior/posterior axis, embryo	1	67	2	11714	0.0114071	0.0589579	87.4179	1.94283
GO:0060947	cardiac vascular smooth muscle cell differentiation	1	67	2	11714	0.0114071	0.0589579	87.4179	1.94283
GO:0016198	axon choice point recognition	1	67	2	11714	0.0114071	0.0589579	87.4179	1.94283
GO:0001805	positive regulation of type III hypersensitivity	1	67	2	11714	0.0114071	0.0589579	87.4179	1.94283
GO:0001812	positive regulation of type I hypersensitivity	1	67	2	11714	0.0114071	0.0589579	87.4179	1.94283
GO:2000609	regulation of thyroid hormone generation	1	67	2	11714	0.0114071	0.0589579	87.4179	1.94283
GO:0002827	positive regulation of T-helper 1 type immune response	1	67	2	11714	0.0114071	0.0589579	87.4179	1.94283
GO:0002554	serotonin secretion by platelet	1	67	2	11714	0.0114071	0.0589579	87.4179	1.94283
GO:0045217	cell-cell junction maintenance	1	67	2	11714	0.0114071	0.0589579	87.4179	1.94283
GO:0060748	tertiary branching involved in mammary gland duct morphogenesis	1	67	2	11714	0.0114071	0.0589579	87.4179	1.94283
GO:0071638	negative regulation of monocyte chemotactic protein-1 production	1	67	2	11714	0.0114071	0.0589579	87.4179	1.94283
GO:0002431	Fc receptor mediated stimulatory signaling pathway	1	67	2	11714	0.0114071	0.0589579	87.4179	1.94283
GO:0034116	positive regulation of heterotypic cell-cell adhesion	1	67	2	11714	0.0114071	0.0589579	87.4179	1.94283
GO:0033026	negative regulation of mast cell apoptotic process	1	67	2	11714	0.0114071	0.0589579	87.4179	1.94283
GO:0008152	metabolic process	12	67	1015	11714	0.0116631	0.0596116	2.06702	1.93318
GO:0050727	regulation of inflammatory response	2	67	29	11714	0.011845	0.0598758	12.0576	1.92647
GO:0002062	chondrocyte differentiation	2	67	30	11714	0.0126446	0.0632231	11.6557	1.89809
GO:0048812	neuron projection morphogenesis	2	67	31	11714	0.0134672	0.0666121	11.2797	1.87072
GO:0060485	mesenchyme development	1	67	3	11714	0.0170624	0.0694578	58.2786	1.76796
GO:0036006	cellular response to macrophage colony-stimulating factor stimulus	1	67	3	11714	0.0170624	0.0694578	58.2786	1.76796
GO:0060263	regulation of respiratory burst	1	67	3	11714	0.0170624	0.0694578	58.2786	1.76796
GO:0003309	type B pancreatic cell differentiation	1	67	3	11714	0.0170624	0.0694578	58.2786	1.76796
GO:0060492	lung induction	1	67	3	11714	0.0170624	0.0694578	58.2786	1.76796
GO:0032911	negative regulation of transforming growth factor beta1 production	1	67	3	11714	0.0170624	0.0694578	58.2786	1.76796
GO:0060085	smooth muscle relaxation of the bladder outlet	1	67	3	11714	0.0170624	0.0694578	58.2786	1.76796
GO:2001181	positive regulation of interleukin-10 secretion	1	67	3	11714	0.0170624	0.0694578	58.2786	1.76796
GO:0021871	forebrain regionalization	1	67	3	11714	0.0170624	0.0694578	58.2786	1.76796
GO:0060393	regulation of pathway-restricted SMAD protein phosphorylation	1	67	3	11714	0.0170624	0.0694578	58.2786	1.76796
GO:0072136	metanephric mesenchymal cell proliferation involved in metanephros development	1	67	3	11714	0.0170624	0.0694578	58.2786	1.76796
GO:0044351	macropinocytosis	1	67	3	11714	0.0170624	0.0694578	58.2786	1.76796
GO:0042335	cuticle development	1	67	3	11714	0.0170624	0.0694578	58.2786	1.76796
GO:0042590	antigen processing and presentation of exogenous peptide antigen via MHC class I	1	67	3	11714	0.0170624	0.0694578	58.2786	1.76796
GO:0048641	regulation of skeletal muscle tissue development	1	67	3	11714	0.0170624	0.0694578	58.2786	1.76796
GO:0060638	mesenchymal-epithelial cell signaling	1	67	3	11714	0.0170624	0.0694578	58.2786	1.76796
GO:0001798	positive regulation of type IIa hypersensitivity	1	67	3	11714	0.0170624	0.0694578	58.2786	1.76796
GO:1901522	positive regulation of transcription from RNA polymerase II promoter involved in cellular response to chemical stimulus	1	67	3	11714	0.0170624	0.0694578	58.2786	1.76796
GO:0014835	myoblast differentiation involved in skeletal muscle regeneration	1	67	3	11714	0.0170624	0.0694578	58.2786	1.76796
GO:0032497	detection of lipopolysaccharide	1	67	3	11714	0.0170624	0.0694578	58.2786	1.76796
GO:0048704	embryonic skeletal system morphogenesis	2	67	36	11714	0.0179151	0.0722889	9.7131	1.74678
GO:0045669	positive regulation of osteoblast differentiation	2	67	37	11714	0.0188697	0.072469	9.45058	1.72424
GO:0072659	protein localization to plasma membrane	2	67	38	11714	0.0198454	0.072469	9.20189	1.70234
GO:0032088	negative regulation of NF-kappaB transcription factor activity	2	67	40	11714	0.0218588	0.072469	8.74179	1.66037
GO:0060486	Clara cell differentiation	1	67	4	11714	0.0226859	0.072469	43.709	1.64424
GO:0071374	cellular response to parathyroid hormone stimulus	1	67	4	11714	0.0226859	0.072469	43.709	1.64424
GO:1900027	regulation of ruffle assembly	1	67	4	11714	0.0226859	0.072469	43.709	1.64424
GO:0051891	positive regulation of cardioblast differentiation	1	67	4	11714	0.0226859	0.072469	43.709	1.64424
GO:0060686	negative regulation of prostatic bud formation	1	67	4	11714	0.0226859	0.072469	43.709	1.64424
GO:0060575	intestinal epithelial cell differentiation	1	67	4	11714	0.0226859	0.072469	43.709	1.64424
GO:0071223	cellular response to lipoteichoic acid	1	67	4	11714	0.0226859	0.072469	43.709	1.64424
GO:0045820	negative regulation of glycolytic process	1	67	4	11714	0.0226859	0.072469	43.709	1.64424
GO:0043403	skeletal muscle tissue regeneration	1	67	4	11714	0.0226859	0.072469	43.709	1.64424
GO:0010803	regulation of tumor necrosis factor-mediated signaling pathway	1	67	4	11714	0.0226859	0.072469	43.709	1.64424
GO:0006002	fructose 6-phosphate metabolic process	1	67	4	11714	0.0226859	0.072469	43.709	1.64424
GO:0042743	hydrogen peroxide metabolic process	1	67	4	11714	0.0226859	0.072469	43.709	1.64424
GO:0038180	nerve growth factor signaling pathway	1	67	4	11714	0.0226859	0.072469	43.709	1.64424
GO:0016032	viral process	1	67	4	11714	0.0226859	0.072469	43.709	1.64424
GO:0045650	negative regulation of macrophage differentiation	1	67	4	11714	0.0226859	0.072469	43.709	1.64424
GO:0032688	negative regulation of interferon-beta production	1	67	4	11714	0.0226859	0.072469	43.709	1.64424
GO:0010543	regulation of platelet activation	1	67	4	11714	0.0226859	0.072469	43.709	1.64424
GO:0038095	Fc-epsilon receptor signaling pathway	1	67	4	11714	0.0226859	0.072469	43.709	1.64424
GO:0042116	macrophage activation	1	67	4	11714	0.0226859	0.072469	43.709	1.64424
GO:0001845	phagolysosome assembly	1	67	4	11714	0.0226859	0.072469	43.709	1.64424
GO:0002821	positive regulation of adaptive immune response	1	67	4	11714	0.0226859	0.072469	43.709	1.64424
GO:0008064	regulation of actin polymerization or depolymerization	1	67	4	11714	0.0226859	0.072469	43.709	1.64424
GO:0001542	ovulation from ovarian follicle	1	67	4	11714	0.0226859	0.072469	43.709	1.64424
GO:0002639	positive regulation of immunoglobulin production	1	67	4	11714	0.0226859	0.072469	43.709	1.64424
GO:0050847	progesterone receptor signaling pathway	1	67	4	11714	0.0226859	0.072469	43.709	1.64424
GO:0048672	positive regulation of collateral sprouting	1	67	4	11714	0.0226859	0.072469	43.709	1.64424
GO:0045576	mast cell activation	1	67	4	11714	0.0226859	0.072469	43.709	1.64424
GO:0090263	positive regulation of canonical Wnt signaling pathway	2	67	44	11714	0.0261269	0.0820984	7.94708	1.58291
GO:0061564	axon development	1	67	5	11714	0.0282778	0.0820984	34.9672	1.54856
GO:0050688	regulation of defense response to virus	1	67	5	11714	0.0282778	0.0820984	34.9672	1.54856
GO:0060687	regulation of branching involved in prostate gland morphogenesis	1	67	5	11714	0.0282778	0.0820984	34.9672	1.54856
GO:1900006	positive regulation of dendrite development	1	67	5	11714	0.0282778	0.0820984	34.9672	1.54856
GO:0002070	epithelial cell maturation	1	67	5	11714	0.0282778	0.0820984	34.9672	1.54856
GO:0042403	thyroid hormone metabolic process	1	67	5	11714	0.0282778	0.0820984	34.9672	1.54856
GO:0032611	interleukin-1 beta production	1	67	5	11714	0.0282778	0.0820984	34.9672	1.54856
GO:0016064	immunoglobulin mediated immune response	1	67	5	11714	0.0282778	0.0820984	34.9672	1.54856
GO:0030595	leukocyte chemotaxis	1	67	5	11714	0.0282778	0.0820984	34.9672	1.54856
GO:0032494	response to peptidoglycan	1	67	5	11714	0.0282778	0.0820984	34.9672	1.54856
GO:0034101	erythrocyte homeostasis	1	67	5	11714	0.0282778	0.0820984	34.9672	1.54856
GO:0048644	muscle organ morphogenesis	1	67	5	11714	0.0282778	0.0820984	34.9672	1.54856
GO:2000778	positive regulation of interleukin-6 secretion	1	67	5	11714	0.0282778	0.0820984	34.9672	1.54856
GO:0008584	male gonad development	2	67	46	11714	0.0283775	0.0820984	7.60156	1.54703
GO:0030855	epithelial cell differentiation	2	67	47	11714	0.029531	0.0849017	7.43982	1.52972
GO:0071222	cellular response to lipopolysaccharide	2	67	49	11714	0.0318934	0.0859972	7.13616	1.4963
GO:0002237	response to molecule of bacterial origin	1	67	6	11714	0.033838	0.0859972	29.1393	1.47059
GO:0071371	cellular response to gonadotropin stimulus	1	67	6	11714	0.033838	0.0859972	29.1393	1.47059
GO:0002281	macrophage activation involved in immune response	1	67	6	11714	0.033838	0.0859972	29.1393	1.47059
GO:0060445	branching involved in salivary gland morphogenesis	1	67	6	11714	0.033838	0.0859972	29.1393	1.47059
GO:0060430	lung saccule development	1	67	6	11714	0.033838	0.0859972	29.1393	1.47059
GO:0060346	bone trabecula formation	1	67	6	11714	0.033838	0.0859972	29.1393	1.47059
GO:0051246	regulation of protein metabolic process	1	67	6	11714	0.033838	0.0859972	29.1393	1.47059
GO:0060158	phospholipase C-activating dopamine receptor signaling pathway	1	67	6	11714	0.033838	0.0859972	29.1393	1.47059
GO:0051591	response to cAMP	1	67	6	11714	0.033838	0.0859972	29.1393	1.47059
GO:0006590	thyroid hormone generation	1	67	6	11714	0.033838	0.0859972	29.1393	1.47059
GO:0006111	regulation of gluconeogenesis	1	67	6	11714	0.033838	0.0859972	29.1393	1.47059
GO:0070848	response to growth factor	1	67	6	11714	0.033838	0.0859972	29.1393	1.47059
GO:0030031	cell projection assembly	1	67	6	11714	0.033838	0.0859972	29.1393	1.47059
GO:0032691	negative regulation of interleukin-1 beta production	1	67	6	11714	0.033838	0.0859972	29.1393	1.47059
GO:0010759	positive regulation of macrophage chemotaxis	1	67	6	11714	0.033838	0.0859972	29.1393	1.47059
GO:0043306	positive regulation of mast cell degranulation	1	67	6	11714	0.033838	0.0859972	29.1393	1.47059
GO:2000601	positive regulation of Arp2/3 complex-mediated actin nucleation	1	67	6	11714	0.033838	0.0859972	29.1393	1.47059
GO:0043583	ear development	1	67	6	11714	0.033838	0.0859972	29.1393	1.47059
GO:0060510	Type II pneumocyte differentiation	1	67	6	11714	0.033838	0.0859972	29.1393	1.47059
GO:0034142	toll-like receptor 4 signaling pathway	1	67	6	11714	0.033838	0.0859972	29.1393	1.47059
GO:0007229	integrin-mediated signaling pathway	2	67	52	11714	0.0355716	0.0899062	6.72445	1.4489
GO:0045087	innate immune response	3	67	127	11714	0.0360811	0.090633	4.12998	1.44272
GO:0007275	multicellular organismal development	4	67	221	11714	0.0375541	0.090633	3.16445	1.42534
GO:2000484	positive regulation of interleukin-8 secretion	1	67	7	11714	0.039367	0.090633	24.9765	1.40487
GO:0002218	activation of innate immune response	1	67	7	11714	0.039367	0.090633	24.9765	1.40487
GO:0048678	response to axon injury	1	67	7	11714	0.039367	0.090633	24.9765	1.40487
GO:0030853	negative regulation of granulocyte differentiation	1	67	7	11714	0.039367	0.090633	24.9765	1.40487
GO:0045807	positive regulation of endocytosis	1	67	7	11714	0.039367	0.090633	24.9765	1.40487
GO:0051489	regulation of filopodium assembly	1	67	7	11714	0.039367	0.090633	24.9765	1.40487
GO:0042789	mRNA transcription from RNA polymerase II promoter	1	67	7	11714	0.039367	0.090633	24.9765	1.40487
GO:0045839	negative regulation of mitosis	1	67	7	11714	0.039367	0.090633	24.9765	1.40487
GO:0060272	embryonic skeletal joint morphogenesis	1	67	7	11714	0.039367	0.090633	24.9765	1.40487
GO:0032863	activation of Rac GTPase activity	1	67	7	11714	0.039367	0.090633	24.9765	1.40487
GO:0035641	locomotory exploration behavior	1	67	7	11714	0.039367	0.090633	24.9765	1.40487
GO:0009100	glycoprotein metabolic process	1	67	7	11714	0.039367	0.090633	24.9765	1.40487
GO:0048762	mesenchymal cell differentiation	1	67	7	11714	0.039367	0.090633	24.9765	1.40487
GO:0048645	organ formation	1	67	7	11714	0.039367	0.090633	24.9765	1.40487
GO:0006911	phagocytosis, engulfment	1	67	7	11714	0.039367	0.090633	24.9765	1.40487
GO:0030097	hemopoiesis	2	67	55	11714	0.0394056	0.090633	6.35767	1.40444
GO:0006958	complement activation, classical pathway	1	67	8	11714	0.0448648	0.0982752	21.8545	1.34809
GO:2000147	positive regulation of cell motility	1	67	8	11714	0.0448648	0.0982752	21.8545	1.34809
GO:0050778	positive regulation of immune response	1	67	8	11714	0.0448648	0.0982752	21.8545	1.34809
GO:0032940	secretion by cell	1	67	8	11714	0.0448648	0.0982752	21.8545	1.34809
GO:0042445	hormone metabolic process	1	67	8	11714	0.0448648	0.0982752	21.8545	1.34809
GO:0007435	salivary gland morphogenesis	1	67	8	11714	0.0448648	0.0982752	21.8545	1.34809
GO:0031529	ruffle organization	1	67	8	11714	0.0448648	0.0982752	21.8545	1.34809
GO:0097028	dendritic cell differentiation	1	67	8	11714	0.0448648	0.0982752	21.8545	1.34809
GO:0046579	positive regulation of Ras protein signal transduction	1	67	8	11714	0.0448648	0.0982752	21.8545	1.34809
GO:0002504	antigen processing and presentation of peptide or polysaccharide antigen via MHC class II	1	67	8	11714	0.0448648	0.0982752	21.8545	1.34809
GO:0008284	positive regulation of cell proliferation	4	67	237	11714	0.0465402	0.101462	2.95082	1.33217
