# Supplementary material for: Comparative Transcriptome Analysis Provides Insight into Spatio-Temporal Expression Characteristics and Genetic Regulatory Network in Postnatal Developing Subcutaneous and Visceral Fat of Bama Pig
Source: Front Genet. 2022 Mar 31;13:844833. doi: 10.3389/fgene.2022.844833 (PMC9008487; doi:10.3389/fgene.2022.844833)
Supplement: Supplementary file 1 [file DataSheet1.ZIP › Supplemental Table 15-16 GO enrichment of the differentially expressed genes between SAF and VAF at the 3-Months stage.xlsx]

## Sheet: Talbe 15
Table15 GO enrichment of the upregulated genes in 3-Months SF.
GOID	GOTerm	DifGene	AllDifGene	GeneInGO	AllGene	P-Value	FDR	Enrichment	(-log10P)
GO:0055114	oxidation-reduction process	27	148	529	11714	4.31526e-10	3.75859e-07	4.03972	9.36499
GO:0001937	negative regulation of endothelial cell proliferation	5	148	21	11714	5.20102e-06	0.00226504	18.8449	5.28391
GO:0043066	negative regulation of apoptotic process	12	148	252	11714	8.28367e-05	0.0230183	3.76898	4.08178
GO:0048701	embryonic cranial skeleton morphogenesis	4	148	21	11714	0.000123873	0.0230183	15.0759	3.90702
GO:0010811	positive regulation of cell-substrate adhesion	4	148	22	11714	0.00014992	0.0230183	14.3907	3.82414
GO:0045541	negative regulation of cholesterol biosynthetic process	2	148	2	11714	0.000158564	0.0230183	79.1486	3.79979
GO:0040037	negative regulation of fibroblast growth factor receptor signaling pathway	3	148	10	11714	0.000222226	0.0276512	23.7446	3.65321
GO:0021954	central nervous system neuron development	3	148	11	11714	0.000302734	0.0292979	21.586	3.51894
GO:0043537	negative regulation of blood vessel endothelial cell migration	3	148	11	11714	0.000302734	0.0292979	21.586	3.51894
GO:0043407	negative regulation of MAP kinase activity	4	148	28	11714	0.000395636	0.0344599	11.3069	3.4027
GO:2000041	negative regulation of planar cell polarity pathway involved in axis elongation	2	148	3	11714	0.00047174	0.0373532	52.7658	3.3263
GO:0030198	extracellular matrix organization	5	148	57	11714	0.000742648	0.0449661	6.94286	3.12922
GO:1902043	positive regulation of extrinsic apoptotic signaling pathway via death domain receptors	3	148	15	11714	0.000804394	0.0449661	15.8297	3.09453
GO:0016048	detection of temperature stimulus	2	148	4	11714	0.000935647	0.0449661	39.5743	3.02889
GO:0008593	regulation of Notch signaling pathway	2	148	4	11714	0.000935647	0.0449661	39.5743	3.02889
GO:0090175	regulation of establishment of planar polarity	2	148	4	11714	0.000935647	0.0449661	39.5743	3.02889
GO:0000303	response to superoxide	2	148	4	11714	0.000935647	0.0449661	39.5743	3.02889
GO:0019371	cyclooxygenase pathway	2	148	4	11714	0.000935647	0.0449661	39.5743	3.02889
GO:0000188	inactivation of MAPK activity	3	148	16	11714	0.000980892	0.0449661	14.8404	3.00838
GO:0042632	cholesterol homeostasis	4	148	36	11714	0.00105248	0.0458355	8.79429	2.97779
GO:0042493	response to drug	5	148	63	11714	0.00117341	0.0486684	6.28164	2.93055
GO:0007605	sensory perception of sound	5	148	65	11714	0.00135139	0.051807	6.08836	2.86922
GO:0010468	regulation of gene expression	7	148	133	11714	0.00147295	0.051807	4.16572	2.83181
GO:0032000	positive regulation of fatty acid beta-oxidation	2	148	5	11714	0.00154648	0.051807	31.6595	2.81066
GO:0043569	negative regulation of insulin-like growth factor receptor signaling pathway	2	148	5	11714	0.00154648	0.051807	31.6595	2.81066
GO:0071850	mitotic cell cycle arrest	2	148	5	11714	0.00154648	0.051807	31.6595	2.81066
GO:0007595	lactation	3	148	21	11714	0.00222433	0.0646365	11.3069	2.6528
GO:0006979	response to oxidative stress	5	148	73	11714	0.00226724	0.0646365	5.42114	2.6445
GO:1900745	positive regulation of p38MAPK cascade	2	148	6	11714	0.00230049	0.0646365	26.3829	2.63818
GO:0006707	cholesterol catabolic process	2	148	6	11714	0.00230049	0.0646365	26.3829	2.63818
GO:0042574	retinal metabolic process	2	148	6	11714	0.00230049	0.0646365	26.3829	2.63818
GO:0035115	embryonic forelimb morphogenesis	3	148	22	11714	0.00255187	0.0694587	10.793	2.59314
GO:0051897	positive regulation of protein kinase B signaling	4	148	48	11714	0.00309271	0.0772778	6.59572	2.50966
GO:0048678	response to axon injury	2	148	7	11714	0.00319403	0.0772778	22.6139	2.49566
GO:0002021	response to dietary excess	2	148	7	11714	0.00319403	0.0772778	22.6139	2.49566
GO:0006120	mitochondrial electron transport, NADH to ubiquinone	2	148	7	11714	0.00319403	0.0772778	22.6139	2.49566
GO:0042472	inner ear morphogenesis	4	148	51	11714	0.0038578	0.0846508	6.20774	2.41366
GO:0006629	lipid metabolic process	7	148	158	11714	0.00388973	0.0846508	3.50659	2.41008
GO:0008217	regulation of blood pressure	3	148	26	11714	0.00415236	0.0846508	9.13254	2.38171
GO:0022900	electron transport chain	2	148	8	11714	0.00422349	0.0846508	19.7872	2.37433
GO:0007568	aging	2	148	8	11714	0.00422349	0.0846508	19.7872	2.37433
GO:0003417	growth plate cartilage development	2	148	8	11714	0.00422349	0.0846508	19.7872	2.37433
GO:0008285	negative regulation of cell proliferation	8	148	207	11714	0.00474393	0.0846508	3.05888	2.32386
GO:2000353	positive regulation of endothelial cell apoptotic process	2	148	9	11714	0.00538534	0.0846508	17.5886	2.26879
GO:0001953	negative regulation of cell-matrix adhesion	2	148	9	11714	0.00538534	0.0846508	17.5886	2.26879
GO:0043508	negative regulation of JUN kinase activity	2	148	9	11714	0.00538534	0.0846508	17.5886	2.26879
GO:0006098	pentose-phosphate shunt	2	148	9	11714	0.00538534	0.0846508	17.5886	2.26879
GO:0000302	response to reactive oxygen species	2	148	9	11714	0.00538534	0.0846508	17.5886	2.26879
GO:0034375	high-density lipoprotein particle remodeling	2	148	9	11714	0.00538534	0.0846508	17.5886	2.26879
GO:0030199	collagen fibril organization	3	148	29	11714	0.00567679	0.0846508	8.18779	2.2459
GO:2000379	positive regulation of reactive oxygen species metabolic process	2	148	10	11714	0.00667612	0.0846508	15.8297	2.17548
GO:0001516	prostaglandin biosynthetic process	2	148	10	11714	0.00667612	0.0846508	15.8297	2.17548
GO:0090179	planar cell polarity pathway involved in neural tube closure	2	148	10	11714	0.00667612	0.0846508	15.8297	2.17548
GO:0048705	skeletal system morphogenesis	3	148	31	11714	0.00685622	0.0846508	7.65955	2.16392
GO:0048546	digestive tract morphogenesis	2	148	11	11714	0.00809243	0.0846508	14.3907	2.09192
GO:0009953	dorsal/ventral pattern formation	3	148	35	11714	0.00962355	0.0846508	6.78417	2.01666
GO:0035914	skeletal muscle cell differentiation	3	148	35	11714	0.00962355	0.0846508	6.78417	2.01666
GO:0022904	respiratory electron transport chain	2	148	12	11714	0.00963094	0.0846508	13.1914	2.01633
GO:0009968	negative regulation of signal transduction	2	148	12	11714	0.00963094	0.0846508	13.1914	2.01633
GO:0046426	negative regulation of JAK-STAT cascade	2	148	12	11714	0.00963094	0.0846508	13.1914	2.01633
GO:0043691	reverse cholesterol transport	2	148	12	11714	0.00963094	0.0846508	13.1914	2.01633
GO:0048704	embryonic skeletal system morphogenesis	3	148	36	11714	0.0104027	0.0846508	6.59572	1.98285
GO:0001649	osteoblast differentiation	4	148	68	11714	0.0106638	0.0846508	4.6558	1.97209
GO:0042307	positive regulation of protein import into nucleus	2	148	13	11714	0.0112884	0.0846508	12.1767	1.94737
GO:0003331	positive regulation of extracellular matrix constituent secretion	1	148	1	11714	0.0126345	0.0846508	79.1486	1.89844
GO:0051651	maintenance of location in cell	1	148	1	11714	0.0126345	0.0846508	79.1486	1.89844
GO:2000366	positive regulation of STAT protein import into nucleus	1	148	1	11714	0.0126345	0.0846508	79.1486	1.89844
GO:2001213	negative regulation of vasculogenesis	1	148	1	11714	0.0126345	0.0846508	79.1486	1.89844
GO:1902999	negative regulation of phospholipid efflux	1	148	1	11714	0.0126345	0.0846508	79.1486	1.89844
GO:0014034	neural crest cell fate commitment	1	148	1	11714	0.0126345	0.0846508	79.1486	1.89844
GO:0060558	regulation of calcidiol 1-monooxygenase activity	1	148	1	11714	0.0126345	0.0846508	79.1486	1.89844
GO:0003353	positive regulation of cilium movement	1	148	1	11714	0.0126345	0.0846508	79.1486	1.89844
GO:0060588	negative regulation of lipoprotein lipid oxidation	1	148	1	11714	0.0126345	0.0846508	79.1486	1.89844
GO:1903001	negative regulation of lipid transport across blood brain barrier	1	148	1	11714	0.0126345	0.0846508	79.1486	1.89844
GO:1903002	positive regulation of lipid transport across blood brain barrier	1	148	1	11714	0.0126345	0.0846508	79.1486	1.89844
GO:1902362	melanocyte apoptotic process	1	148	1	11714	0.0126345	0.0846508	79.1486	1.89844
GO:0061000	negative regulation of dendritic spine development	1	148	1	11714	0.0126345	0.0846508	79.1486	1.89844
GO:0010983	positive regulation of high-density lipoprotein particle clearance	1	148	1	11714	0.0126345	0.0846508	79.1486	1.89844
GO:0052547	regulation of peptidase activity	1	148	1	11714	0.0126345	0.0846508	79.1486	1.89844
GO:2000802	positive regulation of endocardial cushion to mesenchymal transition involved in heart valve formation	1	148	1	11714	0.0126345	0.0846508	79.1486	1.89844
GO:0002605	negative regulation of dendritic cell antigen processing and presentation	1	148	1	11714	0.0126345	0.0846508	79.1486	1.89844
GO:0060900	embryonic camera-type eye formation	1	148	1	11714	0.0126345	0.0846508	79.1486	1.89844
GO:0042488	positive regulation of odontogenesis of dentin-containing tooth	1	148	1	11714	0.0126345	0.0846508	79.1486	1.89844
GO:1902952	positive regulation of dendritic spine maintenance	1	148	1	11714	0.0126345	0.0846508	79.1486	1.89844
GO:1902951	negative regulation of dendritic spine maintenance	1	148	1	11714	0.0126345	0.0846508	79.1486	1.89844
GO:1902947	regulation of tau-protein kinase activity	1	148	1	11714	0.0126345	0.0846508	79.1486	1.89844
GO:0070561	vitamin D receptor signaling pathway	1	148	1	11714	0.0126345	0.0846508	79.1486	1.89844
GO:0050954	sensory perception of mechanical stimulus	1	148	1	11714	0.0126345	0.0846508	79.1486	1.89844
GO:1901630	negative regulation of presynaptic membrane organization	1	148	1	11714	0.0126345	0.0846508	79.1486	1.89844
GO:1901628	positive regulation of postsynaptic membrane organization	1	148	1	11714	0.0126345	0.0846508	79.1486	1.89844
GO:1901627	negative regulation of postsynaptic membrane organization	1	148	1	11714	0.0126345	0.0846508	79.1486	1.89844
GO:2000405	negative regulation of T cell migration	1	148	1	11714	0.0126345	0.0846508	79.1486	1.89844
GO:0050746	regulation of lipoprotein metabolic process	1	148	1	11714	0.0126345	0.0846508	79.1486	1.89844
GO:0015755	fructose transport	1	148	1	11714	0.0126345	0.0846508	79.1486	1.89844
GO:0046439	L-cysteine metabolic process	1	148	1	11714	0.0126345	0.0846508	79.1486	1.89844
GO:0001100	negative regulation of exit from mitosis	1	148	1	11714	0.0126345	0.0846508	79.1486	1.89844
GO:0002581	negative regulation of antigen processing and presentation of peptide or polysaccharide antigen via MHC class II	1	148	1	11714	0.0126345	0.0846508	79.1486	1.89844
GO:1900453	negative regulation of long term synaptic depression	1	148	1	11714	0.0126345	0.0846508	79.1486	1.89844
GO:0032805	positive regulation of low-density lipoprotein particle receptor catabolic process	1	148	1	11714	0.0126345	0.0846508	79.1486	1.89844
GO:2000276	negative regulation of oxidative phosphorylation uncoupler activity	1	148	1	11714	0.0126345	0.0846508	79.1486	1.89844
GO:2000052	positive regulation of non-canonical Wnt signaling pathway	1	148	1	11714	0.0126345	0.0846508	79.1486	1.89844
GO:2000057	negative regulation of Wnt signaling pathway involved in digestive tract morphogenesis	1	148	1	11714	0.0126345	0.0846508	79.1486	1.89844
GO:2000080	negative regulation of canonical Wnt signaling pathway involved in controlling type B pancreatic cell proliferation	1	148	1	11714	0.0126345	0.0846508	79.1486	1.89844
GO:0019646	aerobic electron transport chain	1	148	1	11714	0.0126345	0.0846508	79.1486	1.89844
GO:0038133	ERBB2-ERBB3 signaling pathway	1	148	1	11714	0.0126345	0.0846508	79.1486	1.89844
GO:0072086	specification of loop of Henle identity	1	148	1	11714	0.0126345	0.0846508	79.1486	1.89844
GO:0070093	negative regulation of glucagon secretion	1	148	1	11714	0.0126345	0.0846508	79.1486	1.89844
GO:0097325	melanocyte proliferation	1	148	1	11714	0.0126345	0.0846508	79.1486	1.89844
GO:0038183	bile acid signaling pathway	1	148	1	11714	0.0126345	0.0846508	79.1486	1.89844
GO:0072047	proximal/distal pattern formation involved in nephron development	1	148	1	11714	0.0126345	0.0846508	79.1486	1.89844
GO:0021666	rhombomere 5 formation	1	148	1	11714	0.0126345	0.0846508	79.1486	1.89844
GO:0021660	rhombomere 3 formation	1	148	1	11714	0.0126345	0.0846508	79.1486	1.89844
GO:0010754	negative regulation of cGMP-mediated signaling	1	148	1	11714	0.0126345	0.0846508	79.1486	1.89844
GO:0044345	stromal-epithelial cell signaling involved in prostate gland development	1	148	1	11714	0.0126345	0.0846508	79.1486	1.89844
GO:0009593	detection of chemical stimulus	1	148	1	11714	0.0126345	0.0846508	79.1486	1.89844
GO:0009115	xanthine catabolic process	1	148	1	11714	0.0126345	0.0846508	79.1486	1.89844
GO:1903054	negative regulation of extracellular matrix organization	1	148	1	11714	0.0126345	0.0846508	79.1486	1.89844
GO:0002930	trabecular meshwork development	1	148	1	11714	0.0126345	0.0846508	79.1486	1.89844
GO:0014734	skeletal muscle hypertrophy	1	148	1	11714	0.0126345	0.0846508	79.1486	1.89844
GO:1901991	negative regulation of mitotic cell cycle phase transition	1	148	1	11714	0.0126345	0.0846508	79.1486	1.89844
GO:0060420	regulation of heart growth	1	148	1	11714	0.0126345	0.0846508	79.1486	1.89844
GO:0033484	nitric oxide homeostasis	1	148	1	11714	0.0126345	0.0846508	79.1486	1.89844
GO:0090272	negative regulation of fibroblast growth factor production	1	148	1	11714	0.0126345	0.0846508	79.1486	1.89844
GO:0048550	negative regulation of pinocytosis	1	148	1	11714	0.0126345	0.0846508	79.1486	1.89844
GO:0032376	positive regulation of cholesterol transport	1	148	1	11714	0.0126345	0.0846508	79.1486	1.89844
GO:0071305	cellular response to vitamin D	1	148	1	11714	0.0126345	0.0846508	79.1486	1.89844
GO:2000793	cell proliferation involved in heart valve development	1	148	1	11714	0.0126345	0.0846508	79.1486	1.89844
GO:0002541	activation of plasma proteins involved in acute inflammatory response	1	148	1	11714	0.0126345	0.0846508	79.1486	1.89844
GO:0090246	convergent extension involved in somitogenesis	1	148	1	11714	0.0126345	0.0846508	79.1486	1.89844
GO:2000108	positive regulation of leukocyte apoptotic process	1	148	1	11714	0.0126345	0.0846508	79.1486	1.89844
GO:0043433	negative regulation of sequence-specific DNA binding transcription factor activity	3	148	39	11714	0.0129549	0.0848998	6.08836	1.88757
GO:0042542	response to hydrogen peroxide	2	148	14	11714	0.0130615	0.0848998	11.3069	1.88401
GO:0042474	middle ear morphogenesis	2	148	14	11714	0.0130615	0.0848998	11.3069	1.88401
GO:0046676	negative regulation of insulin secretion	2	148	14	11714	0.0130615	0.0848998	11.3069	1.88401
GO:0000122	negative regulation of transcription from RNA polymerase II promoter	11	148	407	11714	0.0141327	0.091182	2.13915	1.84978
GO:1902600	hydrogen ion transmembrane transport	3	148	41	11714	0.0148376	0.0943408	5.79136	1.82864
GO:0018149	peptide cross-linking	2	148	15	11714	0.0149472	0.0943408	10.5532	1.82544
GO:0035567	non-canonical Wnt signaling pathway	2	148	15	11714	0.0149472	0.0943408	10.5532	1.82544
GO:0007389	pattern specification process	3	148	42	11714	0.0158338	0.0992178	5.65347	1.80041
GO:0043524	negative regulation of neuron apoptotic process	4	148	78	11714	0.0169634	0.103761	4.05891	1.77049
GO:0071805	potassium ion transmembrane transport	4	148	79	11714	0.0176973	0.103761	4.00753	1.75209
GO:0071456	cellular response to hypoxia	3	148	44	11714	0.0179369	0.103761	5.3965	1.74625
GO:0006641	triglyceride metabolic process	2	148	17	11714	0.019044	0.103761	9.31161	1.72024
GO:0002063	chondrocyte development	2	148	17	11714	0.019044	0.103761	9.31161	1.72024
GO:0071158	positive regulation of cell cycle arrest	2	148	17	11714	0.019044	0.103761	9.31161	1.72024
GO:0045880	positive regulation of smoothened signaling pathway	2	148	17	11714	0.019044	0.103761	9.31161	1.72024
GO:0008203	cholesterol metabolic process	3	148	47	11714	0.0213694	0.103761	5.05204	1.67021
GO:0007275	multicellular organismal development	7	148	221	11714	0.0220819	0.103761	2.50697	1.65596
GO:0006874	cellular calcium ion homeostasis	3	148	48	11714	0.0225878	0.103761	4.94679	1.64613
GO:0051496	positive regulation of stress fiber assembly	2	148	19	11714	0.0235549	0.103761	8.33144	1.62792
GO:0060173	limb development	2	148	19	11714	0.0235549	0.103761	8.33144	1.62792
GO:0001578	microtubule bundle formation	2	148	19	11714	0.0235549	0.103761	8.33144	1.62792
GO:0051592	response to calcium ion	2	148	19	11714	0.0235549	0.103761	8.33144	1.62792
GO:0071492	cellular response to UV-A	1	148	2	11714	0.0251103	0.103761	39.5743	1.60015
GO:0051409	response to nitrosative stress	1	148	2	11714	0.0251103	0.103761	39.5743	1.60015
GO:2000124	regulation of endocannabinoid signaling pathway	1	148	2	11714	0.0251103	0.103761	39.5743	1.60015
GO:0070171	negative regulation of tooth mineralization	1	148	2	11714	0.0251103	0.103761	39.5743	1.60015
GO:1902995	positive regulation of phospholipid efflux	1	148	2	11714	0.0251103	0.103761	39.5743	1.60015
GO:1902998	positive regulation of neurofibrillary tangle assembly	1	148	2	11714	0.0251103	0.103761	39.5743	1.60015
GO:0072540	T-helper 17 cell lineage commitment	1	148	2	11714	0.0251103	0.103761	39.5743	1.60015
GO:0014012	peripheral nervous system axon regeneration	1	148	2	11714	0.0251103	0.103761	39.5743	1.60015
GO:0003170	heart valve development	1	148	2	11714	0.0251103	0.103761	39.5743	1.60015
GO:1902177	positive regulation of oxidative stress-induced intrinsic apoptotic signaling pathway	1	148	2	11714	0.0251103	0.103761	39.5743	1.60015
GO:0021610	facial nerve morphogenesis	1	148	2	11714	0.0251103	0.103761	39.5743	1.60015
GO:0072172	mesonephric tubule formation	1	148	2	11714	0.0251103	0.103761	39.5743	1.60015
GO:0030327	prenylated protein catabolic process	1	148	2	11714	0.0251103	0.103761	39.5743	1.60015
GO:0030328	prenylcysteine catabolic process	1	148	2	11714	0.0251103	0.103761	39.5743	1.60015
GO:0010716	negative regulation of extracellular matrix disassembly	1	148	2	11714	0.0251103	0.103761	39.5743	1.60015
GO:0010710	regulation of collagen catabolic process	1	148	2	11714	0.0251103	0.103761	39.5743	1.60015
GO:0046851	negative regulation of bone remodeling	1	148	2	11714	0.0251103	0.103761	39.5743	1.60015
GO:0030029	actin filament-based process	1	148	2	11714	0.0251103	0.103761	39.5743	1.60015
GO:0010894	negative regulation of steroid biosynthetic process	1	148	2	11714	0.0251103	0.103761	39.5743	1.60015
GO:0007263	nitric oxide mediated signal transduction	1	148	2	11714	0.0251103	0.103761	39.5743	1.60015
GO:0017038	protein import	1	148	2	11714	0.0251103	0.103761	39.5743	1.60015
GO:0010641	positive regulation of platelet-derived growth factor receptor signaling pathway	1	148	2	11714	0.0251103	0.103761	39.5743	1.60015
GO:0035989	tendon development	1	148	2	11714	0.0251103	0.103761	39.5743	1.60015
GO:0048639	positive regulation of developmental growth	1	148	2	11714	0.0251103	0.103761	39.5743	1.60015
GO:1901631	positive regulation of presynaptic membrane organization	1	148	2	11714	0.0251103	0.103761	39.5743	1.60015
GO:0034219	carbohydrate transmembrane transport	1	148	2	11714	0.0251103	0.103761	39.5743	1.60015
GO:0032026	response to magnesium ion	1	148	2	11714	0.0251103	0.103761	39.5743	1.60015
GO:0034447	very-low-density lipoprotein particle clearance	1	148	2	11714	0.0251103	0.103761	39.5743	1.60015
GO:0072513	positive regulation of secondary heart field cardioblast proliferation	1	148	2	11714	0.0251103	0.103761	39.5743	1.60015
GO:0071639	positive regulation of monocyte chemotactic protein-1 production	1	148	2	11714	0.0251103	0.103761	39.5743	1.60015
GO:0060745	mammary gland branching involved in pregnancy	1	148	2	11714	0.0251103	0.103761	39.5743	1.60015
GO:0071638	negative regulation of monocyte chemotactic protein-1 production	1	148	2	11714	0.0251103	0.103761	39.5743	1.60015
GO:0035284	brain segmentation	1	148	2	11714	0.0251103	0.103761	39.5743	1.60015
GO:1900016	negative regulation of cytokine production involved in inflammatory response	1	148	2	11714	0.0251103	0.103761	39.5743	1.60015
GO:0002118	aggressive behavior	1	148	2	11714	0.0251103	0.103761	39.5743	1.60015
GO:0051799	negative regulation of hair follicle development	1	148	2	11714	0.0251103	0.103761	39.5743	1.60015
GO:2000054	negative regulation of Wnt signaling pathway involved in dorsal/ventral axis specification	1	148	2	11714	0.0251103	0.103761	39.5743	1.60015
GO:1900221	regulation of beta-amyloid clearance	1	148	2	11714	0.0251103	0.103761	39.5743	1.60015
GO:0060437	lung growth	1	148	2	11714	0.0251103	0.103761	39.5743	1.60015
GO:0007622	rhythmic behavior	1	148	2	11714	0.0251103	0.103761	39.5743	1.60015
GO:2000286	receptor internalization involved in canonical Wnt signaling pathway	1	148	2	11714	0.0251103	0.103761	39.5743	1.60015
GO:2000048	negative regulation of cell-cell adhesion mediated by cadherin	1	148	2	11714	0.0251103	0.103761	39.5743	1.60015
GO:0070256	negative regulation of mucus secretion	1	148	2	11714	0.0251103	0.103761	39.5743	1.60015
GO:0006563	L-serine metabolic process	1	148	2	11714	0.0251103	0.103761	39.5743	1.60015
GO:0003057	regulation of the force of heart contraction by chemical signal	1	148	2	11714	0.0251103	0.103761	39.5743	1.60015
GO:2000098	negative regulation of smooth muscle cell-matrix adhesion	1	148	2	11714	0.0251103	0.103761	39.5743	1.60015
GO:0061197	fungiform papilla morphogenesis	1	148	2	11714	0.0251103	0.103761	39.5743	1.60015
GO:0097114	N-methyl-D-aspartate receptor clustering	1	148	2	11714	0.0251103	0.103761	39.5743	1.60015
GO:0042159	lipoprotein catabolic process	1	148	2	11714	0.0251103	0.103761	39.5743	1.60015
GO:0010751	negative regulation of nitric oxide mediated signal transduction	1	148	2	11714	0.0251103	0.103761	39.5743	1.60015
GO:0032374	regulation of cholesterol transport	1	148	2	11714	0.0251103	0.103761	39.5743	1.60015
GO:0045602	negative regulation of endothelial cell differentiation	1	148	2	11714	0.0251103	0.103761	39.5743	1.60015
GO:0051055	negative regulation of lipid biosynthetic process	1	148	2	11714	0.0251103	0.103761	39.5743	1.60015
GO:0060415	muscle tissue morphogenesis	1	148	2	11714	0.0251103	0.103761	39.5743	1.60015
GO:0045217	cell-cell junction maintenance	1	148	2	11714	0.0251103	0.103761	39.5743	1.60015
GO:0002544	chronic inflammatory response	1	148	2	11714	0.0251103	0.103761	39.5743	1.60015
GO:2000105	positive regulation of DNA-dependent DNA replication	1	148	2	11714	0.0251103	0.103761	39.5743	1.60015
GO:0050728	negative regulation of inflammatory response	3	148	50	11714	0.0251362	0.103761	4.74892	1.5997
GO:0006355	regulation of transcription, DNA-templated	18	148	868	11714	0.0254087	0.104391	1.64133	1.59502
GO:0030879	mammary gland development	2	148	20	11714	0.0259583	0.105854	7.91486	1.58572
GO:0006955	immune response	6	148	179	11714	0.0260077	0.105854	2.65303	1.5849
GO:0006954	inflammatory response	5	148	133	11714	0.026672	0.108053	2.97551	1.57394
GO:0051898	negative regulation of protein kinase B signaling	2	148	21	11714	0.0284566	0.114748	7.53797	1.54582
GO:0002053	positive regulation of mesenchymal cell proliferation	2	148	22	11714	0.031047	0.119857	7.19533	1.50798
GO:0035987	endodermal cell differentiation	2	148	22	11714	0.031047	0.119857	7.19533	1.50798
GO:0006810	transport	15	148	703	11714	0.0321791	0.119857	1.6888	1.49243
GO:0034504	protein localization to nucleus	2	148	23	11714	0.033727	0.119857	6.88249	1.47202
GO:0019233	sensory perception of pain	2	148	24	11714	0.0364937	0.119857	6.59572	1.43778
GO:0030182	neuron differentiation	3	148	58	11714	0.0368084	0.119857	4.0939	1.43405
GO:0072584	caveolin-mediated endocytosis	1	148	3	11714	0.0374296	0.119857	26.3829	1.42678
GO:0072107	positive regulation of ureteric bud formation	1	148	3	11714	0.0374296	0.119857	26.3829	1.42678
GO:0071481	cellular response to X-ray	1	148	3	11714	0.0374296	0.119857	26.3829	1.42678
GO:0014037	Schwann cell differentiation	1	148	3	11714	0.0374296	0.119857	26.3829	1.42678
GO:2000172	regulation of branching morphogenesis of a nerve	1	148	3	11714	0.0374296	0.119857	26.3829	1.42678
GO:2001014	regulation of skeletal muscle cell differentiation	1	148	3	11714	0.0374296	0.119857	26.3829	1.42678
GO:0072537	fibroblast activation	1	148	3	11714	0.0374296	0.119857	26.3829	1.42678
GO:0061055	myotome development	1	148	3	11714	0.0374296	0.119857	26.3829	1.42678
GO:0051001	negative regulation of nitric-oxide synthase activity	1	148	3	11714	0.0374296	0.119857	26.3829	1.42678
GO:0043652	engulfment of apoptotic cell	1	148	3	11714	0.0374296	0.119857	26.3829	1.42678
GO:0010748	negative regulation of plasma membrane long-chain fatty acid transport	1	148	3	11714	0.0374296	0.119857	26.3829	1.42678
GO:0010980	positive regulation of vitamin D 24-hydroxylase activity	1	148	3	11714	0.0374296	0.119857	26.3829	1.42678
GO:0042524	negative regulation of tyrosine phosphorylation of Stat5 protein	1	148	3	11714	0.0374296	0.119857	26.3829	1.42678
GO:0008582	regulation of synaptic growth at neuromuscular junction	1	148	3	11714	0.0374296	0.119857	26.3829	1.42678
GO:0060708	spongiotrophoblast differentiation	1	148	3	11714	0.0374296	0.119857	26.3829	1.42678
GO:0015909	long-chain fatty acid transport	1	148	3	11714	0.0374296	0.119857	26.3829	1.42678
GO:0032489	regulation of Cdc42 protein signal transduction	1	148	3	11714	0.0374296	0.119857	26.3829	1.42678
GO:0019254	carnitine metabolic process, CoA-linked	1	148	3	11714	0.0374296	0.119857	26.3829	1.42678
GO:0033128	negative regulation of histone phosphorylation	1	148	3	11714	0.0374296	0.119857	26.3829	1.42678
GO:0032099	negative regulation of appetite	1	148	3	11714	0.0374296	0.119857	26.3829	1.42678
GO:0035359	negative regulation of peroxisome proliferator activated receptor signaling pathway	1	148	3	11714	0.0374296	0.119857	26.3829	1.42678
GO:0034261	negative regulation of Ras GTPase activity	1	148	3	11714	0.0374296	0.119857	26.3829	1.42678
GO:0045578	negative regulation of B cell differentiation	1	148	3	11714	0.0374296	0.119857	26.3829	1.42678
GO:1900747	negative regulation of vascular endothelial growth factor signaling pathway	1	148	3	11714	0.0374296	0.119857	26.3829	1.42678
GO:0046449	creatinine metabolic process	1	148	3	11714	0.0374296	0.119857	26.3829	1.42678
GO:0060244	negative regulation of cell proliferation involved in contact inhibition	1	148	3	11714	0.0374296	0.119857	26.3829	1.42678
GO:0060028	convergent extension involved in axis elongation	1	148	3	11714	0.0374296	0.119857	26.3829	1.42678
GO:0051310	metaphase plate congression	1	148	3	11714	0.0374296	0.119857	26.3829	1.42678
GO:0003253	cardiac neural crest cell migration involved in outflow tract morphogenesis	1	148	3	11714	0.0374296	0.119857	26.3829	1.42678
GO:0006518	peptide metabolic process	1	148	3	11714	0.0374296	0.119857	26.3829	1.42678
GO:0042663	regulation of endodermal cell fate specification	1	148	3	11714	0.0374296	0.119857	26.3829	1.42678
GO:0072095	regulation of branch elongation involved in ureteric bud branching	1	148	3	11714	0.0374296	0.119857	26.3829	1.42678
GO:0051387	negative regulation of neurotrophin TRK receptor signaling pathway	1	148	3	11714	0.0374296	0.119857	26.3829	1.42678
GO:0032827	negative regulation of natural killer cell differentiation involved in immune response	1	148	3	11714	0.0374296	0.119857	26.3829	1.42678
GO:0097113	alpha-amino-3-hydroxy-5-methyl-4-isoxazole propionate selective glutamate receptor clustering	1	148	3	11714	0.0374296	0.119857	26.3829	1.42678
GO:0003093	regulation of glomerular filtration	1	148	3	11714	0.0374296	0.119857	26.3829	1.42678
GO:1902004	positive regulation of beta-amyloid formation	1	148	3	11714	0.0374296	0.119857	26.3829	1.42678
GO:0060056	mammary gland involution	1	148	3	11714	0.0374296	0.119857	26.3829	1.42678
GO:0030150	protein import into mitochondrial matrix	1	148	3	11714	0.0374296	0.119857	26.3829	1.42678
GO:0070836	caveola assembly	1	148	3	11714	0.0374296	0.119857	26.3829	1.42678
GO:0070857	regulation of bile acid biosynthetic process	1	148	3	11714	0.0374296	0.119857	26.3829	1.42678
GO:2000729	positive regulation of mesenchymal cell proliferation involved in ureter development	1	148	3	11714	0.0374296	0.119857	26.3829	1.42678
GO:0048771	tissue remodeling	1	148	3	11714	0.0374296	0.119857	26.3829	1.42678
GO:2000780	negative regulation of double-strand break repair	1	148	3	11714	0.0374296	0.119857	26.3829	1.42678
GO:0060414	aorta smooth muscle tissue morphogenesis	1	148	3	11714	0.0374296	0.119857	26.3829	1.42678
GO:0044117	growth of symbiont in host	1	148	3	11714	0.0374296	0.119857	26.3829	1.42678
GO:0034382	chylomicron remnant clearance	1	148	3	11714	0.0374296	0.119857	26.3829	1.42678
GO:0046546	development of primary male sexual characteristics	1	148	3	11714	0.0374296	0.119857	26.3829	1.42678
GO:0051901	positive regulation of mitochondrial depolarization	1	148	3	11714	0.0374296	0.119857	26.3829	1.42678
GO:0071504	cellular response to heparin	1	148	3	11714	0.0374296	0.119857	26.3829	1.42678
GO:2001238	positive regulation of extrinsic apoptotic signaling pathway	2	148	25	11714	0.0393447	0.12507	6.33189	1.40511
GO:0032868	response to insulin	2	148	25	11714	0.0393447	0.12507	6.33189	1.40511
GO:0030522	intracellular receptor signaling pathway	2	148	26	11714	0.0422774	0.1321	6.08836	1.37389
GO:0001932	regulation of protein phosphorylation	2	148	26	11714	0.0422774	0.1321	6.08836	1.37389
GO:0030901	midbrain development	2	148	26	11714	0.0422774	0.1321	6.08836	1.37389
GO:0090090	negative regulation of canonical Wnt signaling pathway	3	148	63	11714	0.045285	0.1321	3.76898	1.34405
GO:0070373	negative regulation of ERK1 and ERK2 cascade	2	148	27	11714	0.0452893	0.1321	5.86286	1.344
GO:0045668	negative regulation of osteoblast differentiation	2	148	27	11714	0.0452893	0.1321	5.86286	1.344
GO:0051259	protein oligomerization	2	148	28	11714	0.048378	0.1321	5.65347	1.31535
GO:0007155	cell adhesion	6	148	208	11714	0.0483963	0.1321	2.28313	1.31519
GO:0060363	cranial suture morphogenesis	1	148	4	11714	0.0495943	0.1321	19.7872	1.30457
GO:0071493	cellular response to UV-B	1	148	4	11714	0.0495943	0.1321	19.7872	1.30457
GO:0060351	cartilage development involved in endochondral bone morphogenesis	1	148	4	11714	0.0495943	0.1321	19.7872	1.30457
GO:0002221	pattern recognition receptor signaling pathway	1	148	4	11714	0.0495943	0.1321	19.7872	1.30457
GO:0030917	midbrain-hindbrain boundary development	1	148	4	11714	0.0495943	0.1321	19.7872	1.30457
GO:0030910	olfactory placode formation	1	148	4	11714	0.0495943	0.1321	19.7872	1.30457
GO:0010907	positive regulation of glucose metabolic process	1	148	4	11714	0.0495943	0.1321	19.7872	1.30457
GO:0019934	cGMP-mediated signaling	1	148	4	11714	0.0495943	0.1321	19.7872	1.30457
GO:2001275	positive regulation of glucose import in response to insulin stimulus	1	148	4	11714	0.0495943	0.1321	19.7872	1.30457
GO:0090191	negative regulation of branching involved in ureteric bud morphogenesis	1	148	4	11714	0.0495943	0.1321	19.7872	1.30457
GO:0060576	intestinal epithelial cell development	1	148	4	11714	0.0495943	0.1321	19.7872	1.30457
GO:0072193	ureter smooth muscle cell differentiation	1	148	4	11714	0.0495943	0.1321	19.7872	1.30457
GO:0003183	mitral valve morphogenesis	1	148	4	11714	0.0495943	0.1321	19.7872	1.30457
GO:0051013	microtubule severing	1	148	4	11714	0.0495943	0.1321	19.7872	1.30457
GO:0032930	positive regulation of superoxide anion generation	1	148	4	11714	0.0495943	0.1321	19.7872	1.30457
GO:0003197	endocardial cushion development	1	148	4	11714	0.0495943	0.1321	19.7872	1.30457
GO:0021559	trigeminal nerve development	1	148	4	11714	0.0495943	0.1321	19.7872	1.30457
GO:0007260	tyrosine phosphorylation of STAT protein	1	148	4	11714	0.0495943	0.1321	19.7872	1.30457
GO:0001960	negative regulation of cytokine-mediated signaling pathway	1	148	4	11714	0.0495943	0.1321	19.7872	1.30457
GO:0021569	rhombomere 3 development	1	148	4	11714	0.0495943	0.1321	19.7872	1.30457
GO:0030091	protein repair	1	148	4	11714	0.0495943	0.1321	19.7872	1.30457
GO:0009253	peptidoglycan catabolic process	1	148	4	11714	0.0495943	0.1321	19.7872	1.30457
GO:0045162	clustering of voltage-gated sodium channels	1	148	4	11714	0.0495943	0.1321	19.7872	1.30457
GO:0014842	regulation of satellite cell proliferation	1	148	4	11714	0.0495943	0.1321	19.7872	1.30457
GO:0090370	negative regulation of cholesterol efflux	1	148	4	11714	0.0495943	0.1321	19.7872	1.30457
GO:0045581	negative regulation of T cell differentiation	1	148	4	11714	0.0495943	0.1321	19.7872	1.30457
GO:0071380	cellular response to prostaglandin E stimulus	1	148	4	11714	0.0495943	0.1321	19.7872	1.30457
GO:0060005	vestibular reflex	1	148	4	11714	0.0495943	0.1321	19.7872	1.30457
GO:0003209	cardiac atrium morphogenesis	1	148	4	11714	0.0495943	0.1321	19.7872	1.30457
GO:0061551	trigeminal ganglion development	1	148	4	11714	0.0495943	0.1321	19.7872	1.30457
GO:2000065	negative regulation of cortisol biosynthetic process	1	148	4	11714	0.0495943	0.1321	19.7872	1.30457
GO:0006544	glycine metabolic process	1	148	4	11714	0.0495943	0.1321	19.7872	1.30457
GO:0006119	oxidative phosphorylation	1	148	4	11714	0.0495943	0.1321	19.7872	1.30457
GO:0060058	positive regulation of apoptotic process involved in mammary gland involution	1	148	4	11714	0.0495943	0.1321	19.7872	1.30457
GO:0008535	respiratory chain complex IV assembly	1	148	4	11714	0.0495943	0.1321	19.7872	1.30457
GO:0032570	response to progesterone	1	148	4	11714	0.0495943	0.1321	19.7872	1.30457
GO:0042158	lipoprotein biosynthetic process	1	148	4	11714	0.0495943	0.1321	19.7872	1.30457
GO:0010757	negative regulation of plasminogen activation	1	148	4	11714	0.0495943	0.1321	19.7872	1.30457
GO:0032348	negative regulation of aldosterone biosynthetic process	1	148	4	11714	0.0495943	0.1321	19.7872	1.30457
GO:0045639	positive regulation of myeloid cell differentiation	1	148	4	11714	0.0495943	0.1321	19.7872	1.30457
GO:0045019	negative regulation of nitric oxide biosynthetic process	1	148	4	11714	0.0495943	0.1321	19.7872	1.30457
GO:0018095	protein polyglutamylation	1	148	4	11714	0.0495943	0.1321	19.7872	1.30457
GO:0034384	high-density lipoprotein particle clearance	1	148	4	11714	0.0495943	0.1321	19.7872	1.30457
GO:0090244	Wnt signaling pathway involved in somitogenesis	1	148	4	11714	0.0495943	0.1321	19.7872	1.30457
GO:0008090	retrograde axon cargo transport	1	148	4	11714	0.0495943	0.1321	19.7872	1.30457

## Sheet: Talbe 16
Table16 GO enrichment of the upregulated genes in 3-Months VAF.
GOID	GOTerm	DifGene	AllDifGene	GeneInGO	AllGene	P-Value	FDR	Enrichment	(-log10P)
GO:0030855	epithelial cell differentiation	13	456	47	11714	1.66762e-08	2.94002e-05	7.10536	7.7779
GO:0001736	establishment of planar polarity	5	456	9	11714	9.68023e-06	0.00853313	14.2714	5.01411
GO:0048251	elastic fiber assembly	4	456	6	11714	3.19445e-05	0.0136315	17.1257	4.4956
GO:0086005	ventricular cardiac muscle cell action potential	5	456	11	11714	3.3261e-05	0.0136315	11.6766	4.47806
GO:0018108	peptidyl-tyrosine phosphorylation	12	456	78	11714	4.40074e-05	0.0136315	3.95209	4.35647
GO:0008584	male gonad development	9	456	46	11714	5.7863e-05	0.0136315	5.02603	4.2376
GO:0042335	cuticle development	3	456	3	11714	5.86176e-05	0.0136315	25.6886	4.23197
GO:0030216	keratinocyte differentiation	8	456	37	11714	7.07104e-05	0.0136315	5.55429	4.15052
GO:0086069	bundle of His cell to Purkinje myocyte communication	4	456	7	11714	7.22413e-05	0.0136315	14.6792	4.14121
GO:0006811	ion transport	26	456	293	11714	7.73199e-05	0.0136315	2.27953	4.11171
GO:0086091	regulation of heart rate by cardiac conduction	5	456	13	11714	8.68364e-05	0.0139175	9.88023	4.0613
GO:0006813	potassium ion transport	12	456	86	11714	0.000116905	0.0171752	3.58446	3.93217
GO:0046330	positive regulation of JNK cascade	8	456	40	11714	0.000127122	0.0172397	5.13772	3.89578
GO:0050919	negative chemotaxis	5	456	15	11714	0.000189916	0.0239159	8.56287	3.72144
GO:0003401	axis elongation	3	456	4	11714	0.000227668	0.0258361	19.2664	3.6427
GO:0010951	negative regulation of endopeptidase activity	12	456	93	11714	0.000249051	0.0258361	3.31466	3.60371
GO:0001656	metanephros development	6	456	24	11714	0.000249129	0.0258361	6.42215	3.60358
GO:0007169	transmembrane receptor protein tyrosine kinase signaling pathway	10	456	70	11714	0.000353099	0.0331371	3.6698	3.4521
GO:0050732	negative regulation of peptidyl-tyrosine phosphorylation	4	456	10	11714	0.000394713	0.0331371	10.2754	3.40372
GO:0042346	positive regulation of NF-kappaB import into nucleus	4	456	10	11714	0.000394713	0.0331371	10.2754	3.40372
GO:0090179	planar cell polarity pathway involved in neural tube closure	4	456	10	11714	0.000394713	0.0331371	10.2754	3.40372
GO:0001822	kidney development	9	456	59	11714	0.000421601	0.0337855	3.9186	3.3751
GO:0032321	positive regulation of Rho GTPase activity	9	456	61	11714	0.000543198	0.0374766	3.79012	3.26504
GO:0006883	cellular sodium ion homeostasis	3	456	5	11714	0.000552689	0.0374766	15.4132	3.25752
GO:0030007	cellular potassium ion homeostasis	3	456	5	11714	0.000552689	0.0374766	15.4132	3.25752
GO:0036376	sodium ion export from cell	3	456	5	11714	0.000552689	0.0374766	15.4132	3.25752
GO:0016337	single organismal cell-cell adhesion	9	456	62	11714	0.000613985	0.0400909	3.72899	3.21184
GO:0006814	sodium ion transport	8	456	52	11714	0.000826579	0.0493698	3.95209	3.08272
GO:0010107	potassium ion import	5	456	20	11714	0.000834441	0.0493698	6.42215	3.0786
GO:0030326	embryonic limb morphogenesis	7	456	41	11714	0.000921826	0.0493698	4.38586	3.03535
GO:0034765	regulation of ion transmembrane transport	10	456	79	11714	0.000939057	0.0493698	3.25172	3.02731
GO:0008284	positive regulation of cell proliferation	20	456	237	11714	0.000961219	0.0493698	2.16781	3.01718
GO:0060158	phospholipase C-activating dopamine receptor signaling pathway	3	456	6	11714	0.00107343	0.0493698	12.8443	2.96922
GO:0030307	positive regulation of cell growth	6	456	31	11714	0.00108164	0.0493698	4.97199	2.96592
GO:0048812	neuron projection morphogenesis	6	456	31	11714	0.00108164	0.0493698	4.97199	2.96592
GO:0001657	ureteric bud development	6	456	31	11714	0.00108164	0.0493698	4.97199	2.96592
GO:0008285	negative regulation of cell proliferation	18	456	207	11714	0.0012102	0.0493698	2.23379	2.91714
GO:0071425	hematopoietic stem cell proliferation	4	456	13	11714	0.00122426	0.0493698	7.90418	2.91213
GO:0007155	cell adhesion	18	456	208	11714	0.00127848	0.0493698	2.22305	2.89331
GO:0050680	negative regulation of epithelial cell proliferation	7	456	44	11714	0.00142111	0.0493698	4.08682	2.84737
GO:0010715	regulation of extracellular matrix disassembly	2	456	2	11714	0.00151218	0.0493698	25.6886	2.8204
GO:2000611	positive regulation of thyroid hormone generation	2	456	2	11714	0.00151218	0.0493698	25.6886	2.8204
GO:0034695	response to prostaglandin E	2	456	2	11714	0.00151218	0.0493698	25.6886	2.8204
GO:0071672	negative regulation of smooth muscle cell chemotaxis	2	456	2	11714	0.00151218	0.0493698	25.6886	2.8204
GO:2000664	positive regulation of interleukin-5 secretion	2	456	2	11714	0.00151218	0.0493698	25.6886	2.8204
GO:2000667	positive regulation of interleukin-13 secretion	2	456	2	11714	0.00151218	0.0493698	25.6886	2.8204
GO:1903288	positive regulation of potassium ion import	2	456	2	11714	0.00151218	0.0493698	25.6886	2.8204
GO:0051414	response to cortisol	2	456	2	11714	0.00151218	0.0493698	25.6886	2.8204
GO:1903278	positive regulation of sodium ion export from cell	2	456	2	11714	0.00151218	0.0493698	25.6886	2.8204
GO:0033528	S-methylmethionine cycle	2	456	2	11714	0.00151218	0.0493698	25.6886	2.8204
GO:0061364	apoptotic process involved in luteolysis	2	456	2	11714	0.00151218	0.0493698	25.6886	2.8204
GO:0038179	neurotrophin signaling pathway	2	456	2	11714	0.00151218	0.0493698	25.6886	2.8204
GO:0071934	thiamine transmembrane transport	2	456	2	11714	0.00151218	0.0493698	25.6886	2.8204
GO:0033275	actin-myosin filament sliding	2	456	2	11714	0.00151218	0.0493698	25.6886	2.8204
GO:0030111	regulation of Wnt signaling pathway	4	456	14	11714	0.00166166	0.0532637	7.3396	2.77946
GO:0048806	genitalia development	3	456	7	11714	0.00182433	0.0564262	11.0094	2.7389
GO:0045654	positive regulation of megakaryocyte differentiation	3	456	7	11714	0.00182433	0.0564262	11.0094	2.7389
GO:0014068	positive regulation of phosphatidylinositol 3-kinase signaling	6	456	35	11714	0.00209076	0.0635518	4.40376	2.6797
GO:0048488	synaptic vesicle endocytosis	3	456	8	11714	0.0028349	0.0847108	9.63322	2.54746
GO:0071300	cellular response to retinoic acid	5	456	26	11714	0.0029204	0.0847122	4.94011	2.53456
GO:0060070	canonical Wnt signaling pathway	8	456	63	11714	0.00293105	0.0847122	3.26204	2.53298
GO:0055085	transmembrane transport	25	456	355	11714	0.00308559	0.0877404	1.80906	2.51066
GO:0030335	positive regulation of cell migration	9	456	79	11714	0.00348211	0.0950149	2.92655	2.45816
GO:0002009	morphogenesis of an epithelium	4	456	17	11714	0.00360092	0.0950149	6.04438	2.44359
GO:0045766	positive regulation of angiogenesis	8	456	66	11714	0.00392843	0.0950149	3.11377	2.40578
GO:0033198	response to ATP	3	456	9	11714	0.00413019	0.0950149	8.56287	2.38403
GO:0072179	nephric duct formation	2	456	3	11714	0.0044193	0.0950149	17.1257	2.35465
GO:0021871	forebrain regionalization	2	456	3	11714	0.0044193	0.0950149	17.1257	2.35465
GO:0060931	sinoatrial node cell development	2	456	3	11714	0.0044193	0.0950149	17.1257	2.35465
GO:0060907	positive regulation of macrophage cytokine production	2	456	3	11714	0.0044193	0.0950149	17.1257	2.35465
GO:0001768	establishment of T cell polarity	2	456	3	11714	0.0044193	0.0950149	17.1257	2.35465
GO:1900212	negative regulation of mesenchymal cell apoptotic process involved in metanephros development	2	456	3	11714	0.0044193	0.0950149	17.1257	2.35465
GO:0060676	ureteric bud formation	2	456	3	11714	0.0044193	0.0950149	17.1257	2.35465
GO:0072207	metanephric epithelium development	2	456	3	11714	0.0044193	0.0950149	17.1257	2.35465
GO:0030836	positive regulation of actin filament depolymerization	2	456	3	11714	0.0044193	0.0950149	17.1257	2.35465
GO:0007223	Wnt signaling pathway, calcium modulating pathway	2	456	3	11714	0.0044193	0.0950149	17.1257	2.35465
GO:0060638	mesenchymal-epithelial cell signaling	2	456	3	11714	0.0044193	0.0950149	17.1257	2.35465
GO:0002741	positive regulation of cytokine secretion involved in immune response	2	456	3	11714	0.0044193	0.0950149	17.1257	2.35465
GO:0060026	convergent extension	2	456	3	11714	0.0044193	0.0950149	17.1257	2.35465
GO:0070252	actin-mediated cell contraction	2	456	3	11714	0.0044193	0.0950149	17.1257	2.35465
GO:0015840	urea transport	2	456	3	11714	0.0044193	0.0950149	17.1257	2.35465
GO:0046546	development of primary male sexual characteristics	2	456	3	11714	0.0044193	0.0950149	17.1257	2.35465
GO:0043588	skin development	6	456	41	11714	0.00475889	0.101083	3.75931	2.32249
GO:0090103	cochlea morphogenesis	4	456	19	11714	0.00551402	0.115729	5.40813	2.25853
GO:0001823	mesonephros development	3	456	10	11714	0.00573111	0.117488	7.70658	2.24176
GO:0060065	uterus development	3	456	10	11714	0.00573111	0.117488	7.70658	2.24176
GO:0030198	extracellular matrix organization	7	456	57	11714	0.00635916	0.128864	3.15474	2.1966
GO:0043523	regulation of neuron apoptotic process	4	456	20	11714	0.00668391	0.132009	5.13772	2.17497
GO:0009952	anterior/posterior pattern specification	8	456	72	11714	0.00668991	0.132009	2.85429	2.17458
GO:0034220	ion transmembrane transport	12	456	138	11714	0.00757196	0.132009	2.23379	2.12079
GO:0061028	establishment of endothelial barrier	3	456	11	11714	0.00765481	0.132009	7.00598	2.11607
GO:0048596	embryonic camera-type eye morphogenesis	3	456	11	11714	0.00765481	0.132009	7.00598	2.11607
GO:0043627	response to estrogen	4	456	21	11714	0.00800706	0.132009	4.89307	2.09653
GO:0060048	cardiac muscle contraction	4	456	21	11714	0.00800706	0.132009	4.89307	2.09653
GO:0070374	positive regulation of ERK1 and ERK2 cascade	8	456	75	11714	0.00852672	0.132009	2.74012	2.06922
GO:0001501	skeletal system development	8	456	75	11714	0.00852672	0.132009	2.74012	2.06922
GO:2000146	negative regulation of cell motility	2	456	4	11714	0.00861093	0.132009	12.8443	2.06495
GO:0060575	intestinal epithelial cell differentiation	2	456	4	11714	0.00861093	0.132009	12.8443	2.06495
GO:0045806	negative regulation of endocytosis	2	456	4	11714	0.00861093	0.132009	12.8443	2.06495
GO:0060157	urinary bladder development	2	456	4	11714	0.00861093	0.132009	12.8443	2.06495
GO:0031133	regulation of axon diameter	2	456	4	11714	0.00861093	0.132009	12.8443	2.06495
GO:0010693	negative regulation of alkaline phosphatase activity	2	456	4	11714	0.00861093	0.132009	12.8443	2.06495
GO:0060686	negative regulation of prostatic bud formation	2	456	4	11714	0.00861093	0.132009	12.8443	2.06495
GO:0010830	regulation of myotube differentiation	2	456	4	11714	0.00861093	0.132009	12.8443	2.06495
GO:2000107	negative regulation of leukocyte apoptotic process	2	456	4	11714	0.00861093	0.132009	12.8443	2.06495
GO:1901018	positive regulation of potassium ion transmembrane transporter activity	2	456	4	11714	0.00861093	0.132009	12.8443	2.06495
GO:0090191	negative regulation of branching involved in ureteric bud morphogenesis	2	456	4	11714	0.00861093	0.132009	12.8443	2.06495
GO:0086067	AV node cell to bundle of His cell communication	2	456	4	11714	0.00861093	0.132009	12.8443	2.06495
GO:0060750	epithelial cell proliferation involved in mammary gland duct elongation	2	456	4	11714	0.00861093	0.132009	12.8443	2.06495
GO:0002407	dendritic cell chemotaxis	2	456	4	11714	0.00861093	0.132009	12.8443	2.06495
GO:0048672	positive regulation of collateral sprouting	2	456	4	11714	0.00861093	0.132009	12.8443	2.06495
GO:1900029	positive regulation of ruffle assembly	2	456	4	11714	0.00861093	0.132009	12.8443	2.06495
GO:0002159	desmosome assembly	2	456	4	11714	0.00861093	0.132009	12.8443	2.06495
GO:0006544	glycine metabolic process	2	456	4	11714	0.00861093	0.132009	12.8443	2.06495
GO:0030219	megakaryocyte differentiation	2	456	4	11714	0.00861093	0.132009	12.8443	2.06495
GO:0060021	palate development	6	456	47	11714	0.00934716	0.139167	3.2794	2.02932
GO:0071407	cellular response to organic cyclic compound	4	456	22	11714	0.00949106	0.139167	4.67065	2.02269
GO:0001756	somitogenesis	5	456	34	11714	0.0095751	0.139167	3.77773	2.01886
GO:0043066	negative regulation of apoptotic process	18	456	252	11714	0.00970597	0.139167	1.8349	2.01296
GO:0070830	tight junction assembly	3	456	12	11714	0.00991498	0.139167	6.42215	2.00371
GO:0001954	positive regulation of cell-matrix adhesion	3	456	12	11714	0.00991498	0.139167	6.42215	2.00371
GO:0050678	regulation of epithelial cell proliferation	3	456	12	11714	0.00991498	0.139167	6.42215	2.00371
GO:0031032	actomyosin structure organization	3	456	12	11714	0.00991498	0.139167	6.42215	2.00371
GO:0045638	negative regulation of myeloid cell differentiation	3	456	12	11714	0.00991498	0.139167	6.42215	2.00371
GO:0048747	muscle fiber development	3	456	12	11714	0.00991498	0.139167	6.42215	2.00371
GO:0006810	transport	40	456	703	11714	0.00994612	0.139167	1.46166	2.00235
GO:0090090	negative regulation of canonical Wnt signaling pathway	7	456	63	11714	0.0109115	0.151472	2.85429	1.96212
GO:0010595	positive regulation of endothelial cell migration	4	456	23	11714	0.0111429	0.153477	4.46758	1.953
GO:0045893	positive regulation of transcription, DNA-templated	23	456	355	11714	0.0116951	0.15702	1.66433	1.932
GO:0006898	receptor-mediated endocytosis	7	456	64	11714	0.0118538	0.15702	2.80969	1.92614
GO:0031668	cellular response to extracellular stimulus	3	456	13	11714	0.0125222	0.15702	5.92814	1.90232
GO:0071773	cellular response to BMP stimulus	3	456	13	11714	0.0125222	0.15702	5.92814	1.90232
GO:0042472	inner ear morphogenesis	6	456	51	11714	0.0137703	0.15702	3.02219	1.86106
GO:0035023	regulation of Rho protein signal transduction	6	456	51	11714	0.0137703	0.15702	3.02219	1.86106
GO:0007530	sex determination	2	456	5	11714	0.0139831	0.15702	10.2754	1.8544
GO:0030240	skeletal muscle thin filament assembly	2	456	5	11714	0.0139831	0.15702	10.2754	1.8544
GO:0055119	relaxation of cardiac muscle	2	456	5	11714	0.0139831	0.15702	10.2754	1.8544
GO:0032494	response to peptidoglycan	2	456	5	11714	0.0139831	0.15702	10.2754	1.8544
GO:0060539	diaphragm development	2	456	5	11714	0.0139831	0.15702	10.2754	1.8544
GO:0035590	purinergic nucleotide receptor signaling pathway	2	456	5	11714	0.0139831	0.15702	10.2754	1.8544
GO:0048846	axon extension involved in axon guidance	2	456	5	11714	0.0139831	0.15702	10.2754	1.8544
GO:0060231	mesenchymal to epithelial transition	2	456	5	11714	0.0139831	0.15702	10.2754	1.8544
GO:0086009	membrane repolarization	2	456	5	11714	0.0139831	0.15702	10.2754	1.8544
GO:0043206	extracellular fibril organization	2	456	5	11714	0.0139831	0.15702	10.2754	1.8544
GO:0072643	interferon-gamma secretion	2	456	5	11714	0.0139831	0.15702	10.2754	1.8544
GO:0051014	actin filament severing	2	456	5	11714	0.0139831	0.15702	10.2754	1.8544
GO:0060706	cell differentiation involved in embryonic placenta development	2	456	5	11714	0.0139831	0.15702	10.2754	1.8544
GO:0070100	negative regulation of chemokine-mediated signaling pathway	2	456	5	11714	0.0139831	0.15702	10.2754	1.8544
GO:0060744	mammary gland branching involved in thelarche	2	456	5	11714	0.0139831	0.15702	10.2754	1.8544
GO:0045110	intermediate filament bundle assembly	2	456	5	11714	0.0139831	0.15702	10.2754	1.8544
GO:1900006	positive regulation of dendrite development	2	456	5	11714	0.0139831	0.15702	10.2754	1.8544
GO:0030643	cellular phosphate ion homeostasis	2	456	5	11714	0.0139831	0.15702	10.2754	1.8544
GO:0032862	activation of Rho GTPase activity	2	456	5	11714	0.0139831	0.15702	10.2754	1.8544
GO:0019363	pyridine nucleotide biosynthetic process	2	456	5	11714	0.0139831	0.15702	10.2754	1.8544
GO:0030195	negative regulation of blood coagulation	2	456	5	11714	0.0139831	0.15702	10.2754	1.8544
GO:0034109	homotypic cell-cell adhesion	2	456	5	11714	0.0139831	0.15702	10.2754	1.8544
GO:0034101	erythrocyte homeostasis	2	456	5	11714	0.0139831	0.15702	10.2754	1.8544
GO:0061436	establishment of skin barrier	3	456	14	11714	0.0154842	0.16035	5.5047	1.81011
GO:0070372	regulation of ERK1 and ERK2 cascade	3	456	14	11714	0.0154842	0.16035	5.5047	1.81011
GO:0043552	positive regulation of phosphatidylinositol 3-kinase activity	3	456	14	11714	0.0154842	0.16035	5.5047	1.81011
GO:0007599	hemostasis	3	456	14	11714	0.0154842	0.16035	5.5047	1.81011
GO:0030502	negative regulation of bone mineralization	3	456	14	11714	0.0154842	0.16035	5.5047	1.81011
GO:0060749	mammary gland alveolus development	3	456	14	11714	0.0154842	0.16035	5.5047	1.81011
GO:0048709	oligodendrocyte differentiation	3	456	14	11714	0.0154842	0.16035	5.5047	1.81011
GO:0048741	skeletal muscle fiber development	3	456	14	11714	0.0154842	0.16035	5.5047	1.81011
GO:0006508	proteolysis	26	456	426	11714	0.015627	0.16035	1.56785	1.80612
GO:0030193	regulation of blood coagulation	3	456	15	11714	0.018806	0.16035	5.13772	1.7257
GO:0009887	organ morphogenesis	6	456	55	11714	0.0194789	0.16035	2.80239	1.71044
GO:0048754	branching morphogenesis of an epithelial tube	4	456	27	11714	0.0195494	0.16035	3.80572	1.70887
GO:0001658	branching involved in ureteric bud morphogenesis	4	456	27	11714	0.0195494	0.16035	3.80572	1.70887
GO:0008360	regulation of cell shape	7	456	71	11714	0.020156	0.16035	2.53268	1.6956
GO:0043583	ear development	2	456	6	11714	0.0204379	0.16035	8.56287	1.68956
GO:0071371	cellular response to gonadotropin stimulus	2	456	6	11714	0.0204379	0.16035	8.56287	1.68956
GO:0086002	cardiac muscle cell action potential involved in contraction	2	456	6	11714	0.0204379	0.16035	8.56287	1.68956
GO:0034332	adherens junction organization	2	456	6	11714	0.0204379	0.16035	8.56287	1.68956
GO:0035239	tube morphogenesis	2	456	6	11714	0.0204379	0.16035	8.56287	1.68956
GO:0005513	detection of calcium ion	2	456	6	11714	0.0204379	0.16035	8.56287	1.68956
GO:0060371	regulation of atrial cardiac muscle cell membrane depolarization	2	456	6	11714	0.0204379	0.16035	8.56287	1.68956
GO:0042490	mechanoreceptor differentiation	2	456	6	11714	0.0204379	0.16035	8.56287	1.68956
GO:0050927	positive regulation of positive chemotaxis	2	456	6	11714	0.0204379	0.16035	8.56287	1.68956
GO:0050921	positive regulation of chemotaxis	2	456	6	11714	0.0204379	0.16035	8.56287	1.68956
GO:2000251	positive regulation of actin cytoskeleton reorganization	2	456	6	11714	0.0204379	0.16035	8.56287	1.68956
GO:0051591	response to cAMP	2	456	6	11714	0.0204379	0.16035	8.56287	1.68956
GO:0006590	thyroid hormone generation	2	456	6	11714	0.0204379	0.16035	8.56287	1.68956
GO:0035413	positive regulation of catenin import into nucleus	2	456	6	11714	0.0204379	0.16035	8.56287	1.68956
GO:0048739	cardiac muscle fiber development	2	456	6	11714	0.0204379	0.16035	8.56287	1.68956
GO:0010719	negative regulation of epithelial to mesenchymal transition	3	456	16	11714	0.0224905	0.16035	4.81661	1.648
GO:0071346	cellular response to interferon-gamma	3	456	16	11714	0.0224905	0.16035	4.81661	1.648
GO:0001843	neural tube closure	6	456	57	11714	0.0228615	0.16035	2.70406	1.6409
GO:0035725	sodium ion transmembrane transport	6	456	58	11714	0.0246921	0.16035	2.65744	1.60744
GO:0060548	negative regulation of cell death	4	456	29	11714	0.0248989	0.16035	3.54325	1.60382
GO:0030199	collagen fibril organization	4	456	29	11714	0.0248989	0.16035	3.54325	1.60382
GO:0007275	multicellular organismal development	15	456	221	11714	0.0260577	0.16035	1.74357	1.58406
GO:0010628	positive regulation of gene expression	11	456	145	11714	0.0260919	0.16035	1.94879	1.58349
GO:0006816	calcium ion transport	7	456	75	11714	0.0263876	0.16035	2.3976	1.5786
GO:0090263	positive regulation of canonical Wnt signaling pathway	5	456	44	11714	0.0272656	0.16035	2.91916	1.56438
GO:0010976	positive regulation of neuron projection development	4	456	30	11714	0.0278729	0.16035	3.42515	1.55482
GO:0090399	replicative senescence	2	456	7	11714	0.0278834	0.16035	7.3396	1.55466
GO:2000484	positive regulation of interleukin-8 secretion	2	456	7	11714	0.0278834	0.16035	7.3396	1.55466
GO:0071383	cellular response to steroid hormone stimulus	2	456	7	11714	0.0278834	0.16035	7.3396	1.55466
GO:0072657	protein localization to membrane	2	456	7	11714	0.0278834	0.16035	7.3396	1.55466
GO:0060272	embryonic skeletal joint morphogenesis	2	456	7	11714	0.0278834	0.16035	7.3396	1.55466
GO:0007171	activation of transmembrane receptor protein tyrosine kinase activity	2	456	7	11714	0.0278834	0.16035	7.3396	1.55466
GO:0031274	positive regulation of pseudopodium assembly	2	456	7	11714	0.0278834	0.16035	7.3396	1.55466
GO:0003334	keratinocyte development	2	456	7	11714	0.0278834	0.16035	7.3396	1.55466
GO:0009435	NAD biosynthetic process	2	456	7	11714	0.0278834	0.16035	7.3396	1.55466
GO:0006941	striated muscle contraction	2	456	7	11714	0.0278834	0.16035	7.3396	1.55466
GO:0033630	positive regulation of cell adhesion mediated by integrin	2	456	7	11714	0.0278834	0.16035	7.3396	1.55466
GO:0035879	plasma membrane lactate transport	2	456	7	11714	0.0278834	0.16035	7.3396	1.55466
GO:0009100	glycoprotein metabolic process	2	456	7	11714	0.0278834	0.16035	7.3396	1.55466
GO:0035457	cellular response to interferon-alpha	2	456	7	11714	0.0278834	0.16035	7.3396	1.55466
GO:0006468	protein phosphorylation	27	456	470	11714	0.0278882	0.16035	1.47573	1.55458
GO:0001934	positive regulation of protein phosphorylation	7	456	76	11714	0.0281296	0.16035	2.36605	1.55084
GO:0043154	negative regulation of cysteine-type endopeptidase activity involved in apoptotic process	5	456	45	11714	0.029728	0.16035	2.85429	1.52683
GO:0006887	exocytosis	5	456	45	11714	0.029728	0.16035	2.85429	1.52683
GO:0030282	bone mineralization	3	456	18	11714	0.030948	0.16035	4.28143	1.50937
GO:0009954	proximal/distal pattern formation	3	456	18	11714	0.030948	0.16035	4.28143	1.50937
GO:0033209	tumor necrosis factor-mediated signaling pathway	3	456	18	11714	0.030948	0.16035	4.28143	1.50937
GO:0045599	negative regulation of fat cell differentiation	4	456	31	11714	0.0310494	0.16035	3.31466	1.50795
GO:0038083	peptidyl-tyrosine autophosphorylation	4	456	31	11714	0.0310494	0.16035	3.31466	1.50795
GO:0043524	negative regulation of neuron apoptotic process	7	456	78	11714	0.0318441	0.16035	2.30539	1.49697
GO:0071805	potassium ion transmembrane transport	7	456	79	11714	0.0338188	0.16035	2.2762	1.47084
GO:0034446	substrate adhesion-dependent cell spreading	4	456	32	11714	0.0344302	0.16035	3.21107	1.46306
GO:0043086	negative regulation of catalytic activity	4	456	32	11714	0.0344302	0.16035	3.21107	1.46306
GO:0060349	bone morphogenesis	3	456	19	11714	0.0357169	0.16035	4.05609	1.44713
GO:0002027	regulation of heart rate	3	456	19	11714	0.0357169	0.16035	4.05609	1.44713
GO:2000147	positive regulation of cell motility	2	456	8	11714	0.0362328	0.16035	6.42215	1.4409
GO:0050772	positive regulation of axonogenesis	2	456	8	11714	0.0362328	0.16035	6.42215	1.4409
GO:0006661	phosphatidylinositol biosynthetic process	2	456	8	11714	0.0362328	0.16035	6.42215	1.4409
GO:0032940	secretion by cell	2	456	8	11714	0.0362328	0.16035	6.42215	1.4409
GO:0003214	cardiac left ventricle morphogenesis	2	456	8	11714	0.0362328	0.16035	6.42215	1.4409
GO:0097028	dendritic cell differentiation	2	456	8	11714	0.0362328	0.16035	6.42215	1.4409
GO:0090023	positive regulation of neutrophil chemotaxis	2	456	8	11714	0.0362328	0.16035	6.42215	1.4409
GO:2001222	regulation of neuron migration	2	456	8	11714	0.0362328	0.16035	6.42215	1.4409
GO:0001952	regulation of cell-matrix adhesion	2	456	8	11714	0.0362328	0.16035	6.42215	1.4409
GO:0009086	methionine biosynthetic process	2	456	8	11714	0.0362328	0.16035	6.42215	1.4409
GO:0040011	locomotion	2	456	8	11714	0.0362328	0.16035	6.42215	1.4409
GO:0032330	regulation of chondrocyte differentiation	2	456	8	11714	0.0362328	0.16035	6.42215	1.4409
GO:0060429	epithelium development	2	456	8	11714	0.0362328	0.16035	6.42215	1.4409
GO:0001655	urogenital system development	2	456	8	11714	0.0362328	0.16035	6.42215	1.4409
GO:0055003	cardiac myofibril assembly	2	456	8	11714	0.0362328	0.16035	6.42215	1.4409
GO:0016310	phosphorylation	21	456	355	11714	0.0373612	0.16035	1.51961	1.42758
GO:0006874	cellular calcium ion homeostasis	5	456	48	11714	0.0379362	0.16035	2.6759	1.42095
GO:0045860	positive regulation of protein kinase activity	4	456	33	11714	0.0380164	0.16035	3.11377	1.42003
GO:0002238	response to molecule of fungal origin	1	456	1	11714	0.0389278	0.16035	25.6886	1.40974
GO:0071267	L-methionine salvage	1	456	1	11714	0.0389278	0.16035	25.6886	1.40974
GO:0072599	establishment of protein localization to endoplasmic reticulum	1	456	1	11714	0.0389278	0.16035	25.6886	1.40974
GO:0002292	T cell differentiation involved in immune response	1	456	1	11714	0.0389278	0.16035	25.6886	1.40974
GO:0032912	negative regulation of transforming growth factor beta2 production	1	456	1	11714	0.0389278	0.16035	25.6886	1.40974
GO:0060100	positive regulation of phagocytosis, engulfment	1	456	1	11714	0.0389278	0.16035	25.6886	1.40974
GO:0071224	cellular response to peptidoglycan	1	456	1	11714	0.0389278	0.16035	25.6886	1.40974
GO:0003174	mitral valve development	1	456	1	11714	0.0389278	0.16035	25.6886	1.40974
GO:0032960	regulation of inositol trisphosphate biosynthetic process	1	456	1	11714	0.0389278	0.16035	25.6886	1.40974
GO:0072176	nephric duct development	1	456	1	11714	0.0389278	0.16035	25.6886	1.40974
GO:2001076	positive regulation of metanephric ureteric bud development	1	456	1	11714	0.0389278	0.16035	25.6886	1.40974
GO:0006667	sphinganine metabolic process	1	456	1	11714	0.0389278	0.16035	25.6886	1.40974
GO:0072166	posterior mesonephric tubule development	1	456	1	11714	0.0389278	0.16035	25.6886	1.40974
GO:0030322	stabilization of membrane potential	1	456	1	11714	0.0389278	0.16035	25.6886	1.40974
GO:0009743	response to carbohydrate	1	456	1	11714	0.0389278	0.16035	25.6886	1.40974
GO:0010720	positive regulation of cell development	1	456	1	11714	0.0389278	0.16035	25.6886	1.40974
GO:0007495	visceral mesoderm-endoderm interaction involved in midgut development	1	456	1	11714	0.0389278	0.16035	25.6886	1.40974
GO:0052063	induction by symbiont of defense-related host nitric oxide production	1	456	1	11714	0.0389278	0.16035	25.6886	1.40974
GO:0010657	muscle cell apoptotic process	1	456	1	11714	0.0389278	0.16035	25.6886	1.40974
GO:0046629	gamma-delta T cell activation	1	456	1	11714	0.0389278	0.16035	25.6886	1.40974
GO:0022616	DNA strand elongation	1	456	1	11714	0.0389278	0.16035	25.6886	1.40974
GO:0032416	negative regulation of sodium:proton antiporter activity	1	456	1	11714	0.0389278	0.16035	25.6886	1.40974
GO:0035926	chemokine (C-C motif) ligand 2 secretion	1	456	1	11714	0.0389278	0.16035	25.6886	1.40974
GO:0055118	negative regulation of cardiac muscle contraction	1	456	1	11714	0.0389278	0.16035	25.6886	1.40974
GO:2000607	negative regulation of cell proliferation involved in mesonephros development	1	456	1	11714	0.0389278	0.16035	25.6886	1.40974
GO:0042249	establishment of planar polarity of embryonic epithelium	1	456	1	11714	0.0389278	0.16035	25.6886	1.40974
GO:0034635	glutathione transport	1	456	1	11714	0.0389278	0.16035	25.6886	1.40974
GO:0033382	maintenance of granzyme B location in T cell secretory granule	1	456	1	11714	0.0389278	0.16035	25.6886	1.40974
GO:0033371	T cell secretory granule organization	1	456	1	11714	0.0389278	0.16035	25.6886	1.40974
GO:0033373	maintenance of protease location in mast cell secretory granule	1	456	1	11714	0.0389278	0.16035	25.6886	1.40974
GO:0034213	quinolinate catabolic process	1	456	1	11714	0.0389278	0.16035	25.6886	1.40974
GO:0071673	positive regulation of smooth muscle cell chemotaxis	1	456	1	11714	0.0389278	0.16035	25.6886	1.40974
GO:0071677	positive regulation of mononuclear cell migration	1	456	1	11714	0.0389278	0.16035	25.6886	1.40974
GO:0070345	negative regulation of fat cell proliferation	1	456	1	11714	0.0389278	0.16035	25.6886	1.40974
GO:0071676	negative regulation of mononuclear cell migration	1	456	1	11714	0.0389278	0.16035	25.6886	1.40974
GO:1900738	positive regulation of phospholipase C-activating G-protein coupled receptor signaling pathway	1	456	1	11714	0.0389278	0.16035	25.6886	1.40974
GO:0002689	negative regulation of leukocyte chemotaxis	1	456	1	11714	0.0389278	0.16035	25.6886	1.40974
GO:2000683	regulation of cellular response to X-ray	1	456	1	11714	0.0389278	0.16035	25.6886	1.40974
GO:0048855	adenohypophysis morphogenesis	1	456	1	11714	0.0389278	0.16035	25.6886	1.40974
GO:0048871	multicellular organismal homeostasis	1	456	1	11714	0.0389278	0.16035	25.6886	1.40974
GO:0035565	regulation of pronephros size	1	456	1	11714	0.0389278	0.16035	25.6886	1.40974
GO:0030826	regulation of cGMP biosynthetic process	1	456	1	11714	0.0389278	0.16035	25.6886	1.40974
GO:0030825	positive regulation of cGMP metabolic process	1	456	1	11714	0.0389278	0.16035	25.6886	1.40974
GO:2000491	positive regulation of hepatic stellate cell activation	1	456	1	11714	0.0389278	0.16035	25.6886	1.40974
GO:0016999	antibiotic metabolic process	1	456	1	11714	0.0389278	0.16035	25.6886	1.40974
GO:0003220	left ventricular cardiac muscle tissue morphogenesis	1	456	1	11714	0.0389278	0.16035	25.6886	1.40974
GO:0072210	metanephric nephron development	1	456	1	11714	0.0389278	0.16035	25.6886	1.40974
GO:0048144	fibroblast proliferation	1	456	1	11714	0.0389278	0.16035	25.6886	1.40974
GO:0051729	germline cell cycle switching, mitotic to meiotic cell cycle	1	456	1	11714	0.0389278	0.16035	25.6886	1.40974
GO:0070486	leukocyte aggregation	1	456	1	11714	0.0389278	0.16035	25.6886	1.40974
GO:0070487	monocyte aggregation	1	456	1	11714	0.0389278	0.16035	25.6886	1.40974
GO:1900220	semaphorin-plexin signaling pathway involved in bone trabecula morphogenesis	1	456	1	11714	0.0389278	0.16035	25.6886	1.40974
GO:0061526	acetylcholine secretion	1	456	1	11714	0.0389278	0.16035	25.6886	1.40974
GO:0006776	vitamin A metabolic process	1	456	1	11714	0.0389278	0.16035	25.6886	1.40974
GO:0060677	ureteric bud elongation	1	456	1	11714	0.0389278	0.16035	25.6886	1.40974
GO:2000058	regulation of protein ubiquitination involved in ubiquitin-dependent protein catabolic process	1	456	1	11714	0.0389278	0.16035	25.6886	1.40974
GO:0019637	organophosphate metabolic process	1	456	1	11714	0.0389278	0.16035	25.6886	1.40974
GO:0042892	chloramphenicol transport	1	456	1	11714	0.0389278	0.16035	25.6886	1.40974
GO:0045932	negative regulation of muscle contraction	1	456	1	11714	0.0389278	0.16035	25.6886	1.40974
GO:0070904	transepithelial L-ascorbic acid transport	1	456	1	11714	0.0389278	0.16035	25.6886	1.40974
GO:0061196	fungiform papilla development	1	456	1	11714	0.0389278	0.16035	25.6886	1.40974
GO:0061185	negative regulation of dermatome development	1	456	1	11714	0.0389278	0.16035	25.6886	1.40974
GO:0003284	septum primum development	1	456	1	11714	0.0389278	0.16035	25.6886	1.40974
GO:0042851	L-alanine metabolic process	1	456	1	11714	0.0389278	0.16035	25.6886	1.40974
GO:0021972	corticospinal neuron axon guidance through spinal cord	1	456	1	11714	0.0389278	0.16035	25.6886	1.40974
GO:0061144	alveolar secondary septum development	1	456	1	11714	0.0389278	0.16035	25.6886	1.40974
GO:0061146	Peyer's patch morphogenesis	1	456	1	11714	0.0389278	0.16035	25.6886	1.40974
GO:0072277	metanephric glomerular capillary formation	1	456	1	11714	0.0389278	0.16035	25.6886	1.40974
GO:0001820	serotonin secretion	1	456	1	11714	0.0389278	0.16035	25.6886	1.40974
GO:0045899	positive regulation of RNA polymerase II transcriptional preinitiation complex assembly	1	456	1	11714	0.0389278	0.16035	25.6886	1.40974
GO:0045428	regulation of nitric oxide biosynthetic process	1	456	1	11714	0.0389278	0.16035	25.6886	1.40974
GO:0097066	response to thyroid hormone	1	456	1	11714	0.0389278	0.16035	25.6886	1.40974
GO:0010758	regulation of macrophage chemotaxis	1	456	1	11714	0.0389278	0.16035	25.6886	1.40974
GO:0010752	regulation of cGMP-mediated signaling	1	456	1	11714	0.0389278	0.16035	25.6886	1.40974
GO:0007172	signal complex assembly	1	456	1	11714	0.0389278	0.16035	25.6886	1.40974
GO:0097050	type B pancreatic cell apoptotic process	1	456	1	11714	0.0389278	0.16035	25.6886	1.40974
GO:0097053	L-kynurenine catabolic process	1	456	1	11714	0.0389278	0.16035	25.6886	1.40974
GO:1903281	positive regulation of calcium:sodium antiporter activity	1	456	1	11714	0.0389278	0.16035	25.6886	1.40974
GO:0061085	regulation of histone H3-K27 methylation	1	456	1	11714	0.0389278	0.16035	25.6886	1.40974
GO:0031268	pseudopodium organization	1	456	1	11714	0.0389278	0.16035	25.6886	1.40974
GO:2000977	regulation of forebrain neuron differentiation	1	456	1	11714	0.0389278	0.16035	25.6886	1.40974
GO:1901994	negative regulation of meiotic cell cycle phase transition	1	456	1	11714	0.0389278	0.16035	25.6886	1.40974
GO:2000529	positive regulation of myeloid dendritic cell chemotaxis	1	456	1	11714	0.0389278	0.16035	25.6886	1.40974
GO:2000538	positive regulation of B cell chemotaxis	1	456	1	11714	0.0389278	0.16035	25.6886	1.40974
GO:0033477	S-methylmethionine metabolic process	1	456	1	11714	0.0389278	0.16035	25.6886	1.40974
GO:0008052	sensory organ boundary specification	1	456	1	11714	0.0389278	0.16035	25.6886	1.40974
GO:0014722	regulation of skeletal muscle contraction by calcium ion signaling	1	456	1	11714	0.0389278	0.16035	25.6886	1.40974
GO:0070458	cellular detoxification of nitrogen compound	1	456	1	11714	0.0389278	0.16035	25.6886	1.40974
GO:0060606	tube closure	1	456	1	11714	0.0389278	0.16035	25.6886	1.40974
GO:0072608	interleukin-10 secretion	1	456	1	11714	0.0389278	0.16035	25.6886	1.40974
GO:0046314	phosphocreatine biosynthetic process	1	456	1	11714	0.0389278	0.16035	25.6886	1.40974
GO:1900133	regulation of renin secretion into blood stream	1	456	1	11714	0.0389278	0.16035	25.6886	1.40974
GO:1900135	positive regulation of renin secretion into blood stream	1	456	1	11714	0.0389278	0.16035	25.6886	1.40974
GO:0051885	positive regulation of anagen	1	456	1	11714	0.0389278	0.16035	25.6886	1.40974
GO:0051882	mitochondrial depolarization	1	456	1	11714	0.0389278	0.16035	25.6886	1.40974
GO:0042941	D-alanine transport	1	456	1	11714	0.0389278	0.16035	25.6886	1.40974
GO:0042942	D-serine transport	1	456	1	11714	0.0389278	0.16035	25.6886	1.40974
GO:1900158	negative regulation of bone mineralization involved in bone maturation	1	456	1	11714	0.0389278	0.16035	25.6886	1.40974
GO:0070172	positive regulation of tooth mineralization	1	456	1	11714	0.0389278	0.16035	25.6886	1.40974
GO:0072302	negative regulation of metanephric glomerular mesangial cell proliferation	1	456	1	11714	0.0389278	0.16035	25.6886	1.40974
GO:0048691	positive regulation of axon extension involved in regeneration	1	456	1	11714	0.0389278	0.16035	25.6886	1.40974
GO:0090198	negative regulation of chemokine secretion	1	456	1	11714	0.0389278	0.16035	25.6886	1.40974
GO:0090195	chemokine secretion	1	456	1	11714	0.0389278	0.16035	25.6886	1.40974
GO:0002034	regulation of blood vessel size by renin-angiotensin	1	456	1	11714	0.0389278	0.16035	25.6886	1.40974
GO:0061296	negative regulation of mesenchymal cell apoptotic process involved in mesonephric nephron morphogenesis	1	456	1	11714	0.0389278	0.16035	25.6886	1.40974
GO:0051029	rRNA transport	1	456	1	11714	0.0389278	0.16035	25.6886	1.40974
GO:0042976	activation of Janus kinase activity	1	456	1	11714	0.0389278	0.16035	25.6886	1.40974
GO:0097205	renal filtration	1	456	1	11714	0.0389278	0.16035	25.6886	1.40974
GO:0070963	positive regulation of neutrophil mediated killing of gram-negative bacterium	1	456	1	11714	0.0389278	0.16035	25.6886	1.40974
GO:0086094	positive regulation of ryanodine-sensitive calcium-release channel activity by adrenergic receptor signaling pathway involved in positive regulation of cardiac muscle contraction	1	456	1	11714	0.0389278	0.16035	25.6886	1.40974
GO:0090108	positive regulation of high-density lipoprotein particle assembly	1	456	1	11714	0.0389278	0.16035	25.6886	1.40974
GO:0043370	regulation of CD4-positive, alpha-beta T cell differentiation	1	456	1	11714	0.0389278	0.16035	25.6886	1.40974
GO:0086064	cell communication by electrical coupling involved in cardiac conduction	1	456	1	11714	0.0389278	0.16035	25.6886	1.40974
GO:0001928	regulation of exocyst assembly	1	456	1	11714	0.0389278	0.16035	25.6886	1.40974
GO:0086065	cell communication involved in cardiac conduction	1	456	1	11714	0.0389278	0.16035	25.6886	1.40974
GO:0019695	choline metabolic process	1	456	1	11714	0.0389278	0.16035	25.6886	1.40974
GO:2000836	positive regulation of androgen secretion	1	456	1	11714	0.0389278	0.16035	25.6886	1.40974
GO:0035759	mesangial cell-matrix adhesion	1	456	1	11714	0.0389278	0.16035	25.6886	1.40974
GO:0043311	positive regulation of eosinophil degranulation	1	456	1	11714	0.0389278	0.16035	25.6886	1.40974
GO:0014829	vascular smooth muscle contraction	1	456	1	11714	0.0389278	0.16035	25.6886	1.40974
GO:0033563	dorsal/ventral axon guidance	1	456	1	11714	0.0389278	0.16035	25.6886	1.40974
GO:0086053	AV node cell to bundle of His cell communication by electrical coupling	1	456	1	11714	0.0389278	0.16035	25.6886	1.40974
GO:0032237	activation of store-operated calcium channel activity	1	456	1	11714	0.0389278	0.16035	25.6886	1.40974
GO:0086019	cell-cell signaling involved in cardiac conduction	1	456	1	11714	0.0389278	0.16035	25.6886	1.40974
GO:0086029	Purkinje myocyte to ventricular cardiac muscle cell signaling	1	456	1	11714	0.0389278	0.16035	25.6886	1.40974
GO:0097154	GABAergic neuron differentiation	1	456	1	11714	0.0389278	0.16035	25.6886	1.40974
GO:0060760	positive regulation of response to cytokine stimulus	1	456	1	11714	0.0389278	0.16035	25.6886	1.40974
GO:0014853	regulation of excitatory postsynaptic membrane potential involved in skeletal muscle contraction	1	456	1	11714	0.0389278	0.16035	25.6886	1.40974
GO:0032273	positive regulation of protein polymerization	1	456	1	11714	0.0389278	0.16035	25.6886	1.40974
GO:1901896	positive regulation of calcium-transporting ATPase activity	1	456	1	11714	0.0389278	0.16035	25.6886	1.40974
GO:0050929	induction of negative chemotaxis	1	456	1	11714	0.0389278	0.16035	25.6886	1.40974
GO:0042095	interferon-gamma biosynthetic process	1	456	1	11714	0.0389278	0.16035	25.6886	1.40974
GO:0060482	lobar bronchus development	1	456	1	11714	0.0389278	0.16035	25.6886	1.40974
GO:0061354	planar cell polarity pathway involved in pericardium morphogenesis	1	456	1	11714	0.0389278	0.16035	25.6886	1.40974
GO:0061350	planar cell polarity pathway involved in cardiac muscle tissue morphogenesis	1	456	1	11714	0.0389278	0.16035	25.6886	1.40974
GO:0018916	nitrobenzene metabolic process	1	456	1	11714	0.0389278	0.16035	25.6886	1.40974
GO:0061347	planar cell polarity pathway involved in outflow tract morphogenesis	1	456	1	11714	0.0389278	0.16035	25.6886	1.40974
GO:0061348	planar cell polarity pathway involved in ventricular septum morphogenesis	1	456	1	11714	0.0389278	0.16035	25.6886	1.40974
GO:0061349	planar cell polarity pathway involved in cardiac right atrium morphogenesis	1	456	1	11714	0.0389278	0.16035	25.6886	1.40974
GO:0070293	renal absorption	1	456	1	11714	0.0389278	0.16035	25.6886	1.40974
GO:0016332	establishment or maintenance of polarity of embryonic epithelium	1	456	1	11714	0.0389278	0.16035	25.6886	1.40974
GO:0002152	bile acid conjugation	1	456	1	11714	0.0389278	0.16035	25.6886	1.40974
GO:0061302	smooth muscle cell-matrix adhesion	1	456	1	11714	0.0389278	0.16035	25.6886	1.40974
GO:0043506	regulation of JUN kinase activity	1	456	1	11714	0.0389278	0.16035	25.6886	1.40974
GO:0006579	amino-acid betaine catabolic process	1	456	1	11714	0.0389278	0.16035	25.6886	1.40974
GO:0072060	outer medullary collecting duct development	1	456	1	11714	0.0389278	0.16035	25.6886	1.40974
GO:0040017	positive regulation of locomotion	1	456	1	11714	0.0389278	0.16035	25.6886	1.40974
GO:0003029	detection of hypoxic conditions in blood by carotid body chemoreceptor signaling	1	456	1	11714	0.0389278	0.16035	25.6886	1.40974
GO:0007402	ganglion mother cell fate determination	1	456	1	11714	0.0389278	0.16035	25.6886	1.40974
GO:0003096	renal sodium ion transport	1	456	1	11714	0.0389278	0.16035	25.6886	1.40974
GO:0035907	dorsal aorta development	1	456	1	11714	0.0389278	0.16035	25.6886	1.40974
GO:0003071	renal system process involved in regulation of systemic arterial blood pressure	1	456	1	11714	0.0389278	0.16035	25.6886	1.40974
GO:0038178	complement component C5a signaling pathway	1	456	1	11714	0.0389278	0.16035	25.6886	1.40974
GO:0039020	pronephric nephron tubule development	1	456	1	11714	0.0389278	0.16035	25.6886	1.40974
GO:0038168	epidermal growth factor receptor signaling pathway via I-kappaB kinase/NF-kappaB cascade	1	456	1	11714	0.0389278	0.16035	25.6886	1.40974
GO:0072040	negative regulation of mesenchymal cell apoptotic process involved in nephron morphogenesis	1	456	1	11714	0.0389278	0.16035	25.6886	1.40974
GO:0007356	thorax and anterior abdomen determination	1	456	1	11714	0.0389278	0.16035	25.6886	1.40974
GO:1900825	regulation of membrane depolarization during cardiac muscle cell action potential	1	456	1	11714	0.0389278	0.16035	25.6886	1.40974
GO:0046520	sphingoid biosynthetic process	1	456	1	11714	0.0389278	0.16035	25.6886	1.40974
GO:0045684	positive regulation of epidermis development	1	456	1	11714	0.0389278	0.16035	25.6886	1.40974
GO:2000703	negative regulation of fibroblast growth factor receptor signaling pathway involved in ureteric bud formation	1	456	1	11714	0.0389278	0.16035	25.6886	1.40974
GO:0032370	positive regulation of lipid transport	1	456	1	11714	0.0389278	0.16035	25.6886	1.40974
GO:0097291	renal phosphate ion absorption	1	456	1	11714	0.0389278	0.16035	25.6886	1.40974
GO:0051050	positive regulation of transport	1	456	1	11714	0.0389278	0.16035	25.6886	1.40974
GO:0051058	negative regulation of small GTPase mediated signal transduction	1	456	1	11714	0.0389278	0.16035	25.6886	1.40974
GO:2000721	positive regulation of transcription from RNA polymerase II promoter involved in smooth muscle cell differentiation	1	456	1	11714	0.0389278	0.16035	25.6886	1.40974
GO:2000734	negative regulation of glial cell-derived neurotrophic factor receptor signaling pathway involved in ureteric bud formation	1	456	1	11714	0.0389278	0.16035	25.6886	1.40974
GO:0002934	desmosome organization	1	456	1	11714	0.0389278	0.16035	25.6886	1.40974
GO:0034516	response to vitamin B6	1	456	1	11714	0.0389278	0.16035	25.6886	1.40974
GO:0060401	cytosolic calcium ion transport	1	456	1	11714	0.0389278	0.16035	25.6886	1.40974
GO:0090291	negative regulation of osteoclast proliferation	1	456	1	11714	0.0389278	0.16035	25.6886	1.40974
GO:0060872	semicircular canal development	1	456	1	11714	0.0389278	0.16035	25.6886	1.40974
GO:0009134	nucleoside diphosphate catabolic process	1	456	1	11714	0.0389278	0.16035	25.6886	1.40974
GO:0090277	positive regulation of peptide hormone secretion	1	456	1	11714	0.0389278	0.16035	25.6886	1.40974
GO:0035898	parathyroid hormone secretion	1	456	1	11714	0.0389278	0.16035	25.6886	1.40974
GO:0003404	optic vesicle morphogenesis	1	456	1	11714	0.0389278	0.16035	25.6886	1.40974
GO:0055002	striated muscle cell development	1	456	1	11714	0.0389278	0.16035	25.6886	1.40974
GO:0003409	optic cup structural organization	1	456	1	11714	0.0389278	0.16035	25.6886	1.40974
GO:0034141	positive regulation of toll-like receptor 3 signaling pathway	1	456	1	11714	0.0389278	0.16035	25.6886	1.40974
GO:0090260	negative regulation of retinal ganglion cell axon guidance	1	456	1	11714	0.0389278	0.16035	25.6886	1.40974
GO:0010189	vitamin E biosynthetic process	1	456	1	11714	0.0389278	0.16035	25.6886	1.40974
GO:2000324	positive regulation of glucocorticoid receptor signaling pathway	1	456	1	11714	0.0389278	0.16035	25.6886	1.40974
GO:0090232	positive regulation of spindle checkpoint	1	456	1	11714	0.0389278	0.16035	25.6886	1.40974
GO:0070661	leukocyte proliferation	1	456	1	11714	0.0389278	0.16035	25.6886	1.40974
GO:0007605	sensory perception of sound	6	456	65	11714	0.0402649	0.165471	2.37126	1.39507
GO:0009617	response to bacterium	3	456	20	11714	0.0408404	0.167446	3.85329	1.38891
GO:0030336	negative regulation of cell migration	5	456	50	11714	0.0441064	0.176709	2.56886	1.3555
GO:0035136	forelimb morphogenesis	2	456	9	11714	0.045405	0.176709	5.70858	1.3429
GO:0051279	regulation of release of sequestered calcium ion into cytosol	2	456	9	11714	0.045405	0.176709	5.70858	1.3429
GO:0030325	adrenal gland development	2	456	9	11714	0.045405	0.176709	5.70858	1.3429
GO:0061029	eyelid development in camera-type eye	2	456	9	11714	0.045405	0.176709	5.70858	1.3429
GO:0045778	positive regulation of ossification	2	456	9	11714	0.045405	0.176709	5.70858	1.3429
GO:0050718	positive regulation of interleukin-1 beta secretion	2	456	9	11714	0.045405	0.176709	5.70858	1.3429
GO:0003215	cardiac right ventricle morphogenesis	2	456	9	11714	0.045405	0.176709	5.70858	1.3429
GO:0045055	regulated secretory pathway	2	456	9	11714	0.045405	0.176709	5.70858	1.3429
GO:0042446	hormone biosynthetic process	2	456	9	11714	0.045405	0.176709	5.70858	1.3429
GO:0030574	collagen catabolic process	2	456	9	11714	0.045405	0.176709	5.70858	1.3429
GO:0030048	actin filament-based movement	2	456	9	11714	0.045405	0.176709	5.70858	1.3429
GO:2000406	positive regulation of T cell migration	2	456	9	11714	0.045405	0.176709	5.70858	1.3429
GO:0015711	organic anion transport	2	456	9	11714	0.045405	0.176709	5.70858	1.3429
GO:0019835	cytolysis	2	456	9	11714	0.045405	0.176709	5.70858	1.3429
GO:0006998	nuclear envelope organization	2	456	9	11714	0.045405	0.176709	5.70858	1.3429
GO:0048333	mesodermal cell differentiation	2	456	9	11714	0.045405	0.176709	5.70858	1.3429
GO:0043508	negative regulation of JUN kinase activity	2	456	9	11714	0.045405	0.176709	5.70858	1.3429
GO:0032835	glomerulus development	2	456	9	11714	0.045405	0.176709	5.70858	1.3429
GO:0016339	calcium-dependent cell-cell adhesion via plasma membrane cell adhesion molecules	2	456	9	11714	0.045405	0.176709	5.70858	1.3429
GO:0060068	vagina development	2	456	9	11714	0.045405	0.176709	5.70858	1.3429
GO:0030148	sphingolipid biosynthetic process	2	456	9	11714	0.045405	0.176709	5.70858	1.3429
GO:0055008	cardiac muscle tissue morphogenesis	2	456	9	11714	0.045405	0.176709	5.70858	1.3429
GO:0042552	myelination	3	456	21	11714	0.0463126	0.179449	3.6698	1.3343
GO:0045600	positive regulation of fat cell differentiation	3	456	21	11714	0.0463126	0.179449	3.6698	1.3343
