# Supplementary material for: Comparative Transcriptome Analysis Provides Insight into Spatio-Temporal Expression Characteristics and Genetic Regulatory Network in Postnatal Developing Subcutaneous and Visceral Fat of Bama Pig
Source: Front Genet. 2022 Mar 31;13:844833. doi: 10.3389/fgene.2022.844833 (PMC9008487; doi:10.3389/fgene.2022.844833)
Supplement: Supplementary file 1 [file DataSheet1.ZIP › Supplemental Table 17-18 GO enrichment of the differentially expressed genes between SAF and VAF at the 6-Months stage.xlsx]

## Sheet: Talbe 17
Table17 GO enrichment of the upregulated genes in 6-Months SF.
GOID	GOTerm	DifGene	AllDifGene	GeneInGO	AllGene	P-Value	FDR	Enrichment	(-log10P)
GO:0010811	positive regulation of cell-substrate adhesion	4	50	22	11714	2.03015e-06	0.00066995	42.5964	5.69247
GO:0048701	embryonic cranial skeleton morphogenesis	3	50	21	11714	9.21968e-05	0.00878078	33.4686	4.03528
GO:0001937	negative regulation of endothelial cell proliferation	3	50	21	11714	9.21968e-05	0.00878078	33.4686	4.03528
GO:0035987	endodermal cell differentiation	3	50	22	11714	0.000106434	0.00878078	31.9473	3.97292
GO:0043569	negative regulation of insulin-like growth factor receptor signaling pathway	2	50	5	11714	0.000177104	0.0116575	93.712	3.75177
GO:0010468	regulation of gene expression	5	50	133	11714	0.000246087	0.0116575	8.80752	3.60891
GO:0030199	collagen fibril organization	3	50	29	11714	0.00024728	0.0116575	24.2359	3.60681
GO:0048704	embryonic skeletal system morphogenesis	3	50	36	11714	0.000473142	0.0195171	19.5233	3.32501
GO:2000379	positive regulation of reactive oxygen species metabolic process	2	50	10	11714	0.000786156	0.0288257	46.856	3.10449
GO:0030198	extracellular matrix organization	3	50	57	11714	0.00182069	0.042684	12.3305	2.73976
GO:0007155	cell adhesion	5	50	208	11714	0.00186254	0.042684	5.63173	2.72989
GO:0002063	chondrocyte development	2	50	17	11714	0.00233101	0.042684	27.5624	2.63246
GO:0007605	sensory perception of sound	3	50	65	11714	0.00265372	0.042684	10.8129	2.57614
GO:0051592	response to calcium ion	2	50	19	11714	0.00291497	0.042684	24.6611	2.53537
GO:0002053	positive regulation of mesenchymal cell proliferation	2	50	22	11714	0.00390574	0.042684	21.2982	2.4083
GO:0090212	negative regulation of establishment of blood-brain barrier	1	50	1	11714	0.0042684	0.042684	234.28	2.36974
GO:2001213	negative regulation of vasculogenesis	1	50	1	11714	0.0042684	0.042684	234.28	2.36974
GO:0002581	negative regulation of antigen processing and presentation of peptide or polysaccharide antigen via MHC class II	1	50	1	11714	0.0042684	0.042684	234.28	2.36974
GO:0010754	negative regulation of cGMP-mediated signaling	1	50	1	11714	0.0042684	0.042684	234.28	2.36974
GO:0009115	xanthine catabolic process	1	50	1	11714	0.0042684	0.042684	234.28	2.36974
GO:0002041	intussusceptive angiogenesis	1	50	1	11714	0.0042684	0.042684	234.28	2.36974
GO:0001985	negative regulation of heart rate involved in baroreceptor response to increased systemic arterial blood pressure	1	50	1	11714	0.0042684	0.042684	234.28	2.36974
GO:0035992	tendon formation	1	50	1	11714	0.0042684	0.042684	234.28	2.36974
GO:0002605	negative regulation of dendritic cell antigen processing and presentation	1	50	1	11714	0.0042684	0.042684	234.28	2.36974
GO:0034653	retinoic acid catabolic process	1	50	1	11714	0.0042684	0.042684	234.28	2.36974
GO:0002932	tendon sheath development	1	50	1	11714	0.0042684	0.042684	234.28	2.36974
GO:0042360	vitamin E metabolic process	1	50	1	11714	0.0042684	0.042684	234.28	2.36974
GO:2001037	positive regulation of tongue muscle cell differentiation	1	50	1	11714	0.0042684	0.042684	234.28	2.36974
GO:0072086	specification of loop of Henle identity	1	50	1	11714	0.0042684	0.042684	234.28	2.36974
GO:2000304	positive regulation of ceramide biosynthetic process	1	50	1	11714	0.0042684	0.042684	234.28	2.36974
GO:0021757	caudate nucleus development	1	50	1	11714	0.0042684	0.042684	234.28	2.36974
GO:0021758	putamen development	1	50	1	11714	0.0042684	0.042684	234.28	2.36974
GO:0072047	proximal/distal pattern formation involved in nephron development	1	50	1	11714	0.0042684	0.042684	234.28	2.36974
GO:0040007	growth	2	50	30	11714	0.00719678	0.0476483	15.6187	2.14286
GO:0002062	chondrocyte differentiation	2	50	30	11714	0.00719678	0.0476483	15.6187	2.14286
GO:0000122	negative regulation of transcription from RNA polymerase II promoter	6	50	407	11714	0.00739887	0.0476483	3.45376	2.13083
GO:0048705	skeletal system morphogenesis	2	50	31	11714	0.00767226	0.0476483	15.1148	2.11508
GO:0007519	skeletal muscle tissue development	2	50	31	11714	0.00767226	0.0476483	15.1148	2.11508
GO:0043587	tongue morphogenesis	1	50	2	11714	0.00851894	0.0476483	117.14	2.06961
GO:0010894	negative regulation of steroid biosynthetic process	1	50	2	11714	0.00851894	0.0476483	117.14	2.06961
GO:0097195	pilomotor reflex	1	50	2	11714	0.00851894	0.0476483	117.14	2.06961
GO:0010751	negative regulation of nitric oxide mediated signal transduction	1	50	2	11714	0.00851894	0.0476483	117.14	2.06961
GO:0045602	negative regulation of endothelial cell differentiation	1	50	2	11714	0.00851894	0.0476483	117.14	2.06961
GO:0035990	tendon cell differentiation	1	50	2	11714	0.00851894	0.0476483	117.14	2.06961
GO:0035989	tendon development	1	50	2	11714	0.00851894	0.0476483	117.14	2.06961
GO:0006068	ethanol catabolic process	1	50	2	11714	0.00851894	0.0476483	117.14	2.06961
GO:0070268	cornification	1	50	2	11714	0.00851894	0.0476483	117.14	2.06961
GO:0010430	fatty acid omega-oxidation	1	50	2	11714	0.00851894	0.0476483	117.14	2.06961
GO:0003170	heart valve development	1	50	2	11714	0.00851894	0.0476483	117.14	2.06961
GO:0046909	intermembrane transport	1	50	2	11714	0.00851894	0.0476483	117.14	2.06961
GO:1902725	negative regulation of satellite cell differentiation	1	50	2	11714	0.00851894	0.0476483	117.14	2.06961
GO:0061197	fungiform papilla morphogenesis	1	50	2	11714	0.00851894	0.0476483	117.14	2.06961
GO:0032026	response to magnesium ion	1	50	2	11714	0.00851894	0.0476483	117.14	2.06961
GO:0060415	muscle tissue morphogenesis	1	50	2	11714	0.00851894	0.0476483	117.14	2.06961
GO:0042297	vocal learning	1	50	2	11714	0.00851894	0.0476483	117.14	2.06961
GO:0045217	cell-cell junction maintenance	1	50	2	11714	0.00851894	0.0476483	117.14	2.06961
GO:0002544	chronic inflammatory response	1	50	2	11714	0.00851894	0.0476483	117.14	2.06961
GO:0098528	skeletal muscle fiber differentiation	1	50	2	11714	0.00851894	0.0476483	117.14	2.06961
GO:2000105	positive regulation of DNA-dependent DNA replication	1	50	2	11714	0.00851894	0.0476483	117.14	2.06961
GO:0016525	negative regulation of angiogenesis	2	50	34	11714	0.00918118	0.0500959	13.7812	2.0371
GO:0021987	cerebral cortex development	2	50	36	11714	0.0102547	0.0500959	13.0156	1.98908
GO:0006355	regulation of transcription, DNA-templated	9	50	868	11714	0.0102956	0.0500959	2.42917	1.98735
GO:0050679	positive regulation of epithelial cell proliferation	2	50	39	11714	0.0119638	0.0500959	12.0144	1.92213
GO:0008582	regulation of synaptic growth at neuromuscular junction	1	50	3	11714	0.0127517	0.0500959	78.0933	1.89443
GO:0072107	positive regulation of ureteric bud formation	1	50	3	11714	0.0127517	0.0500959	78.0933	1.89443
GO:0060591	chondroblast differentiation	1	50	3	11714	0.0127517	0.0500959	78.0933	1.89443
GO:0021885	forebrain cell migration	1	50	3	11714	0.0127517	0.0500959	78.0933	1.89443
GO:0070857	regulation of bile acid biosynthetic process	1	50	3	11714	0.0127517	0.0500959	78.0933	1.89443
GO:0042573	retinoic acid metabolic process	1	50	3	11714	0.0127517	0.0500959	78.0933	1.89443
GO:2000172	regulation of branching morphogenesis of a nerve	1	50	3	11714	0.0127517	0.0500959	78.0933	1.89443
GO:0051180	vitamin transport	1	50	3	11714	0.0127517	0.0500959	78.0933	1.89443
GO:0001994	norepinephrine-epinephrine vasoconstriction involved in regulation of systemic arterial blood pressure	1	50	3	11714	0.0127517	0.0500959	78.0933	1.89443
GO:0001996	positive regulation of heart rate by epinephrine-norepinephrine	1	50	3	11714	0.0127517	0.0500959	78.0933	1.89443
GO:0001997	positive regulation of the force of heart contraction by epinephrine-norepinephrine	1	50	3	11714	0.0127517	0.0500959	78.0933	1.89443
GO:0006069	ethanol oxidation	1	50	3	11714	0.0127517	0.0500959	78.0933	1.89443
GO:1900116	extracellular negative regulation of signal transduction	1	50	3	11714	0.0127517	0.0500959	78.0933	1.89443
GO:0030835	negative regulation of actin filament depolymerization	1	50	3	11714	0.0127517	0.0500959	78.0933	1.89443
GO:0061055	myotome development	1	50	3	11714	0.0127517	0.0500959	78.0933	1.89443
GO:0072095	regulation of branch elongation involved in ureteric bud branching	1	50	3	11714	0.0127517	0.0500959	78.0933	1.89443
GO:0003278	apoptotic process involved in heart morphogenesis	1	50	3	11714	0.0127517	0.0500959	78.0933	1.89443
GO:0043652	engulfment of apoptotic cell	1	50	3	11714	0.0127517	0.0500959	78.0933	1.89443
GO:0046661	male sex differentiation	1	50	3	11714	0.0127517	0.0500959	78.0933	1.89443
GO:0010748	negative regulation of plasma membrane long-chain fatty acid transport	1	50	3	11714	0.0127517	0.0500959	78.0933	1.89443
GO:1900747	negative regulation of vascular endothelial growth factor signaling pathway	1	50	3	11714	0.0127517	0.0500959	78.0933	1.89443
GO:0030326	embryonic limb morphogenesis	2	50	41	11714	0.0131678	0.0511222	11.4283	1.88049
GO:0007389	pattern specification process	2	50	42	11714	0.0137889	0.0529108	11.1562	1.86047
GO:0048468	cell development	2	50	44	11714	0.0150684	0.0543595	10.6491	1.82193
GO:0043154	negative regulation of cysteine-type endopeptidase activity involved in apoptotic process	2	50	45	11714	0.0157267	0.0543595	10.4124	1.80336
GO:0003209	cardiac atrium morphogenesis	1	50	4	11714	0.0169667	0.0543595	58.57	1.7704
GO:0008593	regulation of Notch signaling pathway	1	50	4	11714	0.0169667	0.0543595	58.57	1.7704
GO:0060351	cartilage development involved in endochondral bone morphogenesis	1	50	4	11714	0.0169667	0.0543595	58.57	1.7704
GO:0010757	negative regulation of plasminogen activation	1	50	4	11714	0.0169667	0.0543595	58.57	1.7704
GO:0010518	positive regulation of phospholipase activity	1	50	4	11714	0.0169667	0.0543595	58.57	1.7704
GO:0030910	olfactory placode formation	1	50	4	11714	0.0169667	0.0543595	58.57	1.7704
GO:0035196	production of miRNAs involved in gene silencing by miRNA	1	50	4	11714	0.0169667	0.0543595	58.57	1.7704
GO:0061551	trigeminal ganglion development	1	50	4	11714	0.0169667	0.0543595	58.57	1.7704
GO:2000065	negative regulation of cortisol biosynthetic process	1	50	4	11714	0.0169667	0.0543595	58.57	1.7704
GO:0032348	negative regulation of aldosterone biosynthetic process	1	50	4	11714	0.0169667	0.0543595	58.57	1.7704
GO:0070327	thyroid hormone transport	1	50	4	11714	0.0169667	0.0543595	58.57	1.7704
GO:0003181	atrioventricular valve morphogenesis	1	50	4	11714	0.0169667	0.0543595	58.57	1.7704
GO:2000543	positive regulation of gastrulation	1	50	4	11714	0.0169667	0.0543595	58.57	1.7704
GO:0003197	endocardial cushion development	1	50	4	11714	0.0169667	0.0543595	58.57	1.7704
GO:0060501	positive regulation of epithelial cell proliferation involved in lung morphogenesis	1	50	4	11714	0.0169667	0.0543595	58.57	1.7704
GO:0042472	inner ear morphogenesis	2	50	51	11714	0.0199286	0.0596938	9.18745	1.70052
GO:0044319	wound healing, spreading of cells	1	50	5	11714	0.0211642	0.0596938	46.856	1.6744
GO:0006029	proteoglycan metabolic process	1	50	5	11714	0.0211642	0.0596938	46.856	1.6744
GO:0010763	positive regulation of fibroblast migration	1	50	5	11714	0.0211642	0.0596938	46.856	1.6744
GO:1900006	positive regulation of dendrite development	1	50	5	11714	0.0211642	0.0596938	46.856	1.6744
GO:0006699	bile acid biosynthetic process	1	50	5	11714	0.0211642	0.0596938	46.856	1.6744
GO:0042551	neuron maturation	1	50	5	11714	0.0211642	0.0596938	46.856	1.6744
GO:0048793	pronephros development	1	50	5	11714	0.0211642	0.0596938	46.856	1.6744
GO:0072075	metanephric mesenchyme development	1	50	5	11714	0.0211642	0.0596938	46.856	1.6744
GO:0060040	retinal bipolar neuron differentiation	1	50	5	11714	0.0211642	0.0596938	46.856	1.6744
GO:0046541	saliva secretion	1	50	5	11714	0.0211642	0.0596938	46.856	1.6744
GO:0051918	negative regulation of fibrinolysis	1	50	5	11714	0.0211642	0.0596938	46.856	1.6744
GO:0048743	positive regulation of skeletal muscle fiber development	1	50	5	11714	0.0211642	0.0596938	46.856	1.6744
GO:0042403	thyroid hormone metabolic process	1	50	5	11714	0.0211642	0.0596938	46.856	1.6744
GO:0021796	cerebral cortex regionalization	1	50	6	11714	0.025344	0.0679961	39.0467	1.59612
GO:0006707	cholesterol catabolic process	1	50	6	11714	0.025344	0.0679961	39.0467	1.59612
GO:0001523	retinoid metabolic process	1	50	6	11714	0.025344	0.0679961	39.0467	1.59612
GO:1900745	positive regulation of p38MAPK cascade	1	50	6	11714	0.025344	0.0679961	39.0467	1.59612
GO:0051451	myoblast migration	1	50	6	11714	0.025344	0.0679961	39.0467	1.59612
GO:0050921	positive regulation of chemotaxis	1	50	6	11714	0.025344	0.0679961	39.0467	1.59612
GO:0016337	single organismal cell-cell adhesion	2	50	62	11714	0.0286939	0.0706752	7.55742	1.54221
GO:0071397	cellular response to cholesterol	1	50	7	11714	0.0295063	0.0706752	33.4686	1.53008
GO:0060013	righting reflex	1	50	7	11714	0.0295063	0.0706752	33.4686	1.53008
GO:0033690	positive regulation of osteoblast proliferation	1	50	7	11714	0.0295063	0.0706752	33.4686	1.53008
GO:0030856	regulation of epithelial cell differentiation	1	50	7	11714	0.0295063	0.0706752	33.4686	1.53008
GO:0045987	positive regulation of smooth muscle contraction	1	50	7	11714	0.0295063	0.0706752	33.4686	1.53008
GO:0032695	negative regulation of interleukin-12 production	1	50	7	11714	0.0295063	0.0706752	33.4686	1.53008
GO:0042535	positive regulation of tumor necrosis factor biosynthetic process	1	50	7	11714	0.0295063	0.0706752	33.4686	1.53008
GO:0035767	endothelial cell chemotaxis	1	50	7	11714	0.0295063	0.0706752	33.4686	1.53008
GO:0071732	cellular response to nitric oxide	1	50	7	11714	0.0295063	0.0706752	33.4686	1.53008
GO:0060272	embryonic skeletal joint morphogenesis	1	50	7	11714	0.0295063	0.0706752	33.4686	1.53008
GO:0060710	chorio-allantoic fusion	1	50	7	11714	0.0295063	0.0706752	33.4686	1.53008
GO:0071875	adrenergic receptor signaling pathway	1	50	7	11714	0.0295063	0.0706752	33.4686	1.53008
GO:0008406	gonad development	1	50	7	11714	0.0295063	0.0706752	33.4686	1.53008
GO:0042493	response to drug	2	50	63	11714	0.0295551	0.0706752	7.43746	1.52937
GO:0032330	regulation of chondrocyte differentiation	1	50	8	11714	0.0336513	0.0765857	29.285	1.473
GO:0043586	tongue development	1	50	8	11714	0.0336513	0.0765857	29.285	1.473
GO:0050673	epithelial cell proliferation	1	50	8	11714	0.0336513	0.0765857	29.285	1.473
GO:0050772	positive regulation of axonogenesis	1	50	8	11714	0.0336513	0.0765857	29.285	1.473
GO:0001886	endothelial cell morphogenesis	1	50	8	11714	0.0336513	0.0765857	29.285	1.473
GO:0003417	growth plate cartilage development	1	50	8	11714	0.0336513	0.0765857	29.285	1.473
GO:0051480	cytosolic calcium ion homeostasis	1	50	8	11714	0.0336513	0.0765857	29.285	1.473
GO:0001649	osteoblast differentiation	2	50	68	11714	0.0340134	0.0768796	6.89059	1.46835
GO:2000353	positive regulation of endothelial cell apoptotic process	1	50	9	11714	0.0377789	0.0794078	26.0311	1.42275
GO:0001953	negative regulation of cell-matrix adhesion	1	50	9	11714	0.0377789	0.0794078	26.0311	1.42275
GO:0019229	regulation of vasoconstriction	1	50	9	11714	0.0377789	0.0794078	26.0311	1.42275
GO:0035640	exploration behavior	1	50	9	11714	0.0377789	0.0794078	26.0311	1.42275
GO:0030194	positive regulation of blood coagulation	1	50	9	11714	0.0377789	0.0794078	26.0311	1.42275
GO:0048699	generation of neurons	1	50	9	11714	0.0377789	0.0794078	26.0311	1.42275
GO:0060413	atrial septum morphogenesis	1	50	9	11714	0.0377789	0.0794078	26.0311	1.42275
GO:0043032	positive regulation of macrophage activation	1	50	9	11714	0.0377789	0.0794078	26.0311	1.42275
GO:0009888	tissue development	1	50	9	11714	0.0377789	0.0794078	26.0311	1.42275
GO:0061036	positive regulation of cartilage development	1	50	9	11714	0.0377789	0.0794078	26.0311	1.42275
GO:0021846	cell proliferation in forebrain	1	50	9	11714	0.0377789	0.0794078	26.0311	1.42275
GO:0001709	cell fate determination	1	50	10	11714	0.0418892	0.0817954	23.428	1.3779
GO:0006171	cAMP biosynthetic process	1	50	10	11714	0.0418892	0.0817954	23.428	1.3779
GO:0006937	regulation of muscle contraction	1	50	10	11714	0.0418892	0.0817954	23.428	1.3779
GO:0003323	type B pancreatic cell development	1	50	10	11714	0.0418892	0.0817954	23.428	1.3779
GO:0030238	male sex determination	1	50	10	11714	0.0418892	0.0817954	23.428	1.3779
GO:0040037	negative regulation of fibroblast growth factor receptor signaling pathway	1	50	10	11714	0.0418892	0.0817954	23.428	1.3779
GO:0042572	retinol metabolic process	1	50	10	11714	0.0418892	0.0817954	23.428	1.3779
GO:0071333	cellular response to glucose stimulus	1	50	10	11714	0.0418892	0.0817954	23.428	1.3779
GO:0048598	embryonic morphogenesis	1	50	10	11714	0.0418892	0.0817954	23.428	1.3779
GO:0032967	positive regulation of collagen biosynthetic process	1	50	10	11714	0.0418892	0.0817954	23.428	1.3779
GO:0051493	regulation of cytoskeleton organization	1	50	10	11714	0.0418892	0.0817954	23.428	1.3779
GO:0045471	response to ethanol	1	50	10	11714	0.0418892	0.0817954	23.428	1.3779
GO:0043524	negative regulation of neuron apoptotic process	2	50	78	11714	0.0436527	0.0843008	6.00718	1.35999
GO:0071805	potassium ion transmembrane transport	2	50	79	11714	0.0446669	0.0843008	5.93114	1.35001
GO:0030335	positive regulation of cell migration	2	50	79	11714	0.0446669	0.0843008	5.93114	1.35001
GO:0007420	brain development	2	50	80	11714	0.0456898	0.0843008	5.857	1.34018
GO:0007140	male meiosis	1	50	11	11714	0.0459822	0.0843008	21.2982	1.33741
GO:0021542	dentate gyrus development	1	50	11	11714	0.0459822	0.0843008	21.2982	1.33741
GO:0035265	organ growth	1	50	11	11714	0.0459822	0.0843008	21.2982	1.33741
GO:0009409	response to cold	1	50	11	11714	0.0459822	0.0843008	21.2982	1.33741
GO:0048384	retinoic acid receptor signaling pathway	1	50	11	11714	0.0459822	0.0843008	21.2982	1.33741
GO:0044344	cellular response to fibroblast growth factor stimulus	1	50	11	11714	0.0459822	0.0843008	21.2982	1.33741
GO:0043537	negative regulation of blood vessel endothelial cell migration	1	50	11	11714	0.0459822	0.0843008	21.2982	1.33741
GO:0045944	positive regulation of transcription from RNA polymerase II promoter	6	50	617	11714	0.0463453	0.0844969	2.27825	1.33399

## Sheet: Talbe 18
Table18 GO enrichment of the upregulated genes in 6-Months VAF.
GOID	GOTerm	DifGene	AllDifGene	GeneInGO	AllGene	P-Value	FDR	Enrichment	(-log10P)
GO:0001658	branching involved in ureteric bud morphogenesis	4	61	27	11714	1.06784e-05	0.00498231	28.4493	4.97149
GO:0007166	cell surface receptor signaling pathway	5	61	70	11714	3.02552e-05	0.00498231	13.7166	4.5192
GO:0042102	positive regulation of T cell proliferation	4	61	35	11714	3.08821e-05	0.00498231	21.9466	4.51029
GO:0090190	positive regulation of branching involved in ureteric bud morphogenesis	3	61	14	11714	4.69535e-05	0.00568138	41.1499	4.32833
GO:0002639	positive regulation of immunoglobulin production	2	61	4	11714	0.000158978	0.0127812	96.0164	3.79866
GO:0060008	Sertoli cell differentiation	2	61	5	11714	0.000264074	0.0127812	76.8131	3.57827
GO:0050688	regulation of defense response to virus	2	61	5	11714	0.000264074	0.0127812	76.8131	3.57827
GO:2000020	positive regulation of male gonad development	2	61	5	11714	0.000264074	0.0127812	76.8131	3.57827
GO:0007530	sex determination	2	61	5	11714	0.000264074	0.0127812	76.8131	3.57827
GO:0060539	diaphragm development	2	61	5	11714	0.000264074	0.0127812	76.8131	3.57827
GO:0032729	positive regulation of interferon-gamma production	3	61	26	11714	0.000320778	0.0141142	22.1576	3.4938
GO:0060009	Sertoli cell development	2	61	7	11714	0.000550842	0.0205083	54.8665	3.25897
GO:0072657	protein localization to membrane	2	61	7	11714	0.000550842	0.0205083	54.8665	3.25897
GO:0006958	complement activation, classical pathway	2	61	8	11714	0.000731994	0.023619	48.0082	3.13549
GO:0045060	negative thymic T cell selection	2	61	8	11714	0.000731994	0.023619	48.0082	3.13549
GO:0002376	immune system process	4	61	81	11714	0.000820827	0.02483	9.4831	3.08575
GO:0032835	glomerulus development	2	61	9	11714	0.000937982	0.0252213	42.674	3.02781
GO:0030325	adrenal gland development	2	61	9	11714	0.000937982	0.0252213	42.674	3.02781
GO:0050870	positive regulation of T cell activation	2	61	10	11714	0.00116855	0.0297673	38.4066	2.93235
GO:0006629	lipid metabolic process	5	61	158	11714	0.00135657	0.0328289	6.07699	2.86756
GO:0032753	positive regulation of interleukin-4 production	2	61	12	11714	0.00170242	0.0360058	32.0055	2.76893
GO:0031295	T cell costimulation	2	61	12	11714	0.00170242	0.0360058	32.0055	2.76893
GO:0008584	male gonad development	3	61	46	11714	0.0017393	0.0360058	12.5239	2.75963
GO:0030855	epithelial cell differentiation	3	61	47	11714	0.00185104	0.0360058	12.2574	2.73258
GO:0007015	actin filament organization	3	61	48	11714	0.00196717	0.0360058	12.002	2.70616
GO:0050850	positive regulation of calcium-mediated signaling	2	61	13	11714	0.00200521	0.0360058	29.5435	2.69784
GO:0030502	negative regulation of bone mineralization	2	61	14	11714	0.00233159	0.0360058	27.4333	2.63235
GO:0050776	regulation of immune response	2	61	15	11714	0.0026813	0.0360058	25.6044	2.57165
GO:0048873	homeostasis of number of cells within a tissue	2	61	15	11714	0.0026813	0.0360058	25.6044	2.57165
GO:0051209	release of sequestered calcium ion into cytosol	2	61	18	11714	0.003868	0.0360058	21.337	2.41251
GO:0007162	negative regulation of cell adhesion	2	61	18	11714	0.003868	0.0360058	21.337	2.41251
GO:0045087	innate immune response	4	61	127	11714	0.00426877	0.0360058	6.04828	2.3697
GO:0090090	negative regulation of canonical Wnt signaling pathway	3	61	63	11714	0.00427368	0.0360058	9.14442	2.3692
GO:0030879	mammary gland development	2	61	20	11714	0.00477138	0.0360058	19.2033	2.32136
GO:1900158	negative regulation of bone mineralization involved in bone maturation	1	61	1	11714	0.00520744	0.0360058	192.033	2.28338
GO:0072302	negative regulation of metanephric glomerular mesangial cell proliferation	1	61	1	11714	0.00520744	0.0360058	192.033	2.28338
GO:0002292	T cell differentiation involved in immune response	1	61	1	11714	0.00520744	0.0360058	192.033	2.28338
GO:0045065	cytotoxic T cell differentiation	1	61	1	11714	0.00520744	0.0360058	192.033	2.28338
GO:0060221	retinal rod cell differentiation	1	61	1	11714	0.00520744	0.0360058	192.033	2.28338
GO:1901203	positive regulation of extracellular matrix assembly	1	61	1	11714	0.00520744	0.0360058	192.033	2.28338
GO:0071593	lymphocyte aggregation	1	61	1	11714	0.00520744	0.0360058	192.033	2.28338
GO:0072190	ureter urothelium development	1	61	1	11714	0.00520744	0.0360058	192.033	2.28338
GO:0051126	negative regulation of actin nucleation	1	61	1	11714	0.00520744	0.0360058	192.033	2.28338
GO:0061046	regulation of branching involved in lung morphogenesis	1	61	1	11714	0.00520744	0.0360058	192.033	2.28338
GO:1901074	regulation of engulfment of apoptotic cell	1	61	1	11714	0.00520744	0.0360058	192.033	2.28338
GO:0003188	heart valve formation	1	61	1	11714	0.00520744	0.0360058	192.033	2.28338
GO:0051251	positive regulation of lymphocyte activation	1	61	1	11714	0.00520744	0.0360058	192.033	2.28338
GO:2001076	positive regulation of metanephric ureteric bud development	1	61	1	11714	0.00520744	0.0360058	192.033	2.28338
GO:0061138	morphogenesis of a branching epithelium	1	61	1	11714	0.00520744	0.0360058	192.033	2.28338
GO:0072166	posterior mesonephric tubule development	1	61	1	11714	0.00520744	0.0360058	192.033	2.28338
GO:0072277	metanephric glomerular capillary formation	1	61	1	11714	0.00520744	0.0360058	192.033	2.28338
GO:0072034	renal vesicle induction	1	61	1	11714	0.00520744	0.0360058	192.033	2.28338
GO:0007356	thorax and anterior abdomen determination	1	61	1	11714	0.00520744	0.0360058	192.033	2.28338
GO:0031339	negative regulation of vesicle fusion	1	61	1	11714	0.00520744	0.0360058	192.033	2.28338
GO:0019100	male germ-line sex determination	1	61	1	11714	0.00520744	0.0360058	192.033	2.28338
GO:0019695	choline metabolic process	1	61	1	11714	0.00520744	0.0360058	192.033	2.28338
GO:0035874	cellular response to copper ion starvation	1	61	1	11714	0.00520744	0.0360058	192.033	2.28338
GO:0097185	cellular response to azide	1	61	1	11714	0.00520744	0.0360058	192.033	2.28338
GO:0090291	negative regulation of osteoclast proliferation	1	61	1	11714	0.00520744	0.0360058	192.033	2.28338
GO:0060517	epithelial cell proliferation involved in prostatic bud elongation	1	61	1	11714	0.00520744	0.0360058	192.033	2.28338
GO:0060784	regulation of cell proliferation involved in tissue homeostasis	1	61	1	11714	0.00520744	0.0360058	192.033	2.28338
GO:0032273	positive regulation of protein polymerization	1	61	1	11714	0.00520744	0.0360058	192.033	2.28338
GO:0070228	regulation of lymphocyte apoptotic process	1	61	1	11714	0.00520744	0.0360058	192.033	2.28338
GO:1902622	regulation of neutrophil migration	1	61	1	11714	0.00520744	0.0360058	192.033	2.28338
GO:0061502	early endosome to recycling endosome transport	1	61	1	11714	0.00520744	0.0360058	192.033	2.28338
GO:0002683	negative regulation of immune system process	1	61	1	11714	0.00520744	0.0360058	192.033	2.28338
GO:0060729	intestinal epithelial structure maintenance	1	61	1	11714	0.00520744	0.0360058	192.033	2.28338
GO:2000794	regulation of epithelial cell proliferation involved in lung morphogenesis	1	61	1	11714	0.00520744	0.0360058	192.033	2.28338
GO:0002418	immune response to tumor cell	1	61	1	11714	0.00520744	0.0360058	192.033	2.28338
GO:2001303	lipoxin A4 biosynthetic process	1	61	1	11714	0.00520744	0.0360058	192.033	2.28338
GO:0006935	chemotaxis	3	61	68	11714	0.00529519	0.0360968	8.47203	2.27612
GO:0032760	positive regulation of tumor necrosis factor production	2	61	23	11714	0.00629011	0.0411407	16.6985	2.20134
GO:0097190	apoptotic signaling pathway	2	61	23	11714	0.00629011	0.0411407	16.6985	2.20134
GO:0006909	phagocytosis	2	61	23	11714	0.00629011	0.0411407	16.6985	2.20134
GO:0001934	positive regulation of protein phosphorylation	3	61	76	11714	0.00721272	0.0422512	7.58024	2.1419
GO:0030217	T cell differentiation	2	61	27	11714	0.0086109	0.0422512	14.2247	2.06495
GO:0050830	defense response to Gram-positive bacterium	2	61	28	11714	0.00924242	0.0422512	13.7166	2.03421
GO:0045893	positive regulation of transcription, DNA-templated	6	61	355	11714	0.0101483	0.0422512	3.24562	1.99361
GO:0002357	defense response to tumor cell	1	61	2	11714	0.0103882	0.0422512	96.0164	1.98346
GO:0070168	negative regulation of biomineral tissue development	1	61	2	11714	0.0103882	0.0422512	96.0164	1.98346
GO:0015684	ferrous iron transport	1	61	2	11714	0.0103882	0.0422512	96.0164	1.98346
GO:1900155	negative regulation of bone trabecula formation	1	61	2	11714	0.0103882	0.0422512	96.0164	1.98346
GO:0002223	stimulatory C-type lectin receptor signaling pathway	1	61	2	11714	0.0103882	0.0422512	96.0164	1.98346
GO:0048263	determination of dorsal identity	1	61	2	11714	0.0103882	0.0422512	96.0164	1.98346
GO:0003257	positive regulation of transcription from RNA polymerase II promoter involved in myocardial precursor cell differentiation	1	61	2	11714	0.0103882	0.0422512	96.0164	1.98346
GO:0060435	bronchiole development	1	61	2	11714	0.0103882	0.0422512	96.0164	1.98346
GO:2000195	negative regulation of female gonad development	1	61	2	11714	0.0103882	0.0422512	96.0164	1.98346
GO:0003170	heart valve development	1	61	2	11714	0.0103882	0.0422512	96.0164	1.98346
GO:0003179	heart valve morphogenesis	1	61	2	11714	0.0103882	0.0422512	96.0164	1.98346
GO:0010810	regulation of cell-substrate adhesion	1	61	2	11714	0.0103882	0.0422512	96.0164	1.98346
GO:0010828	positive regulation of glucose transport	1	61	2	11714	0.0103882	0.0422512	96.0164	1.98346
GO:0003156	regulation of organ formation	1	61	2	11714	0.0103882	0.0422512	96.0164	1.98346
GO:0030886	negative regulation of myeloid dendritic cell activation	1	61	2	11714	0.0103882	0.0422512	96.0164	1.98346
GO:0043651	linoleic acid metabolic process	1	61	2	11714	0.0103882	0.0422512	96.0164	1.98346
GO:0072197	ureter morphogenesis	1	61	2	11714	0.0103882	0.0422512	96.0164	1.98346
GO:0010866	regulation of triglyceride biosynthetic process	1	61	2	11714	0.0103882	0.0422512	96.0164	1.98346
GO:0061032	visceral serous pericardium development	1	61	2	11714	0.0103882	0.0422512	96.0164	1.98346
GO:0072170	metanephric tubule development	1	61	2	11714	0.0103882	0.0422512	96.0164	1.98346
GO:0072289	metanephric nephron tubule formation	1	61	2	11714	0.0103882	0.0422512	96.0164	1.98346
GO:1900086	positive regulation of peptidyl-tyrosine autophosphorylation	1	61	2	11714	0.0103882	0.0422512	96.0164	1.98346
GO:0046851	negative regulation of bone remodeling	1	61	2	11714	0.0103882	0.0422512	96.0164	1.98346
GO:0002920	regulation of humoral immune response	1	61	2	11714	0.0103882	0.0422512	96.0164	1.98346
GO:0032796	uropod organization	1	61	2	11714	0.0103882	0.0422512	96.0164	1.98346
GO:0016198	axon choice point recognition	1	61	2	11714	0.0103882	0.0422512	96.0164	1.98346
GO:0001808	negative regulation of type IV hypersensitivity	1	61	2	11714	0.0103882	0.0422512	96.0164	1.98346
GO:0046649	lymphocyte activation	1	61	2	11714	0.0103882	0.0422512	96.0164	1.98346
GO:0035802	adrenal cortex formation	1	61	2	11714	0.0103882	0.0422512	96.0164	1.98346
GO:0010884	positive regulation of lipid storage	1	61	2	11714	0.0103882	0.0422512	96.0164	1.98346
GO:0030070	insulin processing	1	61	2	11714	0.0103882	0.0422512	96.0164	1.98346
GO:0014707	branchiomeric skeletal muscle development	1	61	2	11714	0.0103882	0.0422512	96.0164	1.98346
GO:0035622	intrahepatic bile duct development	1	61	2	11714	0.0103882	0.0422512	96.0164	1.98346
GO:0001970	positive regulation of activation of membrane attack complex	1	61	2	11714	0.0103882	0.0422512	96.0164	1.98346
GO:2000741	positive regulation of mesenchymal stem cell differentiation	1	61	2	11714	0.0103882	0.0422512	96.0164	1.98346
GO:0035963	cellular response to interleukin-13	1	61	2	11714	0.0103882	0.0422512	96.0164	1.98346
GO:0090184	positive regulation of kidney development	1	61	2	11714	0.0103882	0.0422512	96.0164	1.98346
GO:0035358	regulation of peroxisome proliferator activated receptor signaling pathway	1	61	2	11714	0.0103882	0.0422512	96.0164	1.98346
GO:0003413	chondrocyte differentiation involved in endochondral bone morphogenesis	1	61	2	11714	0.0103882	0.0422512	96.0164	1.98346
GO:0003415	chondrocyte hypertrophy	1	61	2	11714	0.0103882	0.0422512	96.0164	1.98346
GO:0060748	tertiary branching involved in mammary gland duct morphogenesis	1	61	2	11714	0.0103882	0.0422512	96.0164	1.98346
GO:0002062	chondrocyte differentiation	2	61	30	11714	0.0105655	0.0422619	12.8022	1.97611
GO:0030514	negative regulation of BMP signaling pathway	2	61	30	11714	0.0105655	0.0422619	12.8022	1.97611
GO:0001657	ureteric bud development	2	61	31	11714	0.0112566	0.0446573	12.3892	1.94859
GO:0034097	response to cytokine	2	61	32	11714	0.0119671	0.0470902	12.002	1.92201
GO:0010951	negative regulation of endopeptidase activity	3	61	93	11714	0.01251	0.0488294	6.19461	1.90274
GO:0060263	regulation of respiratory burst	1	61	3	11714	0.0155424	0.0488477	64.0109	1.80848
GO:2000138	positive regulation of cell proliferation involved in heart morphogenesis	1	61	3	11714	0.0155424	0.0488477	64.0109	1.80848
GO:0060492	lung induction	1	61	3	11714	0.0155424	0.0488477	64.0109	1.80848
GO:0060018	astrocyte fate commitment	1	61	3	11714	0.0155424	0.0488477	64.0109	1.80848
GO:1900212	negative regulation of mesenchymal cell apoptotic process involved in metanephros development	1	61	3	11714	0.0155424	0.0488477	64.0109	1.80848
GO:0071578	zinc ion transmembrane import	1	61	3	11714	0.0155424	0.0488477	64.0109	1.80848
GO:0060676	ureteric bud formation	1	61	3	11714	0.0155424	0.0488477	64.0109	1.80848
GO:0045063	T-helper 1 cell differentiation	1	61	3	11714	0.0155424	0.0488477	64.0109	1.80848
GO:0006646	phosphatidylethanolamine biosynthetic process	1	61	3	11714	0.0155424	0.0488477	64.0109	1.80848
GO:0014028	notochord formation	1	61	3	11714	0.0155424	0.0488477	64.0109	1.80848
GO:0072207	metanephric epithelium development	1	61	3	11714	0.0155424	0.0488477	64.0109	1.80848
GO:0072676	lymphocyte migration	1	61	3	11714	0.0155424	0.0488477	64.0109	1.80848
GO:0060085	smooth muscle relaxation of the bladder outlet	1	61	3	11714	0.0155424	0.0488477	64.0109	1.80848
GO:0072189	ureter development	1	61	3	11714	0.0155424	0.0488477	64.0109	1.80848
GO:0021871	forebrain regionalization	1	61	3	11714	0.0155424	0.0488477	64.0109	1.80848
GO:0010717	regulation of epithelial to mesenchymal transition	1	61	3	11714	0.0155424	0.0488477	64.0109	1.80848
GO:0072284	metanephric S-shaped body morphogenesis	1	61	3	11714	0.0155424	0.0488477	64.0109	1.80848
GO:0072162	metanephric mesenchymal cell differentiation	1	61	3	11714	0.0155424	0.0488477	64.0109	1.80848
GO:0043372	positive regulation of CD4-positive, alpha-beta T cell differentiation	1	61	3	11714	0.0155424	0.0488477	64.0109	1.80848
GO:0002820	negative regulation of adaptive immune response	1	61	3	11714	0.0155424	0.0488477	64.0109	1.80848
GO:0019372	lipoxygenase pathway	1	61	3	11714	0.0155424	0.0488477	64.0109	1.80848
GO:1902715	positive regulation of interferon-gamma secretion	1	61	3	11714	0.0155424	0.0488477	64.0109	1.80848
GO:0060638	mesenchymal-epithelial cell signaling	1	61	3	11714	0.0155424	0.0488477	64.0109	1.80848
GO:0001562	response to protozoan	1	61	3	11714	0.0155424	0.0488477	64.0109	1.80848
GO:0001798	positive regulation of type IIa hypersensitivity	1	61	3	11714	0.0155424	0.0488477	64.0109	1.80848
GO:0060421	positive regulation of heart growth	1	61	3	11714	0.0155424	0.0488477	64.0109	1.80848
GO:0071420	cellular response to histamine	1	61	3	11714	0.0155424	0.0488477	64.0109	1.80848
GO:0046533	negative regulation of photoreceptor cell differentiation	1	61	3	11714	0.0155424	0.0488477	64.0109	1.80848
GO:0002669	positive regulation of T cell anergy	1	61	3	11714	0.0155424	0.0488477	64.0109	1.80848
GO:0071504	cellular response to heparin	1	61	3	11714	0.0155424	0.0488477	64.0109	1.80848
GO:0045165	cell fate commitment	2	61	39	11714	0.0174672	0.0545426	9.84784	1.75778
GO:0001503	ossification	2	61	40	11714	0.0183256	0.0546689	9.60164	1.73694
GO:0030326	embryonic limb morphogenesis	2	61	41	11714	0.0192015	0.0546689	9.36745	1.71666
GO:0019882	antigen processing and presentation	2	61	42	11714	0.0200949	0.0546689	9.14442	1.69691
GO:0016042	lipid catabolic process	2	61	42	11714	0.0200949	0.0546689	9.14442	1.69691
GO:0060350	endochondral bone morphogenesis	1	61	4	11714	0.0206703	0.0546689	48.0082	1.68465
GO:0071280	cellular response to copper ion	1	61	4	11714	0.0206703	0.0546689	48.0082	1.68465
GO:0072112	glomerular visceral epithelial cell differentiation	1	61	4	11714	0.0206703	0.0546689	48.0082	1.68465
GO:0051973	positive regulation of telomerase activity	1	61	4	11714	0.0206703	0.0546689	48.0082	1.68465
GO:2000065	negative regulation of cortisol biosynthetic process	1	61	4	11714	0.0206703	0.0546689	48.0082	1.68465
GO:0090191	negative regulation of branching involved in ureteric bud morphogenesis	1	61	4	11714	0.0206703	0.0546689	48.0082	1.68465
GO:0060575	intestinal epithelial cell differentiation	1	61	4	11714	0.0206703	0.0546689	48.0082	1.68465
GO:0045806	negative regulation of endocytosis	1	61	4	11714	0.0206703	0.0546689	48.0082	1.68465
GO:0072193	ureter smooth muscle cell differentiation	1	61	4	11714	0.0206703	0.0546689	48.0082	1.68465
GO:0030101	natural killer cell activation	1	61	4	11714	0.0206703	0.0546689	48.0082	1.68465
GO:0038180	nerve growth factor signaling pathway	1	61	4	11714	0.0206703	0.0546689	48.0082	1.68465
GO:0009308	amine metabolic process	1	61	4	11714	0.0206703	0.0546689	48.0082	1.68465
GO:0010631	epithelial cell migration	1	61	4	11714	0.0206703	0.0546689	48.0082	1.68465
GO:0010594	regulation of endothelial cell migration	1	61	4	11714	0.0206703	0.0546689	48.0082	1.68465
GO:0001845	phagolysosome assembly	1	61	4	11714	0.0206703	0.0546689	48.0082	1.68465
GO:0032348	negative regulation of aldosterone biosynthetic process	1	61	4	11714	0.0206703	0.0546689	48.0082	1.68465
GO:0002821	positive regulation of adaptive immune response	1	61	4	11714	0.0206703	0.0546689	48.0082	1.68465
GO:0008064	regulation of actin polymerization or depolymerization	1	61	4	11714	0.0206703	0.0546689	48.0082	1.68465
GO:0001542	ovulation from ovarian follicle	1	61	4	11714	0.0206703	0.0546689	48.0082	1.68465
GO:0060512	prostate gland morphogenesis	1	61	4	11714	0.0206703	0.0546689	48.0082	1.68465
GO:0050847	progesterone receptor signaling pathway	1	61	4	11714	0.0206703	0.0546689	48.0082	1.68465
GO:0050856	regulation of T cell receptor signaling pathway	1	61	4	11714	0.0206703	0.0546689	48.0082	1.68465
GO:0048672	positive regulation of collateral sprouting	1	61	4	11714	0.0206703	0.0546689	48.0082	1.68465
GO:2000427	positive regulation of apoptotic cell clearance	1	61	4	11714	0.0206703	0.0546689	48.0082	1.68465
GO:0006631	fatty acid metabolic process	2	61	46	11714	0.0238379	0.0617503	8.34925	1.62273
GO:0060021	palate development	2	61	47	11714	0.0248151	0.0617503	8.17161	1.60528
GO:0006957	complement activation, alternative pathway	1	61	5	11714	0.0257718	0.0617503	38.4066	1.58886
GO:0060231	mesenchymal to epithelial transition	1	61	5	11714	0.0257718	0.0617503	38.4066	1.58886
GO:0061564	axon development	1	61	5	11714	0.0257718	0.0617503	38.4066	1.58886
GO:0002456	T cell mediated immunity	1	61	5	11714	0.0257718	0.0617503	38.4066	1.58886
GO:0014031	mesenchymal cell development	1	61	5	11714	0.0257718	0.0617503	38.4066	1.58886
GO:0006654	phosphatidic acid biosynthetic process	1	61	5	11714	0.0257718	0.0617503	38.4066	1.58886
GO:0030850	prostate gland development	1	61	5	11714	0.0257718	0.0617503	38.4066	1.58886
GO:0045199	maintenance of epithelial cell apical/basal polarity	1	61	5	11714	0.0257718	0.0617503	38.4066	1.58886
GO:2001054	negative regulation of mesenchymal cell apoptotic process	1	61	5	11714	0.0257718	0.0617503	38.4066	1.58886
GO:0002070	epithelial cell maturation	1	61	5	11714	0.0257718	0.0617503	38.4066	1.58886
GO:0072075	metanephric mesenchyme development	1	61	5	11714	0.0257718	0.0617503	38.4066	1.58886
GO:0030595	leukocyte chemotaxis	1	61	5	11714	0.0257718	0.0617503	38.4066	1.58886
GO:0043312	neutrophil degranulation	1	61	5	11714	0.0257718	0.0617503	38.4066	1.58886
GO:0045745	positive regulation of G-protein coupled receptor protein signaling pathway	1	61	5	11714	0.0257718	0.0617503	38.4066	1.58886
GO:0060426	lung vasculature development	1	61	5	11714	0.0257718	0.0617503	38.4066	1.58886
GO:0045588	positive regulation of gamma-delta T cell differentiation	1	61	5	11714	0.0257718	0.0617503	38.4066	1.58886
GO:0048732	gland development	1	61	5	11714	0.0257718	0.0617503	38.4066	1.58886
GO:0060487	lung epithelial cell differentiation	1	61	6	11714	0.0308472	0.0675568	32.0055	1.51078
GO:0071371	cellular response to gonadotropin stimulus	1	61	6	11714	0.0308472	0.0675568	32.0055	1.51078
GO:0006839	mitochondrial transport	1	61	6	11714	0.0308472	0.0675568	32.0055	1.51078
GO:0003337	mesenchymal to epithelial transition involved in metanephros morphogenesis	1	61	6	11714	0.0308472	0.0675568	32.0055	1.51078
GO:0051893	regulation of focal adhesion assembly	1	61	6	11714	0.0308472	0.0675568	32.0055	1.51078
GO:0030916	otic vesicle formation	1	61	6	11714	0.0308472	0.0675568	32.0055	1.51078
GO:0071599	otic vesicle development	1	61	6	11714	0.0308472	0.0675568	32.0055	1.51078
GO:0045086	positive regulation of interleukin-2 biosynthetic process	1	61	6	11714	0.0308472	0.0675568	32.0055	1.51078
GO:0045088	regulation of innate immune response	1	61	6	11714	0.0308472	0.0675568	32.0055	1.51078
GO:0097320	membrane tubulation	1	61	6	11714	0.0308472	0.0675568	32.0055	1.51078
GO:0030031	cell projection assembly	1	61	6	11714	0.0308472	0.0675568	32.0055	1.51078
GO:0046641	positive regulation of alpha-beta T cell proliferation	1	61	6	11714	0.0308472	0.0675568	32.0055	1.51078
GO:2000727	positive regulation of cardiac muscle cell differentiation	1	61	6	11714	0.0308472	0.0675568	32.0055	1.51078
GO:0002726	positive regulation of T cell cytokine production	1	61	6	11714	0.0308472	0.0675568	32.0055	1.51078
GO:0033689	negative regulation of osteoblast proliferation	1	61	6	11714	0.0308472	0.0675568	32.0055	1.51078
GO:0010564	regulation of cell cycle process	1	61	6	11714	0.0308472	0.0675568	32.0055	1.51078
GO:0001763	morphogenesis of a branching structure	1	61	6	11714	0.0308472	0.0675568	32.0055	1.51078
GO:0048304	positive regulation of isotype switching to IgG isotypes	1	61	6	11714	0.0308472	0.0675568	32.0055	1.51078
GO:0050863	regulation of T cell activation	1	61	6	11714	0.0308472	0.0675568	32.0055	1.51078
GO:0009887	organ morphogenesis	2	61	55	11714	0.0331999	0.0723817	6.98301	1.47886
GO:0003203	endocardial cushion morphogenesis	1	61	7	11714	0.0358966	0.0739317	27.4333	1.44495
GO:0071375	cellular response to peptide hormone stimulus	1	61	7	11714	0.0358966	0.0739317	27.4333	1.44495
GO:2000484	positive regulation of interleukin-8 secretion	1	61	7	11714	0.0358966	0.0739317	27.4333	1.44495
GO:0014032	neural crest cell development	1	61	7	11714	0.0358966	0.0739317	27.4333	1.44495
GO:0030857	negative regulation of epithelial cell differentiation	1	61	7	11714	0.0358966	0.0739317	27.4333	1.44495
GO:0042535	positive regulation of tumor necrosis factor biosynthetic process	1	61	7	11714	0.0358966	0.0739317	27.4333	1.44495
GO:0051489	regulation of filopodium assembly	1	61	7	11714	0.0358966	0.0739317	27.4333	1.44495
GO:0032836	glomerular basement membrane development	1	61	7	11714	0.0358966	0.0739317	27.4333	1.44495
GO:0008406	gonad development	1	61	7	11714	0.0358966	0.0739317	27.4333	1.44495
GO:0007171	activation of transmembrane receptor protein tyrosine kinase activity	1	61	7	11714	0.0358966	0.0739317	27.4333	1.44495
GO:0060541	respiratory system development	1	61	7	11714	0.0358966	0.0739317	27.4333	1.44495
GO:0050862	positive regulation of T cell receptor signaling pathway	1	61	7	11714	0.0358966	0.0739317	27.4333	1.44495
GO:0002446	neutrophil mediated immunity	1	61	7	11714	0.0358966	0.0739317	27.4333	1.44495
GO:0001822	kidney development	2	61	59	11714	0.0377514	0.0774224	6.50959	1.42307
GO:0045944	positive regulation of transcription from RNA polymerase II promoter	7	61	617	11714	0.0403981	0.0805095	2.17865	1.39364
GO:0048488	synaptic vesicle endocytosis	1	61	8	11714	0.0409201	0.0805095	24.0041	1.38806
GO:0003214	cardiac left ventricle morphogenesis	1	61	8	11714	0.0409201	0.0805095	24.0041	1.38806
GO:2000273	positive regulation of receptor activity	1	61	8	11714	0.0409201	0.0805095	24.0041	1.38806
GO:0006882	cellular zinc ion homeostasis	1	61	8	11714	0.0409201	0.0805095	24.0041	1.38806
GO:0060174	limb bud formation	1	61	8	11714	0.0409201	0.0805095	24.0041	1.38806
GO:0019369	arachidonic acid metabolic process	1	61	8	11714	0.0409201	0.0805095	24.0041	1.38806
GO:0032332	positive regulation of chondrocyte differentiation	1	61	8	11714	0.0409201	0.0805095	24.0041	1.38806
GO:0002504	antigen processing and presentation of peptide or polysaccharide antigen via MHC class II	1	61	8	11714	0.0409201	0.0805095	24.0041	1.38806
GO:0090023	positive regulation of neutrophil chemotaxis	1	61	8	11714	0.0409201	0.0805095	24.0041	1.38806
GO:0006956	complement activation	1	61	9	11714	0.0459179	0.0854387	21.337	1.33802
GO:0019835	cytolysis	1	61	9	11714	0.0459179	0.0854387	21.337	1.33802
GO:0030858	positive regulation of epithelial cell differentiation	1	61	9	11714	0.0459179	0.0854387	21.337	1.33802
GO:0051279	regulation of release of sequestered calcium ion into cytosol	1	61	9	11714	0.0459179	0.0854387	21.337	1.33802
GO:0006309	apoptotic DNA fragmentation	1	61	9	11714	0.0459179	0.0854387	21.337	1.33802
GO:0009888	tissue development	1	61	9	11714	0.0459179	0.0854387	21.337	1.33802
GO:0061036	positive regulation of cartilage development	1	61	9	11714	0.0459179	0.0854387	21.337	1.33802
GO:0032743	positive regulation of interleukin-2 production	1	61	9	11714	0.0459179	0.0854387	21.337	1.33802
GO:0046622	positive regulation of organ growth	1	61	9	11714	0.0459179	0.0854387	21.337	1.33802
GO:0010592	positive regulation of lamellipodium assembly	1	61	9	11714	0.0459179	0.0854387	21.337	1.33802
GO:0050868	negative regulation of T cell activation	1	61	9	11714	0.0459179	0.0854387	21.337	1.33802
GO:0030903	notochord development	1	61	9	11714	0.0459179	0.0854387	21.337	1.33802
GO:0048608	reproductive structure development	1	61	9	11714	0.0459179	0.0854387	21.337	1.33802
GO:0043277	apoptotic cell clearance	1	61	9	11714	0.0459179	0.0854387	21.337	1.33802
GO:0007010	cytoskeleton organization	2	61	66	11714	0.0462499	0.0854387	5.81918	1.33489
GO:0045766	positive regulation of angiogenesis	2	61	66	11714	0.0462499	0.0854387	5.81918	1.33489
