# Supplementary material for: Comparative Transcriptome Analysis Provides Insight into Spatio-Temporal Expression Characteristics and Genetic Regulatory Network in Postnatal Developing Subcutaneous and Visceral Fat of Bama Pig
Source: Front Genet. 2022 Mar 31;13:844833. doi: 10.3389/fgene.2022.844833 (PMC9008487; doi:10.3389/fgene.2022.844833)
Supplement: Supplementary file 1 [file DataSheet1.ZIP › Supplemental Table 19 1 months SAF vs 1 months VAF KEGG.xlsx]

## Sheet: Table 19
Table 19 1 months SAF vs. 1 months VAF KEGG
PathwayID	PathwayTerm	DifGene	AllDifGene	GeneInPathway	AllGene	P-Value	FDR	Enrichment	(-log10P)
Significantly enriched pathways for upregulated genes in 1-month-old SAF groups
PATH:00230	Purine metabolism	4	26	144	6102	0.00296841	0.164045	6.51923	2.52748
PATH:00472	D-Arginine and D-ornithine metabolism	1	26	1	6102	0.0042609	0.164045	234.692	2.3705
PATH:04913	Ovarian steroidogenesis	2	26	44	6102	0.014799	0.359496	10.6678	1.82977
PATH:00232	Caffeine metabolism	1	26	5	6102	0.0211306	0.359496	46.9385	1.67509
PATH:04610	Complement and coagulation cascades	2	26	66	6102	0.0316926	0.359496	7.11189	1.49904
PATH:05032	Morphine addiction	2	26	70	6102	0.0353142	0.359496	6.70549	1.45205
PATH:04972	Pancreatic secretion	2	26	73	6102	0.0381318	0.359496	6.42993	1.41871
PATH:04146	Peroxisome	2	26	74	6102	0.0390898	0.359496	6.34304	1.40794
PATH:04915	Estrogen signaling pathway	2	26	77	6102	0.042019	0.359496	6.0959	1.37655
Significantly enriched pathways for upregulated genes in 1-month-old VAF groups
PATH:05150	Staphylococcus aureus infection	7	43	44	6102	1.63636e-08	1.71817e-06	22.5761	7.78612
PATH:05133	Pertussis	6	43	64	6102	4.72118e-06	0.000247862	13.3038	5.32595
PATH:05152	Tuberculosis	7	43	149	6102	6.92928e-05	0.00233559	6.66677	4.15931
PATH:04610	Complement and coagulation cascades	5	43	66	6102	8.89749e-05	0.00233559	10.7505	4.05073
PATH:04340	Hedgehog signaling pathway	4	43	41	6102	0.000179174	0.00376266	13.8446	3.74672
PATH:04145	Phagosome	6	43	128	6102	0.000244395	0.00396901	6.65189	3.61191
PATH:05322	Systemic lupus erythematosus	5	43	83	6102	0.000264601	0.00396901	8.54861	3.57741
PATH:05142	Chagas disease (American trypanosomiasis)	5	43	95	6102	0.000496094	0.00651124	7.46879	3.30444
PATH:04380	Osteoclast differentiation	5	43	114	6102	0.00113877	0.0121716	6.22399	2.94356
PATH:05020	Prion diseases	3	43	30	6102	0.0011592	0.0121716	14.1907	2.93584
PATH:05132	Salmonella infection	4	43	69	6102	0.00132574	0.0126548	8.22649	2.87754
PATH:05200	Pathways in cancer	7	43	271	6102	0.00257003	0.0224878	3.66549	2.59006
PATH:05146	Amoebiasis	4	43	85	6102	0.00286196	0.0231158	6.67798	2.54334
PATH:05217	Basal cell carcinoma	3	43	44	6102	0.00353084	0.0264813	9.67548	2.45212
PATH:05134	Legionellosis	3	43	56	6102	0.00696959	0.0486745	7.60216	2.15679
PATH:04310	Wnt signaling pathway	4	43	111	6102	0.00741706	0.0486745	5.11376	2.12977
PATH:04390	Hippo signaling pathway	4	43	115	6102	0.00838974	0.051819	4.93589	2.07625
PATH:05140	Leishmaniasis	3	43	62	6102	0.00923506	0.0538712	6.86647	2.03456
PATH:05310	Asthma	2	43	24	6102	0.0121352	0.0670628	11.8256	1.91595
PATH:00051	Fructose and mannose metabolism	2	43	26	6102	0.0141631	0.0725549	10.9159	1.84884
PATH:05202	Transcriptional misregulation in cancer	4	43	135	6102	0.014511	0.0725549	4.20465	1.8383
PATH:05166	HTLV-I infection	5	43	214	6102	0.0164831	0.0784618	3.31558	1.78296
PATH:04916	Melanogenesis	3	43	78	6102	0.0171869	0.0784618	5.45796	1.7648
PATH:00565	Ether lipid metabolism	2	43	30	6102	0.0186231	0.0814763	9.46047	1.72995
PATH:04650	Natural killer cell mediated cytotoxicity	3	43	91	6102	0.025771	0.108238	4.67825	1.58887
PATH:04978	Mineral absorption	2	43	38	6102	0.0290495	0.117315	7.46879	1.53686
PATH:04670	Leukocyte transendothelial migration	3	43	102	6102	0.0345394	0.131486	4.17373	1.46168
PATH:05205	Proteoglycans in cancer	4	43	177	6102	0.035063	0.131486	3.20694	1.45515
PATH:00980	Metabolism of xenobiotics by cytochrome P450	2	43	44	6102	0.0380695	0.13642	6.45032	1.41942
PATH:05145	Toxoplasmosis	3	43	107	6102	0.0389772	0.13642	3.9787	1.40919
PATH:04370	VEGF signaling pathway	2	43	51	6102	0.0497537	0.168521	5.56498	1.30317
