# Supplementary material for: Comparative Transcriptome Analysis Provides Insight into Spatio-Temporal Expression Characteristics and Genetic Regulatory Network in Postnatal Developing Subcutaneous and Visceral Fat of Bama Pig
Source: Front Genet. 2022 Mar 31;13:844833. doi: 10.3389/fgene.2022.844833 (PMC9008487; doi:10.3389/fgene.2022.844833)
Supplement: Supplementary file 1 [file DataSheet1.ZIP › Supplemental Table 20 3 months SAF vs 3 months VAF KEGG.xlsx]

## Sheet: Table 20
Table 20 3 months SAF vs. 3 months VAF KEGG
PathwayID	PathwayTerm	DifGene	AllDifGene	GeneInPathway	AllGene	P-Value	FDR	Enrichment	(-log10P)
Significantly enriched pathways for upregulated genes in 3-month-old SAF groups
PATH:00190	Oxidative phosphorylation	9	86	122	6102	4.78465e-05	0.00779899	5.23427	4.32015
PATH:05012	Parkinson's disease	9	86	134	6102	9.97327e-05	0.00812821	4.76553	4.00116
PATH:01100	Metabolic pathways	16	86	427	6102	0.000252507	0.0113653	2.65868	3.59773
PATH:04668	TNF signaling pathway	7	86	93	6102	0.000307095	0.0113653	5.34059	3.51273
PATH:04151	PI3K-Akt signaling pathway	12	86	276	6102	0.000439753	0.0113653	3.08493	3.35679
PATH:00830	Retinol metabolism	5	86	47	6102	0.000476415	0.0113653	7.54824	3.32201
PATH:04512	ECM-receptor interaction	6	86	72	6102	0.00048808	0.0113653	5.91279	3.31151
PATH:05144	Malaria	5	86	50	6102	0.000636619	0.0129711	7.09535	3.19612
PATH:04932	Non-alcoholic fatty liver disease (NAFLD)	8	86	141	6102	0.000773644	0.0140116	4.02573	3.11146
PATH:00232	Caffeine metabolism	2	86	5	6102	0.00191003	0.0311335	28.3814	2.71896
PATH:04974	Protein digestion and absorption	5	86	67	6102	0.00240642	0.0326873	5.29504	2.61863
PATH:04260	Cardiac muscle contraction	5	86	67	6102	0.00240642	0.0326873	5.29504	2.61863
PATH:04068	FoxO signaling pathway	6	86	111	6102	0.00457133	0.0573175	3.83532	2.33996
PATH:05010	Alzheimer's disease	7	86	152	6102	0.00537455	0.0625751	3.26759	2.26966
PATH:04510	Focal adhesion	7	86	162	6102	0.00756625	0.0822199	3.06589	2.12112
PATH:05020	Prion diseases	3	86	30	6102	0.00833919	0.0849555	7.09535	2.07888
PATH:05132	Salmonella infection	4	86	69	6102	0.0158727	0.152191	4.11325	1.79935
PATH:04146	Peroxisome	4	86	74	6102	0.0200404	0.181477	3.83532	1.69809
PATH:00280	Valine, leucine and isoleucine degradation	3	86	43	6102	0.0222413	0.18612	4.95024	1.65284
PATH:04723	Retrograde endocannabinoid signaling	4	86	77	6102	0.0228368	0.18612	3.6859	1.64137
PATH:00982	Drug metabolism - cytochrome P450	3	86	45	6102	0.0250667	0.194565	4.73023	1.6009
PATH:05016	Huntington's disease	6	86	167	6102	0.0298352	0.221052	2.54923	1.52527
PATH:05146	Amoebiasis	4	86	85	6102	0.0314136	0.222627	3.33899	1.50288
PATH:05134	Legionellosis	3	86	56	6102	0.0438828	0.298037	3.80108	1.35771
Significantly enriched pathways for upregulated genes in 3-month-old VAF groups
PATH:04976	Bile secretion	8	219	59	6102	0.00110703	0.0175109	3.77804	2.95584
PATH:04514	Cell adhesion molecules (CAMs)	12	219	120	6102	0.00116186	0.0175109	2.7863	2.93485
PATH:04978	Mineral absorption	6	219	38	6102	0.00210354	0.0295898	4.39942	2.67705
PATH:04970	Salivary secretion	8	219	66	6102	0.00231262	0.0304977	3.37733	2.6359
PATH:04390	Hippo signaling pathway	11	219	115	6102	0.00264473	0.0328257	2.66516	2.57762
PATH:04340	Hedgehog signaling pathway	6	219	41	6102	0.00313284	0.0367239	4.07751	2.50406
PATH:05200	Pathways in cancer	19	219	271	6102	0.00375929	0.0417479	1.9535	2.42489
PATH:04964	Proximal tubule bicarbonate reclamation	4	219	19	6102	0.0040909	0.0431589	5.8659	2.38818
PATH:00980	Metabolism of xenobiotics by cytochrome P450	6	219	44	6102	0.00449822	0.0451964	3.7995	2.34696
PATH:04918	Thyroid hormone synthesis	7	219	59	6102	0.00485904	0.0466026	3.30578	2.31345
PATH:04921	Oxytocin signaling pathway	11	219	126	6102	0.00535318	0.0491096	2.43249	2.27139
PATH:05219	Bladder cancer	5	219	34	6102	0.00676528	0.0594781	4.0975	2.16971
PATH:04973	Carbohydrate digestion and absorption	5	219	36	6102	0.00864992	0.0730053	3.86986	2.06299
PATH:04022	cGMP-PKG signaling pathway	11	219	137	6102	0.00989789	0.0803252	2.23718	2.00446
PATH:04512	ECM-receptor interaction	7	219	72	6102	0.0141896	0.110889	2.7089	1.84803
PATH:04020	Calcium signaling pathway	11	219	145	6102	0.0147474	0.111132	2.11375	1.83129
PATH:00590	Arachidonic acid metabolism	6	219	57	6102	0.0157387	0.114512	2.93295	1.80303
PATH:00260	Glycine, serine and threonine metabolism	4	219	28	6102	0.0167999	0.11816	3.98043	1.77469
PATH:04913	Ovarian steroidogenesis	5	219	44	6102	0.0197856	0.130392	3.16625	1.70365
PATH:05217	Basal cell carcinoma	5	219	44	6102	0.0197856	0.130392	3.16625	1.70365
PATH:00565	Ether lipid metabolism	4	219	30	6102	0.0212709	0.130392	3.71507	1.67221
PATH:05204	Chemical carcinogenesis	5	219	45	6102	0.021629	0.130392	3.09589	1.66496
PATH:00982	Drug metabolism - cytochrome P450	5	219	45	6102	0.021629	0.130392	3.09589	1.66496
PATH:04750	Inflammatory mediator regulation of TRP channels	7	219	81	6102	0.0255946	0.150013	2.40791	1.59185
PATH:04670	Leukocyte transendothelial migration	8	219	102	6102	0.0295374	0.168443	2.18533	1.52963
PATH:04510	Focal adhesion	11	219	162	6102	0.030739	0.170682	1.89193	1.51231
PATH:04530	Tight junction	8	219	107	6102	0.0377693	0.203575	2.08322	1.42286
PATH:04810	Regulation of actin cytoskeleton	11	219	168	6102	0.0385925	0.203575	1.82436	1.4135
PATH:04010	MAPK signaling pathway	13	219	213	6102	0.0420947	0.20367	1.70056	1.37577
PATH:04961	Endocrine and other factor-regulated calcium reabsorption	4	219	37	6102	0.0422542	0.20367	3.01222	1.37413
PATH:00480	Glutathione metabolism	4	219	37	6102	0.0422542	0.20367	3.01222	1.37413
PATH:00340	Histidine metabolism	3	219	22	6102	0.0424716	0.20367	3.7995	1.3719
PATH:04015	Rap1 signaling pathway	11	219	173	6102	0.0461327	0.216311	1.77164	1.33599
