# Supplementary material for: Comparative Transcriptome Analysis Provides Insight into Spatio-Temporal Expression Characteristics and Genetic Regulatory Network in Postnatal Developing Subcutaneous and Visceral Fat of Bama Pig
Source: Front Genet. 2022 Mar 31;13:844833. doi: 10.3389/fgene.2022.844833 (PMC9008487; doi:10.3389/fgene.2022.844833)
Supplement: Supplementary file 1 [file DataSheet1.ZIP › Supplemental Table 21 6 months SAF vs 6 months VAF KEGG.xlsx]

## Sheet: Table 21
Table 21 6 months SAF vs. 6 months VAF KEGG
PathwayID	PathwayTerm	DifGene	AllDifGene	GeneInPathway	AllGene	P-Value	FDR	Enrichment	(-log10P)
Significantly enriched pathways for upregulated genes in 6-month-old SAF groups
PATH:04512	ECM-receptor interaction	4	19	72	6102	6.04205e-05	0.00422943	17.8421	4.21882
PATH:04974	Protein digestion and absorption	3	19	67	6102	0.00108122	0.031699	14.3802	2.96608
PATH:04510	Focal adhesion	4	19	162	6102	0.00135853	0.031699	7.92982	2.86693
PATH:04611	Platelet activation	3	19	105	6102	0.00392604	0.0675778	9.17594	2.40605
PATH:04261	Adrenergic signaling in cardiomyocytes	3	19	113	6102	0.00482698	0.0675778	8.52632	2.31632
PATH:00830	Retinol metabolism	2	19	47	6102	0.00913535	0.080072	13.6663	2.03927
PATH:04151	PI3K-Akt signaling pathway	4	19	276	6102	0.00926486	0.080072	4.65446	2.03316
PATH:04020	Calcium signaling pathway	3	19	145	6102	0.00963336	0.080072	6.64465	2.01622
PATH:05144	Malaria	2	19	50	6102	0.010295	0.080072	12.8463	1.98737
PATH:04976	Bile secretion	2	19	59	6102	0.0141421	0.0969597	10.8867	1.84949
PATH:00232	Caffeine metabolism	1	19	5	6102	0.0154771	0.0969597	64.2316	1.81031
PATH:04970	Salivary secretion	2	19	66	6102	0.0175016	0.0969597	9.73206	1.75692
PATH:04350	TGF-beta signaling pathway	2	19	67	6102	0.0180068	0.0969597	9.5868	1.74456
PATH:05414	Dilated cardiomyopathy	2	19	71	6102	0.0200895	0.0987808	9.0467	1.69703
PATH:04972	Pancreatic secretion	2	19	73	6102	0.0211673	0.0987808	8.79885	1.67433
PATH:05146	Amoebiasis	2	19	85	6102	0.0281257	0.119098	7.55666	1.5509
PATH:04724	Glutamatergic synapse	2	19	89	6102	0.0306253	0.119098	7.21703	1.51392
PATH:04270	Vascular smooth muscle contraction	2	19	89	6102	0.0306253	0.119098	7.21703	1.51392
PATH:00120	Primary bile acid biosynthesis	1	19	15	6102	0.045753	0.168564	21.4105	1.33958
Significantly enriched pathways for upregulated genes in 6-month-old VAF groups
PATH:04640	Hematopoietic cell lineage	5	38	70	6102	6.43333e-05	0.00604733	11.4699	4.19156
PATH:04612	Antigen processing and presentation	4	38	55	6102	0.000347407	0.0124956	11.6785	3.45916
PATH:05416	Viral myocarditis	4	38	57	6102	0.000398795	0.0124956	11.2687	3.39925
PATH:04514	Cell adhesion molecules (CAMs)	5	38	120	6102	0.000808029	0.0183452	6.69079	3.09257
PATH:05340	Primary immunodeficiency	3	38	32	6102	0.000975811	0.0183452	15.0543	3.01063
PATH:04940	Type I diabetes mellitus	3	38	39	6102	0.00174477	0.0273348	12.3522	2.75826
PATH:04650	Natural killer cell mediated cytotoxicity	4	38	91	6102	0.00231928	0.0275191	7.05842	2.63465
PATH:05150	Staphylococcus aureus infection	3	38	44	6102	0.00247487	0.0275191	10.9486	2.60645
PATH:05142	Chagas disease (American trypanosomiasis)	4	38	95	6102	0.00271391	0.0275191	6.76122	2.5664
PATH:04660	T cell receptor signaling pathway	4	38	97	6102	0.00292757	0.0275191	6.62181	2.53349
PATH:04610	Complement and coagulation cascades	3	38	66	6102	0.00778334	0.0665122	7.29904	2.10883
PATH:05166	HTLV-I infection	5	38	214	6102	0.00989452	0.0775071	3.75184	2.00461
PATH:05152	Tuberculosis	4	38	149	6102	0.0132306	0.0920842	4.31084	1.87842
PATH:05322	Systemic lupus erythematosus	3	38	83	6102	0.0145362	0.0920842	5.80406	1.83755
PATH:00565	Ether lipid metabolism	2	38	30	6102	0.01472	0.0920842	10.7053	1.83209
PATH:05332	Graft-versus-host disease	2	38	31	6102	0.0156739	0.0920842	10.3599	1.80482
PATH:05330	Allograft rejection	2	38	35	6102	0.0197457	0.109182	9.17594	1.70453
PATH:05320	Autoimmune thyroid disease	2	38	44	6102	0.030315	0.158311	7.29904	1.51834
PATH:05162	Measles	3	38	114	6102	0.0333573	0.165031	4.22576	1.47681
PATH:04145	Phagosome	3	38	128	6102	0.044639	0.209803	3.76357	1.35029
PATH:05134	Legionellosis	2	38	56	6102	0.0471107	0.210876	5.73496	1.32688
