# Supplementary material for: Comparative Transcriptome Analysis Provides Insight into Spatio-Temporal Expression Characteristics and Genetic Regulatory Network in Postnatal Developing Subcutaneous and Visceral Fat of Bama Pig
Source: Front Genet. 2022 Mar 31;13:844833. doi: 10.3389/fgene.2022.844833 (PMC9008487; doi:10.3389/fgene.2022.844833)
Supplement: Supplementary file 1 [file DataSheet1.ZIP › Supplemental Table 22 STEM analysis of the DGEs integrated with GO or Pathway analysis in SAF across the points.xlsx]

## Sheet: Table 22
Table 22 STEM analysis of the DGEs integrated with GO or Pathway analysis in SAF across the points
GOID	GOTerm	DifGene	AllDifGene	GeneInGO	AllGene	P-Value	FDR	Enrichment	(-log10P)
Significantly enriched GO terms for pofile 0 in SAF across the points
GO:0007018	microtubule-based movement	6	96	51	11714	3.46143e-06	0.00171341	14.3554	5.46074
GO:0051256	mitotic spindle midzone assembly	2	96	4	11714	0.000394561	0.0581543	61.0104	3.40389
GO:0006200	ATP catabolic process	5	96	78	11714	0.000438177	0.0581543	7.82185	3.35835
GO:0007093	mitotic cell cycle checkpoint	3	96	19	11714	0.000469934	0.0581543	19.2664	3.32796
GO:0070100	negative regulation of chemokine-mediated signaling pathway	2	96	5	11714	0.000654087	0.0647547	48.8083	3.18436
GO:0051988	regulation of attachment of spindle microtubules to kinetochore	2	96	6	11714	0.000975891	0.079426	40.6736	3.0106
GO:0061351	neural precursor cell proliferation	2	96	8	11714	0.00180227	0.079426	30.5052	2.74418
GO:0034446	substrate adhesion-dependent cell spreading	3	96	32	11714	0.002227	0.079426	11.4395	2.65228
GO:0043277	apoptotic cell clearance	2	96	9	11714	0.00230486	0.079426	27.1157	2.63736
GO:0045089	positive regulation of innate immune response	2	96	10	11714	0.00286572	0.079426	24.4042	2.54277
GO:0048485	sympathetic nervous system development	2	96	12	11714	0.00415843	0.079426	20.3368	2.38107
GO:0000070	mitotic sister chromatid segregation	2	96	14	11714	0.0056728	0.079426	17.4315	2.2462
GO:0032467	positive regulation of cytokinesis	2	96	16	11714	0.00740139	0.079426	15.2526	2.13069
GO:0008152	metabolic process	16	96	1015	11714	0.00802551	0.079426	1.92348	2.09553
GO:0000281	mitotic cytokinesis	2	96	17	11714	0.00834374	0.079426	14.3554	2.07864
GO:0030073	insulin secretion	2	96	17	11714	0.00834374	0.079426	14.3554	2.07864
GO:0002027	regulation of heart rate	2	96	19	11714	0.0103801	0.0887963	12.8443	1.9838
GO:0006635	fatty acid beta-oxidation	2	96	20	11714	0.0114724	0.0887963	12.2021	1.94035
GO:0070527	platelet aggregation	2	96	20	11714	0.0114724	0.0887963	12.2021	1.94035
GO:0032855	positive regulation of Rac GTPase activity	2	96	21	11714	0.0126129	0.0887963	11.621	1.89918
GO:0030513	positive regulation of BMP signaling pathway	2	96	22	11714	0.0138009	0.0887963	11.0928	1.86009
GO:0006468	protein phosphorylation	9	96	470	11714	0.0147683	0.0887963	2.33657	1.83067
GO:0016049	cell growth	2	96	24	11714	0.0163156	0.0887963	10.1684	1.7874
GO:0018108	peptidyl-tyrosine phosphorylation	3	96	78	11714	0.0260794	0.105814	4.69311	1.5837
GO:0016310	phosphorylation	7	96	355	11714	0.0264287	0.106359	2.40604	1.57792
GO:0008285	negative regulation of cell proliferation	5	96	207	11714	0.0275113	0.109823	2.94736	1.56049
GO:0007283	spermatogenesis	4	96	146	11714	0.0318616	0.111322	3.34304	1.49673
Significantly enriched GO terms for pofile 3 in SAF across the points
GO:0007059	chromosome segregation	11	118	39	11714	8.91642e-14	4.82378e-11	27.9996	13.0498
GO:0007067	mitotic nuclear division	9	118	54	11714	2.8538e-09	7.71954e-07	16.5452	8.54458
GO:0051301	cell division	9	118	63	11714	1.17749e-08	2.12341e-06	14.1816	7.92904
GO:0006268	DNA unwinding involved in DNA replication	4	118	6	11714	1.44519e-07	1.84202e-05	66.1808	6.84007
GO:0007049	cell cycle	9	118	85	11714	1.70242e-07	1.84202e-05	10.5111	6.76893
GO:0006260	DNA replication	7	118	60	11714	2.18592e-06	0.000197097	11.5816	5.66037
GO:0006270	DNA replication initiation	4	118	13	11714	6.52232e-06	0.000504082	30.545	5.1856
GO:0051726	regulation of cell cycle	7	118	82	11714	1.79279e-05	0.00121237	8.47437	4.74647
GO:0042102	positive regulation of T cell proliferation	5	118	35	11714	2.4289e-05	0.00146004	14.1816	4.61459
GO:0010389	regulation of G2/M transition of mitotic cell cycle	3	118	7	11714	3.38654e-05	0.00183212	42.5448	4.47024
GO:0007080	mitotic metaphase plate congression	3	118	8	11714	5.37863e-05	0.00264531	37.2267	4.26933
GO:0007166	cell surface receptor signaling pathway	6	118	70	11714	7.13016e-05	0.00321451	8.50896	4.1469
GO:0090307	spindle assembly involved in mitosis	3	118	9	11714	8.00865e-05	0.00333283	33.0904	4.09644
GO:0032877	positive regulation of DNA endoreduplication	2	118	2	11714	0.000100622	0.00340229	99.2712	3.99731
GO:0031536	positive regulation of exit from mitosis	2	118	2	11714	0.000100622	0.00340229	99.2712	3.99731
GO:0045143	homologous chromosome segregation	2	118	2	11714	0.000100622	0.00340229	99.2712	3.99731
GO:0006200	ATP catabolic process	6	118	78	11714	0.000130837	0.0041637	7.63625	3.88327
GO:0007018	microtubule-based movement	5	118	51	11714	0.000154581	0.00464602	9.73247	3.81084
GO:0042127	regulation of cell proliferation	6	118	139	11714	0.00278465	0.0376623	4.28509	2.55523
GO:0006351	transcription, DNA-templated	10	118	359	11714	0.00334169	0.0440941	2.76521	2.47603
Significantly enriched GO terms for pofile 1 in SAF across the points
GO:0090102	cochlea development	3	138	10	11714	0.0001807	0.111673	25.4652	3.74304
GO:0006685	sphingomyelin catabolic process	2	138	5	11714	0.0013462	0.134824	33.9536	2.87089
GO:0051014	actin filament severing	2	138	5	11714	0.0013462	0.134824	33.9536	2.87089
GO:0032000	positive regulation of fatty acid beta-oxidation	2	138	5	11714	0.0013462	0.134824	33.9536	2.87089
GO:0010107	potassium ion import	3	138	20	11714	0.0015747	0.134824	12.7326	2.8028
GO:0019915	lipid storage	3	138	21	11714	0.00182141	0.134824	12.1263	2.73959
GO:0034765	regulation of ion transmembrane transport	5	138	79	11714	0.00236639	0.134824	5.37241	2.62591
GO:0045654	positive regulation of megakaryocyte differentiation	2	138	7	11714	0.00278356	0.134824	24.2526	2.5554
GO:0007154	cell communication	3	138	25	11714	0.00304337	0.134824	10.1861	2.51665
GO:0006813	potassium ion transport	5	138	86	11714	0.00342513	0.134824	4.93512	2.46532
GO:0007586	digestion	2	138	8	11714	0.00368282	0.134824	21.221	2.43382
GO:0001822	kidney development	4	138	59	11714	0.00508507	0.134824	5.75485	2.2937
GO:2000179	positive regulation of neural precursor cell proliferation	2	138	10	11714	0.00582807	0.134824	16.9768	2.23448
GO:0006928	cellular component movement	2	138	10	11714	0.00582807	0.134824	16.9768	2.23448
GO:0043086	negative regulation of catalytic activity	3	138	32	11714	0.00618103	0.134824	7.95788	2.20894
GO:0006094	gluconeogenesis	2	138	11	11714	0.00706846	0.134824	15.4335	2.15068
GO:0060384	innervation	2	138	12	11714	0.00841703	0.134824	14.1473	2.07484
GO:0031032	actomyosin structure organization	2	138	12	11714	0.00841703	0.134824	14.1473	2.07484
GO:0086091	regulation of heart rate by cardiac conduction	2	138	13	11714	0.0098711	0.134824	13.0591	2.00563
PathwayID	PathwayTerm	DifGene	AllDifGene	GeneInPathway	AllGene	P-Value	FDR	Enrichment	(-log10P)
Significantly enriched pathways for pofile 0 in SAF across the points
PATH:04110	Cell cycle	4	42	105	6102	0.00560849	0.340221	5.53469	2.25115
PATH:00340	Histidine metabolism	2	42	22	6102	0.00979205	0.340221	13.2078	2.00913
PATH:00341	beta-Alanine metabolism	2	42	24	6102	0.0115984	0.340221	12.1071	1.9356
PATH:00342	Type II diabetes mellitus	2	42	39	6102	0.029183	0.481254	7.45055	1.53487
PATH:00343	Butirosin and neomycin biosynthesis	1	42	5	6102	0.0339554	0.481254	29.0571	1.46909
PATH:00344	Amino sugar and nucleotide sugar metabolism	2	42	47	6102	0.0411328	0.481254	6.18237	1.38581
PATH:00345	Glycolysis / Gluconeogenesis	2	42	52	6102	0.0493846	0.481254	5.58791	1.30641
Significantly enriched pathways for pofile 3 in SAF across the points
PATH:04110	Cell cycle	12	61	105	6102	3.07791e-10	3.41648e-08	11.4323	9.51174
PATH:03030	DNA replication	6	61	33	6102	6.97302e-07	3.87002e-05	18.1878	6.15658
PATH:05166	HTLV-I infection	11	61	214	6102	6.8199e-06	0.000252336	5.14187	5.16622
PATH:05416	Viral myocarditis	4	61	57	6102	0.00240432	0.0644402	7.01984	2.61901
PATH:04115	p53 signaling pathway	4	61	60	6102	0.00290271	0.0644402	6.66885	2.5372
PATH:05340	Primary immunodeficiency	3	61	32	6102	0.00383632	0.0709718	9.37807	2.41609
PATH:04640	Hematopoietic cell lineage	4	61	70	6102	0.00506785	0.0739647	5.71616	2.29518
PATH:04914	Progesterone-mediated oocyte maturation	4	61	71	6102	0.00533079	0.0739647	5.63565	2.27321
PATH:03460	Fanconi anemia pathway	3	61	42	6102	0.00827313	0.0970322	7.1452	2.08233
PATH:04145	Phagosome	5	61	128	6102	0.00874164	0.0970322	3.90753	2.05841
PATH:04114	Oocyte meiosis	4	61	87	6102	0.01085	0.104369	4.59921	1.96457
PATH:00240	Pyrimidine metabolism	4	61	88	6102	0.0112832	0.104369	4.54694	1.94757
PATH:04650	Natural killer cell mediated cytotoxicity	4	61	91	6102	0.0126492	0.108005	4.39705	1.89794
PATH:04660	T cell receptor signaling pathway	4	61	97	6102	0.0156895	0.119696	4.12506	1.80439
PATH:04612	Antigen processing and presentation	3	61	55	6102	0.0172534	0.119696	5.45633	1.76313
PATH:05212	Pancreatic cancer	3	61	55	6102	0.0172534	0.119696	5.45633	1.76313
PATH:03440	Homologous recombination	2	61	23	6102	0.0217342	0.141911	8.6985	1.66286
PATH:04514	Cell adhesion molecules (CAMs)	4	61	120	6102	0.0314211	0.193763	3.33443	1.50278
PATH:04540	Gap junction	3	61	71	6102	0.0336075	0.196339	4.22674	1.47356
PATH:03410	Base excision repair	2	61	31	6102	0.0379656	0.200675	6.45373	1.42061
PATH:05332	Graft-versus-host disease	2	61	31	6102	0.0379656	0.200675	6.45373	1.42061
PATH:05323	Rheumatoid arthritis	3	61	78	6102	0.0426056	0.214709	3.84741	1.37053
PATH:05206	MicroRNAs in cancer	5	61	195	6102	0.0444892	0.214709	2.56494	1.35175
PATH:05330	Allograft rejection	2	61	35	6102	0.0473654	0.219065	5.71616	1.32454
Significantly enriched pathways for pofile 1 in SAF across the points
PATH:00260	Glycine, serine and threonine metabolism	4	64	28	6102	0.000186563	0.0223875	13.6205	3.72917
PATH:04666	Fc gamma R-mediated phagocytosis	4	64	67	6102	0.00514606	0.265734	5.69216	2.28852
PATH:04512	ECM-receptor interaction	4	64	72	6102	0.00664334	0.265734	5.29688	2.17761
PATH:00472	D-Arginine and D-ornithine metabolism	1	64	1	6102	0.0104884	0.302832	95.3438	1.97929
PATH:04964	Proximal tubule bicarbonate reclamation	2	64	19	6102	0.0165099	0.302832	10.0362	1.78226
PATH:00010	Glycolysis / Gluconeogenesis	3	64	52	6102	0.0168803	0.302832	5.5006	1.77262
PATH:04971	Gastric acid secretion	3	64	57	6102	0.0215401	0.302832	5.01809	1.66675
PATH:04710	Circadian rhythm	2	64	23	6102	0.0237805	0.302832	8.29076	1.62378
PATH:04510	Focal adhesion	5	64	162	6102	0.0268666	0.302832	2.94271	1.57079
PATH:00512	Mucin type O-Glycan biosynthesis	2	64	26	6102	0.0299413	0.302832	7.33413	1.52373
PATH:04144	Endocytosis	5	64	170	6102	0.0321854	0.302832	2.80423	1.49234
PATH:04974	Protein digestion and absorption	3	64	67	6102	0.0327668	0.302832	4.26912	1.48457
PATH:01100	Metabolic pathways	9	64	427	6102	0.0328068	0.302832	2.00959	1.48404
PATH:04640	Hematopoietic cell lineage	3	64	70	6102	0.0366278	0.313953	4.08616	1.43619
