# Supplementary material for: Comparative Transcriptome Analysis Provides Insight into Spatio-Temporal Expression Characteristics and Genetic Regulatory Network in Postnatal Developing Subcutaneous and Visceral Fat of Bama Pig
Source: Front Genet. 2022 Mar 31;13:844833. doi: 10.3389/fgene.2022.844833 (PMC9008487; doi:10.3389/fgene.2022.844833)
Supplement: Supplementary file 1 [file DataSheet1.ZIP › Supplemental Table 23 STEM analysis of the DGEs integrated with GO or Pathway analysis in VAF across the points.xlsx]

## Sheet: Table 23
Table 23 STEM analysis of the DGEs integrated with GO or Pathway analysis in SAF across the points
GOID	GOTerm	DifGene	AllDifGene	GeneInGO	AllGene	P-Value	FDR	Enrichment	(-log10P)
Significantly enriched GO terms for pofile 0 in VAF across the points
GO:0007018	microtubule-based movement	8	118	51	11714	3.70326e-08	1.85533e-05	15.572	7.43142
GO:0006200	ATP catabolic process	9	118	78	11714	7.99752e-08	2.00338e-05	11.4544	7.09704
GO:0000281	mitotic cytokinesis	5	118	17	11714	5.35154e-07	8.93707e-05	29.1974	6.27152
GO:0051988	regulation of attachment of spindle microtubules to kinetochore	3	118	6	11714	1.94951e-05	0.00244176	49.6356	4.71008
GO:0090307	spindle assembly involved in mitosis	3	118	9	11714	8.00865e-05	0.00802467	33.0904	4.09644
GO:0000070	mitotic sister chromatid segregation	3	118	14	11714	0.000334491	0.02793	21.2724	3.47562
GO:0051256	mitotic spindle midzone assembly	2	118	4	11714	0.000595791	0.0383885	49.6356	3.22491
GO:0007059	chromosome segregation	4	118	39	11714	0.000612991	0.0383885	10.1817	3.21255
GO:0006493	protein O-linked glycosylation	3	118	19	11714	0.000858314	0.0430015	15.6744	3.06635
GO:0001578	microtubule bundle formation	3	118	19	11714	0.000858314	0.0430015	15.6744	3.06635
GO:0030513	positive regulation of BMP signaling pathway	3	118	22	11714	0.00133439	0.0607755	13.537	2.87472
GO:0031145	anaphase-promoting complex-dependent proteasomal ubiquitin-dependent protein catabolic process	2	118	6	11714	0.00146991	0.0613687	33.0904	2.83271
GO:0006265	DNA topological change	2	118	7	11714	0.00204433	0.070103	28.3632	2.68945
GO:0010389	regulation of G2/M transition of mitotic cell cycle	2	118	7	11714	0.00204433	0.070103	28.3632	2.68945
GO:0007067	mitotic nuclear division	4	118	54	11714	0.00209889	0.070103	7.35342	2.67801
GO:0000910	cytokinesis	3	118	29	11714	0.00300798	0.0901211	10.2694	2.52172
GO:0030071	regulation of mitotic metaphase/anaphase transition	2	118	9	11714	0.00345863	0.0901211	22.0603	2.4611
GO:0051301	cell division	4	118	63	11714	0.00368853	0.0901211	6.30293	2.43315
GO:0046597	negative regulation of viral entry into host cell	2	118	10	11714	0.00429489	0.0901211	19.8542	2.36705
GO:0016567	protein ubiquitination	6	118	153	11714	0.00446708	0.0901211	3.89299	2.34998
GO:0016574	histone ubiquitination	2	118	11	11714	0.00521487	0.0901211	18.0493	2.28276
GO:0009948	anterior/posterior axis specification	2	118	13	11714	0.007299	0.0901211	15.2725	2.13674
GO:0030335	positive regulation of cell migration	4	118	79	11714	0.00822898	0.0901211	5.02639	2.08465
GO:0007420	brain development	4	118	80	11714	0.00859604	0.0901211	4.96356	2.0657
GO:0051726	regulation of cell cycle	4	118	82	11714	0.00936198	0.0901211	4.8425	2.02863
Significantly enriched GO terms for pofile 3 in VAF across the points
GO:0006270	DNA replication initiation	5	115	13	11714	1.01007e-07	5.56551e-05	39.1773	6.99565
GO:0006260	DNA replication	6	115	60	11714	2.55306e-05	0.00703369	10.1861	4.59294
GO:0060244	negative regulation of cell proliferation involved in contact inhibition	2	115	3	11714	0.000284805	0.0313855	67.9072	3.54545
GO:0003149	membranous septum morphogenesis	2	115	3	11714	0.000284805	0.0313855	67.9072	3.54545
GO:0031577	spindle checkpoint	2	115	3	11714	0.000284805	0.0313855	67.9072	3.54545
GO:0007059	chromosome segregation	4	115	39	11714	0.000556208	0.0389798	10.4473	3.25476
GO:0002521	leukocyte differentiation	2	115	4	11714	0.00056595	0.0389798	50.9304	3.24722
GO:0070314	G1 to G0 transition	2	115	4	11714	0.00056595	0.0389798	50.9304	3.24722
GO:0042989	sequestering of actin monomers	2	115	5	11714	0.000937191	0.0573769	40.7443	3.02817
GO:0051276	chromosome organization	3	115	21	11714	0.0010776	0.0593755	14.5516	2.96754
GO:0006268	DNA unwinding involved in DNA replication	2	115	6	11714	0.00139676	0.0699652	33.9536	2.85488
GO:0007528	neuromuscular junction development	3	115	24	11714	0.00160513	0.0713703	12.7326	2.79449
GO:0007067	mitotic nuclear division	4	115	54	11714	0.00191022	0.0713703	7.54525	2.71892
GO:0048246	macrophage chemotaxis	2	115	7	11714	0.00194293	0.0713703	29.1031	2.71154
GO:0002548	monocyte chemotaxis	2	115	7	11714	0.00194293	0.0713703	29.1031	2.71154
GO:0030198	extracellular matrix organization	4	115	57	11714	0.00233279	0.0803355	7.14813	2.63212
GO:0090280	positive regulation of calcium ion import	2	115	8	11714	0.00257397	0.0819597	25.4652	2.5894
GO:0010628	positive regulation of gene expression	6	115	145	11714	0.0030218	0.0819597	4.21493	2.51973
GO:0030574	collagen catabolic process	2	115	9	11714	0.0032882	0.0819597	22.6357	2.48304
GO:0051301	cell division	4	115	63	11714	0.003363	0.0819597	6.46736	2.47327
GO:0006044	N-acetylglucosamine metabolic process	2	115	10	11714	0.00408396	0.0819597	20.3722	2.38892
GO:0046697	decidualization	2	115	10	11714	0.00408396	0.0819597	20.3722	2.38892
GO:0060993	kidney morphogenesis	2	115	10	11714	0.00408396	0.0819597	20.3722	2.38892
GO:0006334	nucleosome assembly	3	115	35	11714	0.00479957	0.0819597	8.73093	2.3188
GO:0007052	mitotic spindle organization	2	115	11	11714	0.00495959	0.0819597	18.5202	2.30455
GO:0090398	cellular senescence	2	115	11	11714	0.00495959	0.0819597	18.5202	2.30455
GO:2000045	regulation of G1/S transition of mitotic cell cycle	2	115	12	11714	0.00591348	0.0819597	16.9768	2.22816
GO:0042060	wound healing	3	115	38	11714	0.00605597	0.0819597	8.04165	2.21782
GO:0007275	multicellular organismal development	7	115	221	11714	0.0060667	0.0819597	3.22636	2.21705
GO:0001503	ossification	3	115	40	11714	0.00699273	0.0819597	7.63957	2.15535
GO:0048169	regulation of long-term neuronal synaptic plasticity	2	115	15	11714	0.00922892	0.0819597	13.5814	2.03485
GO:0007049	cell cycle	4	115	85	11714	0.00969933	0.0819597	4.79345	2.01326
Significantly enriched GO terms for pofile 5 in VAF across the points
GO:0006811	ion transport	25	316	293	11714	3.55571e-07	0.000430596	3.16294	6.44907
GO:0016337	single organismal cell-cell adhesion	9	316	62	11714	3.89283e-05	0.0201482	5.38107	4.40973
GO:0030216	keratinocyte differentiation	7	316	37	11714	4.9913e-05	0.0201482	7.01317	4.30179
GO:0030855	epithelial cell differentiation	7	316	47	11714	0.000242018	0.0675811	5.52101	3.61615
GO:0034220	ion transmembrane transport	12	316	138	11714	0.000351771	0.0675811	3.22345	3.45374
GO:0006810	transport	34	316	703	11714	0.00066763	0.0675811	1.79284	3.17546
GO:0051414	response to cortisol	2	316	2	11714	0.000725478	0.0675811	37.0696	3.13938
GO:0033528	S-methylmethionine cycle	2	316	2	11714	0.000725478	0.0675811	37.0696	3.13938
GO:2000611	positive regulation of thyroid hormone generation	2	316	2	11714	0.000725478	0.0675811	37.0696	3.13938
GO:0006507	GPI anchor release	2	316	2	11714	0.000725478	0.0675811	37.0696	3.13938
GO:0061364	apoptotic process involved in luteolysis	2	316	2	11714	0.000725478	0.0675811	37.0696	3.13938
GO:0021681	cerebellar granular layer development	2	316	2	11714	0.000725478	0.0675811	37.0696	3.13938
GO:0071934	thiamine transmembrane transport	2	316	2	11714	0.000725478	0.0675811	37.0696	3.13938
GO:0030307	positive regulation of cell growth	5	316	31	11714	0.0013209	0.114258	5.97897	2.87913
GO:0007605	sensory perception of sound	7	316	65	11714	0.00177171	0.135348	3.99211	2.75161
GO:0010107	potassium ion import	4	316	20	11714	0.00178824	0.135348	7.41392	2.74757
GO:0072179	nephric duct formation	2	316	3	11714	0.00213753	0.13624	24.7131	2.67009
GO:0044341	sodium-dependent phosphate transport	2	316	3	11714	0.00213753	0.13624	24.7131	2.67009
GO:0015840	urea transport	2	316	3	11714	0.00213753	0.13624	24.7131	2.67009
GO:0006814	sodium ion transport	6	316	52	11714	0.00263315	0.145176	4.27726	2.57952
GO:0006366	transcription from RNA polymerase II promoter	13	316	199	11714	0.00289702	0.145176	2.42163	2.53805
GO:0003382	epithelial cell morphogenesis	3	316	12	11714	0.0035696	0.145176	9.26741	2.44738
GO:0050678	regulation of epithelial cell proliferation	3	316	12	11714	0.0035696	0.145176	9.26741	2.44738
GO:0070830	tight junction assembly	3	316	12	11714	0.0035696	0.145176	9.26741	2.44738
GO:0010951	negative regulation of endopeptidase activity	8	316	93	11714	0.00358171	0.145176	3.18878	2.44591
GO:0008285	negative regulation of cell proliferation	13	316	207	11714	0.00405824	0.145176	2.32804	2.39166
Significantly enriched GO terms for pofile 7 in VAF across the points
GO:0055114	oxidation-reduction process	21	144	529	11714	1.88486e-06	0.00123081	3.22928	5.72472
GO:0006531	aspartate metabolic process	3	144	5	11714	1.78692e-05	0.0058343	48.8083	4.74789
GO:0006122	mitochondrial electron transport, ubiquinol to cytochrome c	3	144	8	11714	9.73855e-05	0.0140004	30.5052	4.01151
GO:1902600	hydrogen ion transmembrane transport	5	144	41	11714	0.000137422	0.0140004	9.92039	3.86195
GO:0006532	aspartate biosynthetic process	2	144	2	11714	0.000150081	0.0140004	81.3472	3.82367
GO:0019551	glutamate catabolic process to 2-oxoglutarate	2	144	2	11714	0.000150081	0.0140004	81.3472	3.82367
GO:0019550	glutamate catabolic process to aspartate	2	144	2	11714	0.000150081	0.0140004	81.3472	3.82367
GO:0006533	aspartate catabolic process	2	144	3	11714	0.000446603	0.0344922	54.2315	3.35008
GO:0006520	cellular amino acid metabolic process	3	144	13	11714	0.00047539	0.0344922	18.7724	3.32295
GO:0030850	prostate gland development	2	144	5	11714	0.00146474	0.0830359	32.5389	2.83424
GO:0006107	oxaloacetate metabolic process	2	144	5	11714	0.00146474	0.0830359	32.5389	2.83424
GO:0015986	ATP synthesis coupled proton transport	3	144	19	11714	0.00152593	0.0830359	12.8443	2.81647
GO:0006796	phosphate-containing compound metabolic process	2	144	6	11714	0.00217941	0.101186	27.1157	2.66166
GO:0010867	positive regulation of triglyceride biosynthetic process	2	144	6	11714	0.00217941	0.101186	27.1157	2.66166
GO:0006120	mitochondrial electron transport, NADH to ubiquinone	2	144	7	11714	0.0030266	0.101186	23.2421	2.51904
GO:0030155	regulation of cell adhesion	3	144	26	11714	0.00384501	0.101186	9.38622	2.4151
GO:0015718	monocarboxylic acid transport	2	144	8	11714	0.00400301	0.101186	20.3368	2.39761
GO:0051384	response to glucocorticoid	2	144	9	11714	0.00510536	0.101186	18.0772	2.29197
GO:0006103	2-oxoglutarate metabolic process	2	144	9	11714	0.00510536	0.101186	18.0772	2.29197
GO:0008299	isoprenoid biosynthetic process	2	144	9	11714	0.00510536	0.101186	18.0772	2.29197
GO:0045732	positive regulation of protein catabolic process	3	144	30	11714	0.00579306	0.101186	8.13472	2.23709
GO:0008152	metabolic process	22	144	1015	11714	0.00620306	0.101186	1.76319	2.20739
GO:0005975	carbohydrate metabolic process	6	144	136	11714	0.00661689	0.101186	3.58885	2.17935
GO:0016311	dephosphorylation	6	144	140	11714	0.007592	0.101186	3.48631	2.11964
GO:0032981	mitochondrial respiratory chain complex I assembly	2	144	11	11714	0.00767518	0.101186	14.7904	2.11491
GO:0006164	purine nucleotide biosynthetic process	2	144	11	11714	0.00767518	0.101186	14.7904	2.11491
GO:0015908	fatty acid transport	2	144	11	11714	0.00767518	0.101186	14.7904	2.11491
Significantly enriched pathways for pofile 0 in VAF across the points
PathwayID	PathwayTerm	DifGene	AllDifGene	GeneInPathway	AllGene	P-Value	FDR	Enrichment	(-log10P)
PATH:04914	Progesterone-mediated oocyte maturation	4	42	71	6102	0.00134946	0.128295	8.18511	2.86984
PATH:04114	Oocyte meiosis	4	42	87	6102	0.00285532	0.128295	6.6798	2.54435
PATH:05144	Malaria	3	42	50	6102	0.00474752	0.128295	8.71714	2.32353
PATH:04110	Cell cycle	4	42	105	6102	0.00560849	0.128295	5.53469	2.25115
PATH:04120	Ubiquitin mediated proteolysis	4	42	107	6102	0.0059951	0.128295	5.43124	2.2222
PATH:04115	p53 signaling pathway	3	42	60	6102	0.00790372	0.14095	7.26429	2.10217
PATH:04727	GABAergic synapse	3	42	66	6102	0.0102722	0.143346	6.6039	1.98834
PATH:04912	GnRH signaling pathway	3	42	69	6102	0.0115952	0.143346	6.31677	1.93572
PATH:05032	Morphine addiction	3	42	70	6102	0.0120571	0.143346	6.22653	1.91876
PATH:00512	Mucin type O-Glycan biosynthesis	2	42	26	6102	0.0135396	0.144874	11.1758	1.86839
PATH:04723	Retrograde endocannabinoid signaling	3	42	77	6102	0.0155866	0.151615	5.66048	1.80725
PATH:03460	Fanconi anemia pathway	2	42	42	6102	0.0334736	0.298473	6.91837	1.4753
Significantly enriched pathways for pofile 3 in VAF across the points
PATH:04110	Cell cycle	11	56	105	6102	1.80092e-09	2.30518e-07	11.4153	8.74451
PATH:03030	DNA replication	6	56	33	6102	4.15601e-07	2.65985e-05	19.8117	6.38132
PATH:05166	HTLV-I infection	7	56	214	6102	0.00318037	0.135696	3.56425	2.49752
PATH:04961	Endocrine and other factor-regulated calcium reabsorption	3	56	37	6102	0.00456158	0.145971	8.83494	2.34088
PATH:04390	Hippo signaling pathway	4	56	115	6102	0.0207295	0.414845	3.79006	1.68341
PATH:04974	Protein digestion and absorption	3	56	67	6102	0.023187	0.414845	4.879	1.63476
PATH:04540	Gap junction	3	56	71	6102	0.0269655	0.414845	4.60412	1.56919
PATH:04145	Phagosome	4	56	128	6102	0.0293211	0.414845	3.40513	1.53282
PATH:05020	Prion diseases	2	56	30	6102	0.0305354	0.414845	7.26429	1.5152
PATH:05206	MicroRNAs in cancer	5	56	195	6102	0.0324098	0.414845	2.79396	1.48932
PATH:05146	Amoebiasis	3	56	85	6102	0.042622	0.481731	3.8458	1.37037
PATH:04114	Oocyte meiosis	3	56	87	6102	0.0451623	0.481731	3.75739	1.34522
PATH:03420	Nucleotide excision repair	2	56	39	6102	0.0493709	0.486113	5.58791	1.30653
Significantly enriched pathways for pofile 5 in VAF across the points
PATH:04960	Aldosterone-regulated sodium reabsorption	6	147	34	6102	0.000135964	0.0245139	7.32533	3.86658
PATH:04978	Mineral absorption	6	147	38	6102	0.000257797	0.0245139	6.55424	3.58872
PATH:04971	Gastric acid secretion	7	147	57	6102	0.000393559	0.0245139	5.09774	3.40499
PATH:04976	Bile secretion	7	147	59	6102	0.000487838	0.0245139	4.92494	3.31172
PATH:04974	Protein digestion and absorption	7	147	67	6102	0.00105927	0.0354854	4.33689	2.97499
PATH:04260	Cardiac muscle contraction	7	147	67	6102	0.00105927	0.0354854	4.33689	2.97499
PATH:05414	Dilated cardiomyopathy	7	147	71	6102	0.0014952	0.0381058	4.09256	2.8253
PATH:04261	Adrenergic signaling in cardiomyocytes	9	147	113	6102	0.00151665	0.0381058	3.30612	2.81911
PATH:04972	Pancreatic secretion	7	147	73	6102	0.00176005	0.0393077	3.98043	2.75448
PATH:04020	Calcium signaling pathway	10	147	145	6102	0.0024847	0.0499424	2.86277	2.60473
PATH:05412	Arrhythmogenic right ventricular cardiomyopathy (ARVC)	6	147	59	6102	0.00277891	0.0507783	4.22138	2.55613
PATH:05410	Hypertrophic cardiomyopathy (HCM)	6	147	67	6102	0.00525984	0.0874637	3.71733	2.27903
PATH:04911	Insulin secretion	6	147	68	6102	0.00565685	0.0874637	3.66267	2.24743
PATH:05219	Bladder cancer	4	147	34	6102	0.0085507	0.122764	4.88355	2.068
PATH:00600	Sphingolipid metabolism	4	147	35	6102	0.0094768	0.123743	4.74402	2.02334
PATH:04964	Proximal tubule bicarbonate reclamation	3	147	19	6102	0.0100009	0.123743	6.55424	1.99996
PATH:04973	Carbohydrate digestion and absorption	4	147	36	6102	0.0104658	0.123743	4.61224	1.98023
PATH:04918	Thyroid hormone synthesis	5	147	59	6102	0.0133594	0.149181	3.51781	1.87421
PATH:04966	Collecting duct acid secretion	3	147	22	6102	0.0150801	0.159532	5.66048	1.82159
PATH:04022	cGMP-PKG signaling pathway	8	147	137	6102	0.0171708	0.172567	2.42395	1.76521
PATH:00140	Steroid hormone biosynthesis	4	147	43	6102	0.0192698	0.182144	3.86141	1.71512
PATH:04270	Vascular smooth muscle contraction	6	147	89	6102	0.0199362	0.182144	2.79844	1.70036
PATH:04970	Salivary secretion	5	147	66	6102	0.0208736	0.182417	3.14471	1.6804
PATH:00300	Lysine biosynthesis	1	147	1	6102	0.0240905	0.201758	41.5102	1.61815
PATH:00260	Glycine, serine and threonine metabolism	3	147	28	6102	0.0288943	0.230099	4.44752	1.53919
PATH:05200	Pathways in cancer	12	147	271	6102	0.029764	0.230099	1.83809	1.52631
PATH:05143	African trypanosomiasis	3	147	30	6102	0.0345884	0.257491	4.15102	1.46107
PATH:05323	Rheumatoid arthritis	5	147	78	6102	0.0392946	0.282079	2.66091	1.40567
PATH:04721	Synaptic vesicle cycle	4	147	55	6102	0.0427525	0.292238	3.01892	1.36904
PATH:04530	Tight junction	6	147	107	6102	0.0437796	0.292238	2.32767	1.35873
PATH:04750	Inflammatory mediator regulation of TRP channels	5	147	81	6102	0.0450716	0.292238	2.56236	1.3461
Significantly enriched pathways for pofile 7 in VAF across the points
PATH:00190	Oxidative phosphorylation	22	96	122	6102	4.72784e-18	6.66625e-16	11.4621	17.3253
PATH:04932	Non-alcoholic fatty liver disease (NAFLD)	20	96	141	6102	2.37147e-14	1.67189e-12	9.01596	13.625
PATH:05012	Parkinson's disease	19	96	134	6102	1.15437e-13	5.42556e-12	9.01259	12.9377
PATH:05016	Huntington's disease	20	96	167	6102	6.41388e-13	2.26089e-11	7.61228	12.1929
PATH:05010	Alzheimer's disease	19	96	152	6102	1.19749e-12	3.37691e-11	7.94531	11.9217
PATH:01100	Metabolic pathways	26	96	427	6102	9.26946e-10	2.17832e-08	3.87032	9.03295
PATH:01230	Biosynthesis of amino acids	8	96	55	6102	1.85442e-06	3.73532e-05	9.24545	5.73179
PATH:01200	Carbon metabolism	9	96	86	6102	6.85189e-06	0.000120765	6.65189	5.16419
PATH:00280	Valine, leucine and isoleucine degradation	6	96	43	6102	4.93852e-05	0.000773702	8.86919	4.3064
PATH:00640	Propanoate metabolism	5	96	29	6102	7.64341e-05	0.000987797	10.9591	4.11671
PATH:04260	Cardiac muscle contraction	7	96	67	6102	7.70622e-05	0.000987797	6.64086	4.11316
PATH:01210	2-Oxocarboxylic acid metabolism	4	96	16	6102	9.05867e-05	0.00106439	15.8906	4.04294
PATH:00330	Arginine and proline metabolism	5	96	49	6102	0.00095747	0.0103849	6.48597	3.01887
PATH:00250	Alanine, aspartate and glutamate metabolism	4	96	30	6102	0.00115219	0.0116042	8.475	2.93847
PATH:00290	Valine, leucine and isoleucine biosynthesis	2	96	4	6102	0.00143982	0.0135343	31.7812	2.84169
PATH:00380	Tryptophan metabolism	4	96	35	6102	0.0020731	0.0182692	7.26429	2.68338
PATH:00620	Pyruvate metabolism	4	96	36	6102	0.00230444	0.0191133	7.0625	2.63743
PATH:00400	Phenylalanine, tyrosine and tryptophan biosynthesis	2	96	6	6102	0.00352619	0.0263073	21.1875	2.45269
PATH:00310	Lysine degradation	4	96	41	6102	0.00373153	0.0263073	6.20122	2.42811
PATH:00071	Fatty acid degradation	4	96	41	6102	0.00373153	0.0263073	6.20122	2.42811
PATH:00410	beta-Alanine metabolism	3	96	24	6102	0.00601063	0.0403571	7.94531	2.22108
PATH:00010	Glycolysis / Gluconeogenesis	4	96	52	6102	0.00874832	0.0560688	4.88942	2.05808
PATH:00270	Cysteine and methionine metabolism	3	96	37	6102	0.0199241	0.122143	5.15372	1.70062
PATH:00053	Ascorbate and aldarate metabolism	2	96	15	6102	0.0225127	0.129235	8.475	1.64757
PATH:04930	Type II diabetes mellitus	3	96	39	6102	0.022914	0.129235	4.88942	1.6399
PATH:00360	Phenylalanine metabolism	2	96	16	6102	0.0254686	0.138118	7.94531	1.594
PATH:00062	Fatty acid elongation	2	96	17	6102	0.0285728	0.149214	7.47794	1.54405
PATH:01212	Fatty acid metabolism	3	96	44	6102	0.0313979	0.149555	4.33381	1.5031
PATH:00040	Pentose and glucuronate interconversions	2	96	18	6102	0.0318202	0.149555	7.0625	1.4973
PATH:03060	Protein export	2	96	18	6102	0.0318202	0.149555	7.0625	1.4973
PATH:04910	Insulin signaling pathway	5	96	120	6102	0.0401099	0.182435	2.64844	1.39675
PATH:00340	Histidine metabolism	2	96	22	6102	0.0461385	0.203298	5.77841	1.33594
