# Supplementary material for: Comparative Transcriptome Analysis Provides Insight into Spatio-Temporal Expression Characteristics and Genetic Regulatory Network in Postnatal Developing Subcutaneous and Visceral Fat of Bama Pig
Source: Front Genet. 2022 Mar 31;13:844833. doi: 10.3389/fgene.2022.844833 (PMC9008487; doi:10.3389/fgene.2022.844833)
Supplement: Supplementary file 1 [file DataSheet1.ZIP › Supplemental Table 3 The body fatness traits of Bama pig during postnatal stage.xlsx]

## Sheet: Sheet1
Supplemental Table 3 The body fatness traits of Bama pig during postnatal stage.
Items	1 months	3 months	6 months
Body Weights(kg)	4.70±0.17b	7.57±0.32b	17.83±3.01a
Body fat rate (%)	13.34±0.44c	15.57±0.13b	25.64±1.16a
Backfat thickness(cm)	0.79±0.04c	1.16±0.12b	1.81±0.08a
Perirenal fat weight (kg)	0.01±0.00c	0.10±0.01b	0.46±0.08a
Mesenteric fat weight（kg）	0.05±0.01c	0.10±0.02b	0.28±0.02a
Greater omentum fat weight(g)	0.14±0.02c	1.34±0.07b	7.18±0.56a
Note: Different lowercase letters in each lines mean significant difference (P<0.05).* Traits were measured with 3 replicates.
