# Supplementary material for: Comparative Transcriptome Analysis Provides Insight into Spatio-Temporal Expression Characteristics and Genetic Regulatory Network in Postnatal Developing Subcutaneous and Visceral Fat of Bama Pig
Source: Front Genet. 2022 Mar 31;13:844833. doi: 10.3389/fgene.2022.844833 (PMC9008487; doi:10.3389/fgene.2022.844833)
Supplement: Supplementary file 1 [file DataSheet1.ZIP › Supplemental Table 4 Raw and clean data sets of all RNA-seq libraries.xlsx]

## Sheet: sheet1
Supplemental Table 4 Raw and clean data sets of all RNA-seq libraries.
Sample	SAF1-1	SAF1-2	SAF1-3	SAF3-1	SAF3-2	SAF3-3	SAF6-1	SAF6-2	SAF6-3	VAF1-1	VAF1-2	VAF1-3	VAF3-1	VAF3-2	VAF3-3	VAF6-1	VAF6-2	VAF6-3
before_filtering_total_reads	50638678	54156916	51990818	52093980	47045088	57570852	50794334	53734774	45193090	45402498	60000000	60898876	44761934	49281330	60263938	49145922	47036028	60000000
before_filtering_total_bases	7595801700	8123537400	7798622700	7814097000	7056763200	8635627800	7619150100	8060216100	6778963500	6810374700	9000000000	9134831400	6714290100	7392199500	9039590700	7371888300	7055404200	9000000000
before_filtering_q20_bases	7345177350	7848896655	7555711709	7567453466	6824325293	8358279021	7384177494	7791621319	6539597065	6575229590	8698073221	8843330028	6494545039	7134619024	8617549776	7141619972	6823506754	8712784772
before_filtering_q30_bases	6989260439	7463459464	7204846792	7208481274	6495426845	7961431840	7042363639	7407851941	6165713019	6208583109	8229613454	8385928080	6146417814	6742955593	8004487910	6768324574	6449038476	8246810333
before_filtering_q20_rate	0.967005	0.966192	0.968852	0.968436	0.967062	0.967883	0.96916	0.966676	0.96469	0.965473	0.966453	0.968089	0.967272	0.965155	0.953312	0.968764	0.967132	0.968087
before_filtering_q30_rate	0.920148	0.918745	0.923861	0.922497	0.920454	0.921929	0.924298	0.919064	0.909536	0.911636	0.914401	0.918017	0.915423	0.912172	0.885492	0.918126	0.914057	0.916312
before_filtering_gc_content	0.496434	0.504116	0.500085	0.500693	0.507548	0.50306	0.499171	0.499791	0.501975	0.508354	0.503761	0.506209	0.50917	0.516096	0.506638	0.509464	0.511468	0.511677
after_filtering_total_reads	49372082	52749958	50814010	50898512	45888614	56198222	49665048	52434824	44405366	44625306	59042732	59948920	44062270	48346424	58529288	48457986	46328968	59149802
after_filtering_total_bases	7312661520	7822446116	7529479438	7548198438	6782494644	8325782192	7356729224	7753994290	6609174832	6638498424	8764982576	8895625208	6544164492	7176406976	8698469536	7198616884	6892503074	8796103726
after_filtering_q20_bases	7123559646	7615864765	7343920111	7359020201	6607789372	8115257787	7176856947	7549343305	6409634857	6442379409	8512898183	8653086589	6361004672	6966590201	8363923665	7003804134	6696521530	8552172084
after_filtering_q30_bases	6809799200	7275677429	7031627860	7039449398	6317472224	7763317827	6872352813	7209729025	6062751833	6102035354	8078166240	8229370319	6037228167	6605545794	7814498567	6655267342	6346965659	8116343280
after_filtering_q20_rate	0.97414	0.973591	0.975356	0.974937	0.974242	0.974714	0.97555	0.973607	0.969809	0.970457	0.97124	0.972735	0.972012	0.970763	0.96154	0.972937	0.971566	0.972268
after_filtering_q30_rate	0.931234	0.930103	0.93388	0.9326	0.931438	0.932443	0.934159	0.929808	0.917324	0.919189	0.921641	0.925103	0.922536	0.920453	0.898376	0.92452	0.920851	0.92272
after_filtering_gc_content	0.495823	0.503736	0.499558	0.500191	0.506966	0.502517	0.498697	0.499177	0.501802	0.508246	0.503593	0.506039	0.509221	0.516388	0.506425	0.509371	0.511322	0.511517
ReadsFilter%	97.4988	97.4021	97.7365	97.7052	97.5418	97.6158	97.7767	97.5808	98.257	98.2882	98.4046	98.4401	98.4369	98.1029	97.1216	98.6002	98.4968	98.583
BaseFilter%	96.2724	96.2936	96.5488	96.5972	96.1134	96.412	96.5558	96.2008	97.4954	97.4763	97.3887	97.3814	97.4662	97.0808	96.2264	97.6496	97.6911	97.7345
low_quality_reads	1252078	1391340	1161612	1180258	1143366	1356128	1114224	1285084	786328	775752	955816	946306	698216	933064	1733006	686162	705584	848140
too_many_N_reads	14518	15618	15196	15210	13108	16502	15062	14866	1396	1440	1452	3650	1448	1842	1644	1774	1476	2058
too_short_reads	0	0	0	0	0	0	0	0	0	0	0	0	0	0	0	0	0	0
too_long_reads	0	0	0	0	0	0	0	0	0	0	0	0	0	0	0	0	0	0
