# Supplementary material for: Comparative Transcriptome Analysis Provides Insight into Spatio-Temporal Expression Characteristics and Genetic Regulatory Network in Postnatal Developing Subcutaneous and Visceral Fat of Bama Pig
Source: Front Genet. 2022 Mar 31;13:844833. doi: 10.3389/fgene.2022.844833 (PMC9008487; doi:10.3389/fgene.2022.844833)
Supplement: Supplementary file 1 [file DataSheet1.ZIP › Supplemental Table 5 Genome-wide identification of the expressed genes in adipose tissue of SAF and VAF.xlsx]

## Sheet: Sheet1
Supplemental Table 5 Genome-wide identification of the expressed genes in adipose tissue of SAF and VAF.
#Item	SAF 1M br1	SAF 1M br2	SAF 1M br3	SAF 3M br1	SAF 3M br2	SAF 3M br3	SAF 6M br1	SAF 6M br2	SAF 6M br3	VAF 1M br1	VAF 1M br2	VAF 1M br3	VAF 3M br1	VAF 3M br2	VAF 3M br3	VAF 6M br1	VAF 6M br2	VAF 6M br3
All	48939832	52532270	50693596	50743218	44638304	56076722	49519104	52314534	44229072	44475052	58823486	59736208	43902192	47975770	58374914	48294928	46217816	58915846
UnMapped	2746120	2972172	2791645	2556349	2579493	3070798	2787008	2887614	2794797	2727188	3772241	3512169	2452871	3228041	3718156	2750543	2569031	3293805
Mapped	46193712	49560098	47901951	48186869	42058811	53005924	46732096	49426920	41434275	41747864	55051245	56224039	41449321	44747729	54656758	45544385	43648785	55622041
MappedRate	0.944	0.943	0.945	0.95	0.942	0.945	0.944	0.945	0.937	0.939	0.936	0.941	0.944	0.933	0.936	0.943	0.944	0.944
UniqueMapped	44051599	47360810	45692256	45908030	40126933	50563829	44587664	47104175	39628162	39858421	52380036	53544889	39549916	42602819	51868397	43357418	41479146	53082306
UniqueMappedRate	0.9	0.902	0.901	0.905	0.899	0.902	0.9	0.9	0.896	0.896	0.89	0.896	0.901	0.888	0.889	0.898	0.897	0.901
RepeatMapped	2142113	2199288	2209695	2278839	1931878	2442095	2144432	2322745	1806113	1889443	2671209	2679150	1899405	2144910	2788361	2186967	2169639	2539735
JunctionAllMapped	16423327	17755865	17099899	17963593	15170722	19922889	16085561	18086285	14925024	15073364	19321819	21112408	16348206	16343387	21570252	16685653	16433058	22003742
JunctionUniqueMapped	15301685	16503433	15893034	16747118	14134184	18563285	15009118	16853669	13965033	14022905	17920550	19628955	15268853	15157939	20020275	15517999	15310367	20535447
AllBase	6271220814	6739767166	6497880128	6510428970	5714600062	7186406822	6344866850	6690107590	5699167308	5726799322	7556192274	7669637818	5642544450	6162325360	7508149160	6208601320	5951683920	7584094738
UnMappedBase	353401529	382742641	359351319	329153467	331431896	394671037	358325216	370967848	360375364	351899582	486158629	452681245	316060545	415682048	479977119	354693801	331364933	424786990
MappedBase	5917819285	6357024525	6138528809	6181275503	5383168166	6791735785	5986541634	6319139742	5338791944	5374899740	7070033645	7216956573	5326483905	5746643312	7028172041	5853907519	5620318987	7159307748
UniqueMappedBase	5645720011	6077008709	5857474365	5890811974	5137856697	6481159007	5714112024	6024433584	5107354869	5132923089	6729301090	6875031563	5083869979	5472797761	6671111432	5574376504	5342242323	6833708702
RepeatMappedBase	272099274	280015816	281054444	290463529	245311469	310576778	272429610	294706158	231437075	241976651	340732555	341925010	242613926	273845551	357060609	279531015	278076664	325599046
Note: SAF is subcutaneous fat, VAF is visceral fat, M means months; br means biological repeats.
