# Supplementary material for: Comparative Transcriptome Analysis Provides Insight into Spatio-Temporal Expression Characteristics and Genetic Regulatory Network in Postnatal Developing Subcutaneous and Visceral Fat of Bama Pig
Source: Front Genet. 2022 Mar 31;13:844833. doi: 10.3389/fgene.2022.844833 (PMC9008487; doi:10.3389/fgene.2022.844833)
Supplement: Supplementary file 1 [file DataSheet1.ZIP › Supplemental Table 6 Differentically expressed genes between 1-Months SAF and 3-Months SAF.xlsx]

## Sheet: Sheet1
AccID	log2FC	Pvalue	FDR	Style	SAF1-1	SAF1-2	SAF1-3	SAF3-1	SAF3-2	SAF3-3	Location	Strand	IsoLength	GeneType	KeggID	Description	E-Value2mouse	Blast_Symbol2mouse	Blast_Description2mouse
A2ML1	1.54949	0.00026945	0.0121863	up	58	48	60	15	20	18	chr5:62603260-62648170	-	4619	protein-coding	ssc:100152492	alpha-2-macroglobulin-like 1
ABCD2	1.40267	0.000194497	0.00958378	up	1394	608	1870	559	359	464	chr5:71123187-71180758	-	4069	protein-coding	ssc:100520309	ATP-binding cassette, sub-family D (ALD), member 2
ACSS1	0.922685	6.80778e-06	0.000705755	up	589	609	602	311	312	259	chr17:30800536-30839799	-	6074	protein-coding	ssc:100154828	acyl-CoA synthetase short-chain family member 1
ADA2	1.32223	0.000203912	0.00996034	up	171	152	300	73	56	107	chr5:69526413-69554640	-	2167	protein-coding
ADAMTS17	1.42152	1.81648e-06	0.000237706	up	259	451	561	146	125	172	chr1:138619701-139015681	-	6505	protein-coding	ssc:100155073	ADAM metallopeptidase with thrombospondin type 1 motif, 17
ADAMTS5	1.20721	1.36342e-06	0.000187646	up	2724	1627	2012	805	757	1053	chr13:190353019-190413110	-	9957	protein-coding	ssc:100522952	ADAM metallopeptidase with thrombospondin type 1 motif, 5
ADH1C	1.12062	0.00153474	0.0429862	up	5877	2951	3065	1656	1064	2567	chr8:121089355-121105010	+	1441	protein-coding	ssc:100512615	alcohol dehydrogenase 1C (class I), gamma polypeptide
ADM	0.86632	1.96709e-05	0.00168842	up	1125	1363	1421	524	686	795	chr2:49229223-49231521	-	1493	protein-coding	ssc:397195	adrenomedullin
ADRA1A	0.857052	0.000696228	0.0243049	up	208	270	263	99	140	142	chr14:10623391-10733378	-	16493	protein-coding	ssc:100144471	adrenoceptor alpha 1A
AGPAT3	0.674955	5.40426e-05	0.00370296	up	2605	2214	2453	1353	1403	1513	chr13:206803219-206906363	+	9833	protein-coding	ssc:100233171	1-acylglycerol-3-phosphate O-acyltransferase 3
AIFM2	0.712607	0.000431679	0.0173596	up	3640	3240	4804	2036	2183	2458	chr14:73054433-73074605	-	1804	protein-coding	ssc:100153541	apoptosis-inducing factor, mitochondrion-associated, 2
AKAP12	0.989878	0.000147369	0.00761404	up	4013	4877	4663	2646	1248	2561	chr1:14904109-15017016	-	8239	protein-coding	ssc:100152595	A kinase (PRKA) anchor protein 12
ALAS2	1.72804	3.79541e-06	0.000435927	up	465	212	269	65	95	111	chrX:47871519-47896041	-	2019	protein-coding	ssc:100518817	aminolevulinate, delta-, synthase 2
ALDH1A2	1.96971	0.000120717	0.00657765	up	555	258	646	197	37	122	chr1:113932722-114037059	+	4056	protein-coding	ssc:100737077	aldehyde dehydrogenase 1 family, member A2
AMPH	2.74727	1.00161e-13	1.33256e-10	up	298	350	625	79	36	63	chr9:108800718-108971575	-	2294	protein-coding	ssc:100626324	amphiphysin
ANKH	1.33846	3.9613e-06	0.000451729	up	723	718	802	392	169	274	chr16:4095582-4271073	-	13391	protein-coding	ssc:100624458	ANKH inorganic pyrophosphate transport regulator
ANXA2	0.84979	1.28479e-06	0.000179927	up	40987	52216	49954	20545	24476	29271	chr1:111588721-111635064	+	1577	protein-coding	ssc:406192	annexin A2
AQP3	0.784445	0.00120204	0.0356042	up	1397	1146	1407	528	667	976	chr10:33045374-33050285	+	892	protein-coding	ssc:100126235	aquaporin 3 (Gill blood group)
AQP7	0.88361	0.000105562	0.00606224	up	6215	5316	8332	3924	2754	3422	chr10:33098746-33130245	+	3244	protein-coding	ssc:100126283	aquaporin 7
ARHGAP20	1.38354	1.18054e-06	0.000169796	up	349	283	349	156	82	116	chr9:38471049-38582221	-	7573	protein-coding	ssc:102159443	Rho GTPase activating protein 20
ARNTL	1.65919	4.55334e-07	8.16788e-05	up	285	329	329	141	61	77	chr2:45895637-46025174	-	3005	protein-coding	ssc:100037286	aryl hydrocarbon receptor nuclear translocator-like
ARSJ	0.890037	0.000120395	0.00657765	up	178	233	205	96	96	119	chr8:108710636-108804846	+	4189	protein-coding	ssc:100512548	arylsulfatase family, member J
ATP13A2	0.667362	9.24667e-05	0.0053877	up	1231	1203	1182	617	676	847	chr6:75618317-75638591	-	4014	protein-coding	ssc:100523971	ATPase type 13A2
ATP1B2	1.12199	8.79337e-05	0.00521882	up	118	145	142	50	65	58	chr12:52925697-52932638	+	3095	protein-coding	ssc:100522212	ATPase, Na+/K+ transporting, beta 2 polypeptide
BRINP2	1.77403	1.37906e-06	0.000188176	up	128	79	115	29	25	35	chr9:118967670-119095345	+	4524	protein-coding	ssc:100522028	bone morphogenetic protein/retinoic acid inducible neural-specific 2
C14H10orf107	1.20673	0.000102698	0.00591901	up	97	116	91	37	42	44	chr14:65152913-65277978	+	4809	protein-coding	ssc:100157740	chromosome 14 open reading frame, human C10orf107
C6H1orf210	1.95382	0.000516237	0.0198596	up	35	29	44	6	11	9	chr6:167959845-167963610	+	1712	protein-coding	ssc:100519374	chromosome 6 open reading frame, human C1orf210
C9	1.49217	3.15998e-06	0.00037547	up	1204	1732	2281	620	691	384	chr16:24521318-24575939	-	2525	protein-coding	ssc:100037951	complement component C9
CACNA1I	2.58091	0.000521098	0.0199504	up	21	125	40	13	11	4	chr5:8593014-8702734	-	10745	protein-coding	ssc:100154640	calcium channel, voltage-dependent, T type, alpha 1I subunit
CADM2	1.96316	3.26972e-05	0.00256123	up	211	108	161	66	23	27	chr13:169681947-170753114	-	18085	protein-coding	ssc:100626294	cell adhesion molecule 2
CCDC146	1.34126	0.000123739	0.00666912	up	98	98	106	49	33	29	chr9:102784299-102919758	-	6598	protein-coding	ssc:100737427	coiled-coil domain containing 146
CD1.1	1.35368	2.81765e-08	8.82036e-06	up	286	276	248	116	77	105	chr4:91854055-91863875	-	7867	protein-coding	ssc:396785	CD1 antigen
CD55	1.56886	6.4795e-08	1.69582e-05	up	435	777	440	151	142	230	chr9:67933069-67960380	+	9287	protein-coding	ssc:396743	CD55 molecule, decay accelerating factor for complement (Cromer blood group)
CD59	1.2803	2.90258e-13	3.56459e-10	up	8471	8459	8758	3640	3240	2963	chr2:27186587-27207303	+	1965	protein-coding	ssc:397347	CD59 molecule, complement regulatory protein
CERS6	1.49392	4.59932e-05	0.00329275	up	415	211	221	117	87	79	chr15:74927088-75261558	+	6939	protein-coding		Uncharacterized protein
CFAP161	1.96441	5.84005e-06	0.000613398	up	519	171	227	69	65	91	chr7:49912450-49940708	+	2460	protein-coding
CHST9	2.37829	4.86769e-05	0.00339357	up	62	27	65	6	10	12	chr6:111460257-111849411	-	8152	protein-coding	ssc:100515146	carbohydrate (N-acetylgalactosamine 4-0) sulfotransferase 9
CLPSL2	2.43767	0.000152087	0.00780732	up	162	128	186	63	9	10	chr7:31605362-31607931	+	475	protein-coding	ssc:102160105	colipase-like 2
CNTN3	0.938408	0.000678533	0.0240195	up	185	326	210	119	108	123	chr13:55648491-56018887	-	7640	protein-coding	ssc:100511594	contactin 3 (plasmacytoma associated)
COL20A1	3.90545	6.37371e-05	0.0041875	up	21	17	26	2	1	1	chr17:62395383-62419054	+	4213	protein-coding
COL4A5	2.00276	3.93793e-08	1.10297e-05	up	1767	935	915	404	232	213	chrX:88958837-89183306	+	6580	protein-coding	ssc:100519180	collagen, type IV, alpha 5
COL5A2	0.638884	0.000503899	0.0194318	up	47960	47590	52635	35589	24360	29186	chr15:93611856-93981131	-	6429	protein-coding	ssc:397532	collagen, type V, alpha 2
CPNE2	0.706046	0.000145166	0.00754909	up	680	659	773	388	419	400	chr6:19046795-19096111	+	2391	protein-coding		Uncharacterized protein
CPT1A	1.05441	4.96044e-07	8.70257e-05	up	1492	1766	1615	622	590	1007	chr2:4250642-4293914	+	4284	protein-coding	ssc:399527	carnitine palmitoyltransferase 1A (liver)
CPT1B	0.86946	0.00176835	0.0474483	up	184	339	289	134	144	133	chr5:155552-163536	+	2849	protein-coding	ssc:399528	carnitine palmitoyltransferase 1B (muscle)
CRY1	0.874987	2.4695e-05	0.00202183	up	547	457	466	264	206	286	chr5:13275265-13429566	+	9350	protein-coding	ssc:100520380	cryptochrome 1 (photolyase-like)
CYP11A1	6.5791	0.000661881	0.0236887	up	2	1	54	0	0	0	chr7:59172829-59188479	+	3346	protein-coding	ssc:403329	cytochrome P450, family 11, subfamily A, polypeptide 1
CYP3A46	3.05617	2.71221e-08	8.66009e-06	up	61	102	116	6	5	21	chr3:6677911-6709855	+	1927	protein-coding	ssc:100126281	cytochrome P450 3A46
CYP4V2	0.91925	0.00172093	0.0464088	up	2939	1768	3390	1665	979	1401	chr15:47038078-47068315	+	11977	protein-coding	ssc:100113469	cytochrome P450, family 4, subfamily v, polypeptide 2
DAB2	0.640101	6.47668e-05	0.00423771	up	4127	4820	4266	2286	2657	2983	chr16:24590638-24776937	-	4812	protein-coding	ssc:100519746	Dab, mitogen-responsive phosphoprotein, homolog 2 (Drosophila)
DAO	2.47025	2.37936e-05	0.00196821	up	131	233	211	18	9	74	chr14:41931549-41950628	-	3215	protein-coding	ssc:397134	D-amino acid oxidase
DCHS1	0.629855	0.000158867	0.00805179	up	711	843	726	458	450	466	chr9:3099525-3134825	+	10742	protein-coding	ssc:100623166	dachsous 1 (Drosophila)
DDC	4.47789	6.09698e-14	8.84894e-11	up	99	64	97	2	4	5	chr9:136496364-136571220	-	2104	protein-coding	ssc:396857	dopa decarboxylase (aromatic L-amino acid decarboxylase)
DFNA5	1.9788	0.00104308	0.0325657	up	34	172	136	18	16	48	chr18:47524637-47583748	+	5252	protein-coding	ssc:100522585	deafness, autosomal dominant 5
DLK1	3.97073	4.95623e-07	8.70257e-05	up	21	154	107	2	3	12	chr7:121565844-121577493	+	4333	protein-coding	ssc:497066	delta-like 1 homolog (Drosophila)
DNAJC6	1.61318	5.99087e-05	0.00401867	up	116	62	115	28	31	31	chr6:146990115-147161010	-	8321	protein-coding	ssc:406190	DnaJ (Hsp40) homolog, subfamily C, member 6
DNASE1L3	1.128	2.88472e-05	0.0023143	up	340	531	513	145	221	222	chr13:39958384-39976114	-	1392	protein-coding	ssc:100738010	deoxyribonuclease I-like 3
DOC2B	1.4823	0.000482112	0.0187273	up	82	52	67	28	16	24	chr12:47529383-47558236	+	2054	protein-coding
DSTN	0.594632	0.000330497	0.0140534	up	3108	3059	2582	1710	1775	1941	chr17:25998830-26050354	+	1666	protein-coding	ssc:445516	destrin (actin depolymerizing factor)
EMP1	0.681985	0.0012214	0.0360438	up	26452	18558	23934	15145	11477	13839	chr5:59245317-59267466	-	2918	protein-coding	ssc:100101477	epithelial membrane protein 1
ENTPD8	2.69854	0.000192973	0.00953814	up	141	62	71	8	2	32	NW_018084833:537602-544271	+	4738	protein-coding	ssc:100516719	ectonucleoside triphosphate diphosphohydrolase 8
EPB41L3	0.78958	0.000227832	0.0108254	up	1065	1192	968	498	669	565	chr6:101420376-101671177	+	6825	protein-coding	ssc:100520913	erythrocyte membrane protein band 4.1-like 3
EPHB2	1.18114	0.000318747	0.013739	up	295	739	571	226	161	275	chr6:80649098-80849979	+	10582	protein-coding	ssc:100519549	EPH receptor B2
EPHX1	0.92611	3.27273e-05	0.00256123	up	1604	1972	1949	1066	900	724	chr10:13757489-13773071	+	1643	protein-coding	ssc:397639	epoxide hydrolase 1, microsomal (xenobiotic)
FAAH	0.908123	3.50535e-05	0.0026649	up	502	509	544	198	273	305	chr6:165060279-165079340	-	3539	protein-coding	ssc:396949	fatty acid amide hydrolase
FAM131C	3.77173	0.000144257	0.00752637	up	18	16	24	1	1	2	chr6:75193397-75213081	-	1816	protein-coding
FAM178B	1.55581	0.000844375	0.0278522	up	100	70	43	21	25	22	chr3:56643618-56746393	+	2383	unknown	ssc:100511445	family with sequence similarity 178, member B
FAM57B	1.46875	6.97739e-05	0.00447365	up	58	87	87	25	26	27	chr3:18224652-18231416	-	1207	protein-coding	ssc:100624742	family with sequence similarity 57, member B
FAM81A	1.52099	7.27942e-07	0.000114319	up	417	475	367	146	76	196	chr1:112548260-112677675	-	3765	protein-coding	ssc:100156658	family with sequence similarity 81, member A
FBF1	0.979643	2.27513e-05	0.00192182	up	392	547	488	226	246	197	chr12:5482576-5510971	+	4921	protein-coding	ssc:100520801	Fas (TNFRSF6) binding factor 1
FBN2	1.22478	0.00156454	0.0433643	up	310	918	517	206	153	344	chr2:131150665-131370241	-	10278	protein-coding	ssc:100048956	fibrillin 2
FGL2	0.933561	1.37223e-05	0.00125906	up	4058	6226	4512	2352	2588	2220	chr9:102869044-102875564	+	4265	protein-coding	ssc:448808	fibrinogen-like 2
FHL1	1.35322	5.13826e-12	4.10162e-09	up	19576	26719	21248	8623	8552	7290	chrX:111309989-111367900	+	3288	protein-coding	ssc:397667	four and a half LIM domains 1 protein, isoform C
FLRT2	0.98876	2.41752e-05	0.00198947	up	636	580	626	366	213	294	chr7:107812354-107913006	+	7447	protein-coding	ssc:100151812	fibronectin leucine rich transmembrane protein 2
FLRT3	0.876135	4.67565e-05	0.00331763	up	422	439	463	241	234	195	chr17:22940491-22955277	-	5378	protein-coding	ssc:100158214	fibronectin leucine rich transmembrane protein 3
FNDC1	1.61198	4.53125e-06	0.000498906	up	2794	6927	3920	851	1398	1914	chr1:8007320-8106875	-	6544	protein-coding	ssc:100154276	fibronectin type III domain containing 1
FRMPD1	1.99948	2.70838e-05	0.00219489	up	61	53	62	20	12	9	chr1:238371311-238511714	+	6042	protein-coding	ssc:100153190	FERM and PDZ domain containing 1
FTH1	0.773534	1.08811e-05	0.00103402	up	60812	86895	76207	35869	39560	46843	chr2:9535051-9537979	+	1000	protein-coding	ssc:397030	ferritin, heavy polypeptide 1
GALNT10	0.651477	0.000280041	0.0125234	up	749	1019	937	489	527	590	chr16:68723993-69032759	-	5661	protein-coding	ssc:100511419	UDP-N-acetyl-alpha-D-galactosamine:polypeptide N-acetylgalactosaminyltransferase 10 (GalNAc-T10)
GALNT16	1.30094	1.07715e-05	0.00102975	up	4588	3496	4850	2303	1407	1178	chr7:92928834-93041446	+	3946	protein-coding	ssc:100513992	UDP-N-acetyl-alpha-D-galactosamine:polypeptide N-acetylgalactosaminyltransferase-like 1
GALNTL5	1.21292	0.000743343	0.0253038	up	219	162	393	116	95	101	chr18:5353774-5474964	-	14796	protein-coding	ssc:100515695	UDP-N-acetyl-alpha-D-galactosamine:polypeptide N-acetylgalactosaminyltransferase-like 5
GFRA3	0.706764	0.00158291	0.043571	up	852	793	989	384	499	635	chr2:140263297-140283227	-	2026	protein-coding	ssc:100515366	GDNF family receptor alpha 3
GJA9	2.93742	0.000477979	0.0186793	up	19	17	21	2	2	3	chr6:94815105-94817183	-	2079	protein-coding	ssc:100626636	gap junction protein, alpha 9, 59kDa
GJC2	1.75441	0.000265976	0.0120977	up	83	111	87	19	12	49	chr2:51257623-51267969	+	3006	protein-coding	ssc:100514218	gap junction protein, gamma 2, 47kDa
GK	0.799547	0.00154319	0.04312	up	1551	1815	2448	985	745	1433	chrX:26470422-26558892	+	7537	protein-coding	ssc:100233182	glycerol kinase
GM2A	2.97388	7.11427e-28	2.83948e-24	up	11401	6528	8568	823	1047	1326	chr16:71742090-71767872	-	2242	protein-coding	ssc:100515283	GM2 ganglioside activator
GPAT3	1.28276	4.35086e-07	7.95278e-05	up	957	620	772	295	326	282	chr8:134912493-135002140	-	2956	protein-coding
GPNMB	1.09545	5.12593e-06	0.000547137	up	1255	1348	1216	662	572	420	chr9:92037428-92071501	+	2911	protein-coding	ssc:100049669	glycoprotein (transmembrane) nmb
GSG1	2.22665	0.000742374	0.0253038	up	84	30	51	17	3	14	chr5:59391069-59413835	+	5322	protein-coding
HES6	1.19051	0.000208483	0.0100557	up	186	360	241	130	102	86	chr15:137785808-137787689	-	1490	protein-coding	ssc:100622397	hairy and enhancer of split 6 (Drosophila)
HGF	0.773618	0.00113214	0.0346041	up	687	480	562	345	250	362	chr9:98437771-98513573	+	5957	protein-coding	ssc:100525120	hepatocyte growth factor (hepapoietin A; scatter factor)
HILPDA	0.763891	0.000772505	0.0260741	up	1017	1191	1433	520	745	730	chr18:19944929-19947080	-	1073	protein-coding
HIVEP2	0.818748	0.000354579	0.014819	up	682	947	656	466	376	361	chr1:22240681-22436945	+	35645	protein-coding	ssc:100525369	human immunodeficiency virus type I enhancer binding protein 2
HMCN2	1.73426	0.000866837	0.0285341	up	333	1525	493	166	121	382	chr1:270364005-270522977	+	15500	protein-coding	ssc:102162892	hemicentin 2
HS3ST2	3.12747	0.0014314	0.0406624	up	10	18	19	1	2	2	chr3:23255936-23366570	-	2335	protein-coding	ssc:100522426	heparan sulfate (glucosamine) 3-O-sulfotransferase 2
HTRA4	2.18277	5.54031e-07	9.31064e-05	up	642	283	746	108	59	189	chr15:47610580-47625889	-	2941	protein-coding	ssc:100156083	HtrA serine peptidase 4
HUNK	0.966711	0.000479707	0.0186793	up	142	174	141	81	53	86	chr13:195528526-195666685	+	6531	protein-coding	ssc:100739691	hormonally up-regulated Neu-associated kinase
IGBP1	0.946964	3.87754e-08	1.10297e-05	up	2699	2571	3154	1400	1123	1592	chrX:56173773-56206121	+	1958	protein-coding	ssc:100154214	immunoglobulin (CD79A) binding protein 1
IGSF3	1.21377	0.00118147	0.0354554	up	137	356	180	82	98	87	chr4:104044784-104167173	+	7330	protein-coding	ssc:100512602	immunoglobulin superfamily, member 3
IGSF5	4.16354	0.00109038	0.0336715	up	6	52	17	0	0	4	chr13:203325385-203372361	+	2819	protein-coding	ssc:100517006	immunoglobulin superfamily, member 5
IL17RD	0.993554	0.000736148	0.0251662	up	360	664	610	331	192	240	chr13:38935631-39006721	-	9025	protein-coding	ssc:100513377	interleukin 17 receptor D
INHBB	2.18482	0.000147062	0.00761404	up	94	40	64	17	5	20	chr15:30999994-31004405	-	1958	protein-coding	ssc:397490	inhibin, beta B
IRX1	1.98431	0.000896976	0.0292847	up	26	97	58	21	11	10	chr16:77695704-77701089	-	1860	protein-coding
ITGA9	0.656825	0.000444285	0.0177325	up	674	652	622	388	310	468	chr13:22298497-22655717	+	8238	protein-coding	ssc:100626707	integrin, alpha 9
ITGB8	1.2426	0.000489273	0.0189134	up	299	164	203	106	91	66	chr9:89342245-89450701	+	9155	protein-coding	ssc:100037284	integrin, beta 8
ITIH5	0.9588	0.000803665	0.0268508	up	7644	12935	9654	4401	6146	3665	chr10:63688416-63764566	+	4323	protein-coding	ssc:100515404	inter-alpha-trypsin inhibitor heavy chain family, member 5
KCNJ2	1.82829	0.000110494	0.00625544	up	155	128	78	21	20	57	chr12:10351959-10380631	-	15756	protein-coding	ssc:397293	inward rectifier potassium channel
KCNS1	1.60279	0.000630512	0.0230346	up	62	232	130	36	36	58	chr17:47483943-47491071	-	4455	protein-coding	ssc:100626185	potassium voltage-gated channel, delayed-rectifier, subfamily S, member 1
KCTD19	3.53779	0.000878296	0.0287735	up	17	12	35	1	4	0	chr6:27932783-27966294	-	3011	protein-coding	ssc:100521969	potassium channel tetramerization domain containing 19
KIAA1644	1.44363	0.000188746	0.00938731	up	110	72	85	37	21	35	chr5:4767436-4849333	+	6785	protein-coding	ssc:100522865	KIAA1644 ortholog
KIF5A	1.32743	0.000241141	0.0112568	up	83	101	144	51	32	39	chr5:22813617-22851976	+	5721	protein-coding	ssc:100519957	kinesin family member 5A
KLF11	1.16341	0.000926655	0.0300288	up	339	669	530	128	189	330	chr3:126419011-126429890	-	3940	protein-coding	ssc:100174954	Kruppel-like factor 11
KLHL35	5.16529	3.22794e-07	6.19682e-05	up	29	55	33	1	2	0	chr9:9640460-9651924	-	3377	protein-coding	ssc:100521568	kelch-like family member 35
KRT24	4.16207	9.20088e-05	0.00538066	up	43	15	33	0	0	5	chr12:21731170-21737515	+	3561	protein-coding
LAMA3	0.740299	6.34234e-05	0.00418411	up	603	590	601	332	347	322	chr6:108548818-108805700	+	10466	protein-coding	ssc:100511642	laminin, alpha 3
LAYN	0.686358	1.27987e-05	0.00118797	up	1308	1582	1665	869	843	929	chr9:39306276-39326825	+	1534	protein-coding	ssc:100513941	layilin
LGALS13	5.99644	1.01458e-07	2.4542e-05	up	15	57	134	2	0	1	chr6:48205158-48209859	-	537	protein-coding	ssc:100217392	lectin, galactoside-binding, soluble, 13
LHFPL5	2.7561	4.69656e-05	0.00331773	up	33	38	66	12	2	5	chr7:31624050-31642269	+	4690	protein-coding	ssc:100152593	lipoma HMGIC fusion partner-like 5
LIMCH1	1.28601	6.41414e-07	0.000103436	up	3742	3010	3488	1655	1271	977	chr8:32433035-32792553	+	8164	protein-coding	ssc:100515040	LIM and calponin homology domains 1
LOC100154844	1.55772	0.000311586	0.0136287	up	143	236	221	27	89	72	chr17:8644388-8665004	-	1887	protein-coding	ssc:100154844	heparan-alpha-glucosaminide N-acetyltransferase-like
LOC100158003	1.12635	0.00060307	0.0224954	up	128	97	102	37	48	56	chr15:121305563-121311919	+	1522	protein-coding	ssc:100158003	tubulin alpha-1D chain-like
LOC100515867	2.43112	0.000319104	0.013739	up	21	37	23	5	4	5	chr16:60485417-60486209	-	793	pseudo		ribosomal protein S8 pseudogene
LOC100516643	1.72558	0.000707674	0.0244546	up	30	59	53	9	14	17	chr13:29699300-29721583	-	2910	protein-coding	ssc:100516643	serine protease 44-like
LOC100521659	1.13701	0.00139867	0.039953	up	123	294	166	94	68	84	chr3:70573551-70593416	+	5403	protein-coding	ssc:100521659	cytochrome P450 26B1-like
LOC100525590	1.71435	3.0885e-08	9.30337e-06	up	132	233	195	61	43	55	chr7:116784929-116787100	-	542	ncRNA	ssc:100525590	uncharacterized LOC100525590
LOC100621421	2.03428	0.000238695	0.0112081	up	237	436	638	201	49	45	chr4:108981825-109041096	+	2263	protein-coding	ssc:100621421	acidic mammalian chitinase-like
LOC100626318	0.993562	0.00135587	0.0392146	up	972	537	738	461	304	295	chr6:56510051-56558639	+	6416	protein-coding	ssc:100626318	cationic amino acid transporter 3-like
LOC100627702	1.5636	0.000385969	0.0159637	up	155	61	117	42	27	38	chr1:161791356-161864659	-	2574	protein-coding	ssc:100627702	nose resistant to fluoxetine protein 6-like
LOC102159045	2.0831	7.91254e-05	0.0048586	up	39	46	33	10	8	8	chr6:12096784-12108318	-	2171	ncRNA	ssc:102159045	uncharacterized LOC102159045
LOC102159363	1.56152	1.53622e-05	0.00137786	up	103	103	84	24	25	44	chr12:53163996-53166418	-	2326	protein-coding	ssc:102159363	putative uncharacterized protein FLJ38447-like
LOC102161584	1.17814	3.38053e-05	0.00259472	up	186	228	317	85	105	111	chr6:28169260-28196782	-	8139	protein-coding	ssc:102161584	proline-rich protein 2-like
LOC102162605	1.11075	0.00132256	0.0383903	up	151	123	165	53	43	98	chr13:31053371-31118866	+	5010	ncRNA	ssc:102162605	uncharacterized LOC102162605
LOC102164445	2.59404	4.68538e-06	0.000512343	up	52	56	150	8	14	18	chr2:4906027-4909010	-	2589	ncRNA	ssc:102164445	uncharacterized LOC102164445
LOC102164998	1.34376	1.51018e-06	0.000200916	up	189	241	163	61	77	80	chr14:127621858-127649806	-	8705	ncRNA	ssc:102164998	uncharacterized LOC102164998
LOC106504593	4.28603	0.00161436	0.0441324	up	171	7	247	2	13	5	chr8:12336647-12363355	-	25954	ncRNA
LOC106505677	2.18553	0.000962211	0.030785	up	59	31	22	8	10	5	chr13:68450809-68459374	-	1793	ncRNA
LOC106507734	1.90269	0.0006115	0.0225716	up	45	83	40	11	21	9	chr7:92098336-92118807	-	5479	ncRNA
LOC106508978	2.77554	0.000475071	0.0186793	up	17	31	18	2	3	4	chr1:111567646-111586007	+	4192	ncRNA
LOC106510287	1.44588	0.000323603	0.0138819	up	973	327	478	166	192	267	chr5:11911164-11912908	-	820	ncRNA
LOC106510728	2.48943	0.000346178	0.014544	up	39	25	35	4	2	11	chr6:164745804-164755950	+	2097	ncRNA
LOC110255396	2.11794	8.04343e-06	0.000802583	up	62	62	54	12	7	20	chr9:8375518-8376594	-	914	ncRNA
LOC110255479	2.67956	2.11168e-06	0.000265457	up	50	43	72	13	6	5	chr9:85310482-85357173	-	15227	ncRNA
LOC110256043	1.07941	0.00164665	0.0448614	up	10848	13329	17688	9372	5119	3787	chr12:39364414-39433654	-	1694	protein-coding
LOC110256058	2.57474	0.000649155	0.0233418	up	20	33	56	1	8	8	chr12:43136070-43141666	+	3008	ncRNA
LOC110257292	3.11284	0.000256561	0.011907	up	12	23	40	3	3	2	chr16:146545-148508	-	1723	ncRNA
LOC110259231	2.34754	0.00159108	0.0436454	up	21	33	50	1	9	9	chr2:4901939-4904961	-	910	ncRNA
LOC110259361	2.79624	0.000817994	0.0272068	up	19	26	14	2	2	4	chr2:74282650-74288907	-	395	ncRNA
LOC110259827	4.75922	0.000394601	0.0162786	up	26	9	21	0	0	2	chr3:467933-472556	-	2930	ncRNA
LOC110261048	1.02746	0.001484	0.0419329	up	297	491	442	177	242	132	chr6:59239775-59254701	-	6848	protein-coding
LOC110261658	1.88628	8.89296e-08	2.25359e-05	up	1204	654	1257	198	190	422	chr7:21240663-21245736	+	4240	pseudo
LOC110261683	5.69542	1.24435e-08	4.51502e-06	up	128	34	56	4	0	0	chr7:65842027-66100713	+	9964	ncRNA
LOC780435	2.62856	1.57906e-10	9.69605e-08	up	207	370	562	53	75	40	chr4:110451442-110457254	-	1195	protein-coding	ssc:780435	glutathione S-transferase mu 2
LOXL2	1.15193	3.30841e-07	6.21396e-05	up	9038	9206	11736	5253	3041	4383	chr14:7435861-7540699	-	3615	protein-coding		Uncharacterized protein
LOXL4	1.21005	3.30676e-05	0.00257222	up	223	420	275	143	109	116	chr14:109571942-109593408	-	3652	protein-coding	ssc:100157207	lysyl oxidase-like 4
LPAR4	0.959132	0.00156094	0.0433643	up	154	115	168	83	59	69	chrX:62862158-62876184	+	3394	protein-coding	ssc:100038017	lysophosphatidic acid receptor 4
LRFN2	1.82112	0.000879515	0.0287735	up	63	41	92	12	27	12	chr7:35720969-35914392	-	5718	protein-coding	ssc:100153249	leucine rich repeat and fibronectin type III domain containing 2
LRRC36	2.42557	8.03639e-09	3.28977e-06	up	74	66	83	15	10	14	chr6:27965253-28051798	+	2468	protein-coding	ssc:100524316	leucine rich repeat containing 36
LRRC66	1.45033	4.47594e-06	0.000496239	up	111	106	125	47	34	36	chr8:39104727-39127021	-	4895	protein-coding	ssc:100522021	leucine rich repeat containing 66
LRRN4CL	2.29415	9.36016e-19	2.49058e-15	up	4056	6243	7836	932	1242	1256	chr2:9065340-9067639	+	1735	protein-coding	ssc:100620756	LRRN4 C-terminal like
LVRN	0.819887	0.00156304	0.0433643	up	426	856	707	352	323	371	chr2:120117584-120193728	+	4378	protein-coding
MAOB	1.48369	0.000102363	0.00591901	up	71	124	109	32	41	27	chrX:39025973-39144389	-	2590	protein-coding	ssc:414909	monoamine oxidase B
MATN2	0.912933	1.69866e-08	5.78942e-06	up	2832	2912	2921	1512	1141	1683	chr4:38744025-38915083	-	3976	protein-coding	ssc:100155607	matrilin 2
MEGF6	2.91014	3.96658e-17	9.04665e-14	up	483	238	333	41	40	52	chr6:65055533-65141449	-	5702	protein-coding	ssc:102165253	multiple EGF-like-domains 6
MIR6782	2.05911	7.21092e-05	0.00460489	up	742	702	583	258	149	38	NW_018085108:40305-40379	+	75	ncRNA
MLPH	1.80506	0.000805607	0.0268508	up	61	133	109	22	44	12	chr15:137173962-137219724	+	2203	protein-coding	ssc:100049680	melanophilin
MMP9	2.25242	3.81837e-05	0.00287548	up	82	44	73	21	11	7	chr17:48179690-48186782	+	2302	protein-coding	ssc:654325	matrix metallopeptidase 9 (gelatinase B, 92kDa gelatinase, 92kDa type IV collagenase)
MPEG1	1.48983	0.00106199	0.03305	up	170	85	188	72	25	53	chr2:12194303-12196594	+	2292	protein-coding	ssc:100516953	macrophage expressed 1
MSR1	1.052	0.000183881	0.00920269	up	268	301	281	172	85	128	chr17:3859903-3939612	-	2787	protein-coding	ssc:100511665	macrophage scavenger receptor 1
MUM1L1	1.1468	1.85633e-06	0.000240945	up	716	512	607	294	246	236	chrX:86785317-86814631	+	8968	protein-coding	ssc:100511303	melanoma associated antigen (mutated) 1-like 1
MYRF	1.92516	0.000901721	0.0293795	up	37	36	24	10	6	8	chr2:9761230-9795873	-	5944	protein-coding	ssc:100520659	myelin regulatory factor
NAAA	0.912225	0.000435964	0.017444	up	486	920	622	320	350	326	chr8:71573783-71603256	-	2298	protein-coding	ssc:100521735	N-acylethanolamine acid amidase
NAALAD2	0.955148	0.000472417	0.0186687	up	277	334	212	105	139	153	chr9:23106795-23161825	+	3428	protein-coding	ssc:102164324	N-acetylated alpha-linked acidic dipeptidase 2
NEB	3.02431	1.61987e-05	0.00144476	up	45	19	56	5	3	6	chr15:546187-766131	+	22966	protein-coding	ssc:100516703	nebulin
NECTIN3	0.62716	0.000422859	0.017091	up	662	773	696	472	402	412	chr13:148448581-148578920	-	9677	protein-coding
NKAIN1	2.66046	2.04335e-06	0.00025982	up	194	47	186	14	24	26	chr6:87773636-87825816	-	2984	protein-coding	ssc:100516496	Na+/K+ transporting ATPase interacting 1
NOX5	1.5387	3.17497e-06	0.00037547	up	198	121	207	63	52	55	chr1:166866930-166907994	+	8874	protein-coding	ssc:100156068	NADPH oxidase, EF-hand calcium binding domain 5
NPAS2	1.01056	0.000111972	0.00631672	up	399	416	579	259	152	240	chr3:53298805-53490375	-	5759	protein-coding	ssc:100521893	neuronal PAS domain protein 2
NPR3	1.36225	0.000207432	0.0100557	up	825	362	707	296	143	264	chr16:18841540-18929813	+	8048	protein-coding	ssc:102163867	natriuretic peptide receptor C/guanylate cyclase C (atrionatriuretic peptide receptor C)
NRK	1.72857	1.34618e-05	0.00124229	up	142	431	256	60	70	103	chrX:86534467-86663340	+	8125	protein-coding	ssc:100620665	Nik related kinase
OLFML2B	1.0377	0.00124655	0.036718	up	1210	3076	1459	781	864	943	chr4:88522171-88560305	+	3282	protein-coding	ssc:100156452	olfactomedin-like 2B
OSMR	0.657893	0.00112273	0.0344039	up	950	779	1003	600	496	525	chr16:24041312-24101842	+	5192	protein-coding	ssc:100519398	oncostatin M receptor
PAK1	1.23263	6.56009e-05	0.00427477	up	627	651	484	335	191	172	chr9:11830095-11973074	-	3527	protein-coding	ssc:100525766	p21 protein (Cdc42/Rac)-activated kinase 1
PAPLN	1.56551	1.31173e-06	0.000182103	up	820	526	885	298	239	163	chr7:96584894-96622487	+	4739	protein-coding	ssc:100523451	papilin, proteoglycan-like sulfated glycoprotein
PCK1	2.03625	8.69513e-13	8.10557e-10	up	6468	10555	11992	1987	1517	3189	chr17:57930507-57936523	+	2635	protein-coding	ssc:100144531	phosphoenolpyruvate carboxykinase 1 (soluble)
PDE4B	1.38952	2.73994e-07	5.42875e-05	up	541	372	396	175	115	184	chr6:146167262-146720105	-	7961	protein-coding	ssc:100037941	phosphodiesterase 4B, cAMP-specific
PDE4D	0.745693	0.00178026	0.0476876	up	247	297	211	128	125	170	chr16:37897300-39406534	-	21225	protein-coding	ssc:100037967	phosphodiesterase 4D
PDGFA	0.689591	0.00038183	0.0158563	up	1096	1167	1159	652	725	591	chr3:296399-322967	-	2007	protein-coding		platelet-derived growth factor alpha polypeptide
PEG10	1.78907	2.3895e-06	0.000298034	up	2112	1351	2114	788	238	507	chr9:74474121-74486983	+	6552	protein-coding	ssc:654416	paternally expressed 10
PGAM2	3.56871	0.000666703	0.0237587	up	4	33	40	3	1	2	chr18:48693832-48712787	+	3028	protein-coding	ssc:100188980	phosphoglycerate mutase 2 (muscle)
PHACTR3	2.01799	3.62495e-06	0.000422426	up	49	92	68	14	16	18	chr17:59647575-59864059	+	3919	protein-coding	ssc:100126239	phosphatase and actin regulator 3
PIEZO1	0.641029	0.00042008	0.0170218	up	1952	1948	2487	1230	1305	1282	chr6:914480-967113	+	8260	protein-coding	ssc:102162867	piezo-type mechanosensitive ion channel component 1
PKIA	0.872844	5.1788e-07	8.9869e-05	up	1373	1231	1492	742	597	763	chr4:57872114-57879184	-	3621	protein-coding	ssc:397408	protein kinase (cAMP-dependent, catalytic) inhibitor alpha
PLA2G7	0.998569	7.80414e-05	0.00481054	up	962	1089	1158	584	307	630	chr7:41488152-41531383	-	1884	protein-coding	ssc:396593	phospholipase A2, group VII (platelet-activating factor acetylhydrolase, plasma)
PLIN4	0.805638	0.000179664	0.00904838	up	35903	31615	35488	17979	21047	15596	chr2:74318624-74331920	+	6880	protein-coding	ssc:100524667	perilipin 4
PLIN5	2.05428	3.65036e-10	2.15844e-07	up	301	757	533	109	126	118	chr2:74304613-74314314	+	2090	protein-coding	ssc:100142670	lipid storage droplet protein 5
PLVAP	0.640999	0.000723402	0.0248368	up	4311	3657	3898	2136	2576	2392	chr2:60324565-60344450	+	2433	protein-coding
POLR3G	1.20249	3.63777e-05	0.00275246	up	165	185	230	100	65	70	chr2:97646112-97688255	+	5404	protein-coding	ssc:100519356	polymerase (RNA) III (DNA directed) polypeptide G (32kD)
PON2	1.03507	8.91326e-05	0.00523162	up	18652	13280	19672	10220	5488	8067	chr9:75027270-75051441	-	1413	protein-coding	ssc:100142663	paraoxonase 2
PPP1R16B	1.09831	0.000520691	0.0199504	up	818	499	1083	420	257	382	chr17:41753697-41866671	+	6188	protein-coding	ssc:100517865	protein phosphatase 1, regulatory subunit 16B
PROX1	1.74667	7.80539e-06	0.000787794	up	115	195	181	39	26	74	chr9:129527704-129583693	-	9050	protein-coding	ssc:100169702	prospero homeobox 1
PSD3	0.759639	0.000235067	0.0111019	up	254	288	247	137	140	159	chr17:12645743-13267176	+	12206	protein-coding	ssc:100623956	pleckstrin and Sec7 domain containing 3
PTPN21	0.790052	0.000299242	0.0132338	up	1557	1533	1852	1120	699	858	chr7:110374915-110453820	-	5998	protein-coding	ssc:100152076	protein tyrosine phosphatase, non-receptor type 21
PTPRF	0.710866	0.000784728	0.0264308	up	391	543	457	295	247	248	chr6:167656674-167743750	-	8050	protein-coding	ssc:100521277	protein tyrosine phosphatase, receptor type, F
PTX3	0.94881	2.75296e-07	5.42875e-05	up	507	527	449	232	219	270	chr13:97273594-97279570	+	1888	protein-coding	ssc:100513178	pentraxin 3, long
RAB7B	1.14004	0.000628682	0.0230204	up	143	174	153	94	42	64	chr9:66635636-66666034	-	3641	protein-coding	ssc:100627693	ras-related protein Rab-7b-like
RASSF10	1.39487	0.000595865	0.022307	up	129	92	80	22	40	46	chr2:46332888-46340347	-	7460	protein-coding	ssc:100625955	Ras association (RalGDS/AF-6) domain family (N-terminal) member 10
RCAN1	0.812784	8.40549e-05	0.00506391	up	1147	1388	984	717	515	644	chr13:198106256-198205727	-	2559	protein-coding	ssc:100511902	regulator of calcineurin 1
RENBP	0.71606	0.00139623	0.039953	up	458	672	574	263	344	358	chrX:124662957-124670522	-	1336	protein-coding	ssc:396934	renin binding protein
RET	1.7785	8.63044e-05	0.00514123	up	256	119	153	76	35	34	chr14:61305818-61361416	+	5488	protein-coding	ssc:100153852	ret proto-oncogene
REXO5	0.638144	0.00109873	0.0337982	up	413	511	514	314	272	274	chr3:25175690-25239006	-	8486	protein-coding
RFLNA	1.83191	1.23684e-06	0.000176305	up	290	255	542	68	76	146	chr14:28823571-28841281	-	6386	protein-coding
RGS4	1.00023	8.40031e-05	0.00506391	up	199	206	169	99	70	101	chr4:87383336-87390478	-	2902	protein-coding	ssc:100157437	regulator of G-protein signaling 4
RIPK4	5.75702	0.000408083	0.0166625	up	11	16	5	0	0	0	chr13:205127239-205153000	-	3691	protein-coding	ssc:100518276	receptor-interacting serine-threonine kinase 4
RNF112	2.00288	0.00178515	0.0477386	up	55	99	69	3	29	19	chr12:60117452-60124071	-	3353	protein-coding
RNF128	2.33958	4.02309e-05	0.00300134	up	66	58	64	6	21	7	chrX:87111875-87211605	+	3147	protein-coding	ssc:100515872	ring finger protein 128, E3 ubiquitin protein ligase
RNF17	2.74741	0.000479163	0.0186793	up	18	43	24	2	2	8	chr11:154457-281039	+	5261	protein-coding	ssc:100738776	ring finger protein 17
RYR2	1.22999	4.52116e-05	0.00326608	up	251	192	191	99	86	67	chr14:53652140-54406691	-	16640	protein-coding	ssc:396856	ryanodine receptor 2 (cardiac)
SALL2	0.96398	3.35925e-05	0.00259084	up	888	642	820	356	303	484	chr7:77552357-77653380	+	4376	protein-coding		sal-like 2 (Drosophila)
SASH1	0.776591	4.38362e-07	7.95278e-05	up	1189	1139	1210	649	613	671	chr1:17306364-17663117	-	13203	protein-coding		Uncharacterized protein
SCG5	3.08076	1.36385e-10	8.70954e-08	up	102	60	97	8	8	13	chr1:136525920-136590021	+	1279	protein-coding	ssc:397110	secretogranin V (7B2 protein)
SCIN	1.55934	1.90017e-07	4.15566e-05	up	646	452	454	202	104	195	chr9:82103271-82185254	+	2900	protein-coding	ssc:100512981	scinderin
SDK1	1.70465	4.81096e-15	9.60087e-12	up	391	381	346	118	98	105	chr3:2814418-3327838	+	9588	protein-coding	ssc:100512953	sidekick cell adhesion molecule 1
SDR16C5	2.28229	3.02326e-20	9.65327e-17	up	8525	8348	8404	2210	1320	1316	chr4:75586346-75598985	+	1463	protein-coding	ssc:100157319	short chain dehydrogenase/reductase family 16C, member 5
SGCA	1.24882	0.00011808	0.0065179	up	698	1036	971	194	355	522	chr12:26356691-26368561	+	1446	protein-coding	ssc:100240723	sarcoglycan, alpha (50kDa dystrophin-associated glycoprotein)
SGCE	1.07582	1.70437e-08	5.78942e-06	up	1458	2056	1605	667	693	915	chr9:74402714-74473904	-	1817	protein-coding	ssc:100240725	sarcoglycan, epsilon
SLC25A20	0.964869	7.0229e-07	0.000112121	up	2061	2193	2674	1026	903	1420	chr13:31523820-31553289	-	1775	protein-coding	ssc:100524459	solute carrier family 25 (carnitine/acylcarnitine translocase), member 20
SLC44A3	1.53971	1.04971e-06	0.000156623	up	321	264	385	105	128	75	chr4:122527922-122621647	-	4300	protein-coding
SMAGP	0.679721	0.000403229	0.0165065	up	517	499	600	314	261	375	NW_018085018:139131-160570	+	3257	protein-coding		Uncharacterized protein	2e-73	Smagp	Small cell adhesion glycoprotein
SMPDL3A	0.91035	0.00069535	0.0243049	up	3071	2161	3196	1768	939	1539	chr1:39848641-39869184	-	3885	protein-coding	ssc:100153442	sphingomyelin phosphodiesterase, acid-like 3A
SMPDL3B	1.84246	1.097e-06	0.000162163	up	249	241	187	38	87	49	chr6:85060639-85084483	+	1785	protein-coding	ssc:100514109	sphingomyelin phosphodiesterase, acid-like 3B
SNCAIP	0.832287	0.000613902	0.0225716	up	163	156	183	84	85	95	chr2:125889165-125956864	+	2735	protein-coding	ssc:100049698	synuclein, alpha interacting protein
SNCG	1.08093	8.20728e-07	0.00012599	up	4160	6045	4871	2593	1584	2515	chr14:87916353-87922111	+	1127	protein-coding	ssc:100125343	synuclein, gamma (breast cancer-specific protein 1)
SNTA1	0.86899	0.00187238	0.0495753	up	372	429	501	233	261	162	chr17:36917276-36946232	-	2189	protein-coding	ssc:100151843	syntrophin, alpha 1
SNX18	0.66331	0.000458679	0.0181707	up	1118	1637	1219	777	684	886	chr16:33776964-33801391	+	5304	protein-coding	ssc:100518876	sorting nexin 18
SPAG1	0.780094	0.000703182	0.024405	up	242	310	251	144	115	181	chr4:36746798-36844662	-	4519	protein-coding	ssc:100135664	sperm associated antigen 1
SPAG17	0.907595	0.000669658	0.0238109	up	350	277	328	195	149	131	chr4:102596465-102826213	+	6742	protein-coding	ssc:100155374	sperm associated antigen 17
SPHK1	1.03258	0.000139647	0.00738231	up	585	512	655	363	209	229	chr12:5114946-5122580	-	4121	protein-coding	ssc:100519210	sphingosine kinase 1
SPHKAP	2.8555	0.000208331	0.0100557	up	16	23	46	3	3	5	chr15:129308621-129461142	-	7565	protein-coding	ssc:100515691	SPHK1 interactor, AKAP domain containing
SPOCK1	2.10338	4.84039e-08	1.28795e-05	up	405	249	209	74	71	42	chr2:139018177-139523601	-	5028	protein-coding	ssc:100620623	sparc/osteonectin, cwcv and kazal-like domains proteoglycan (testican) 1
SRD5A1	1.57334	7.32384e-13	7.795e-10	up	635	563	741	232	185	192	chr16:75309830-75335438	-	3382	protein-coding	ssc:100518046	steroid-5-alpha-reductase, alpha polypeptide 1 (3-oxo-5 alpha-steroid delta 4-dehydrogenase alpha 1)
SRGAP1	0.756192	0.00014837	0.00764106	up	365	358	368	186	211	206	chr5:28300955-28605122	+	12371	protein-coding	ssc:100623414	SLIT-ROBO Rho GTPase activating protein 1
SRGAP3	1.45146	0.00118935	0.0355579	up	117	462	194	79	76	107	chr13:65367596-65759892	-	8417	protein-coding	ssc:100521110	SLIT-ROBO Rho GTPase activating protein 3
ST14	1.65477	0.000217387	0.0103599	up	42	51	48	15	11	16	chr9:56888246-56929771	+	3256	protein-coding	ssc:100517843	suppression of tumorigenicity 14 (colon carcinoma)
STEAP1	1.05434	0.000593718	0.022307	up	373	670	349	195	156	280	chr5:8996943-8997498	+	556	protein-coding	ssc:397573	six transmembrane epithelial antigen of the prostate 1
STYK1	3.36658	3.39921e-05	0.00259657	up	25	29	23	4	1	2	chr5:61395553-61418696	+	2891	protein-coding	ssc:100523437	serine/threonine/tyrosine kinase 1
SULF2	1.34111	0.000318609	0.013739	up	727	1688	1059	239	392	658	chr17:49663721-49805118	-	4507	protein-coding	ssc:100152351	sulfatase 2
TACC2	1.1053	5.25004e-05	0.00364421	up	517	519	423	168	268	192	chr14:131770023-131849820	+	3557	protein-coding	ssc:100152804	transforming, acidic coiled-coil containing protein 2
TANC2	1.03286	2.8572e-05	0.0023038	up	273	367	237	124	125	152	chr12:15448584-15813831	-	16691	protein-coding	ssc:100515233	tetratricopeptide repeat, ankyrin repeat and coiled-coil containing 2
TBC1D8B	0.907024	4.31159e-06	0.000481361	up	454	439	417	230	176	252	chrX:87217327-87291054	+	6156	protein-coding	ssc:100516411	TBC1 domain family, member 8B (with GRAM domain)
TBCK	0.824583	0.000380303	0.0158526	up	620	492	498	323	272	255	chr8:115476776-115703011	+	8042	protein-coding	ssc:100738532	TBC1 domain containing kinase
THBS1	0.958944	2.02159e-06	0.00025982	up	1709	2738	2512	1035	1040	1263	chr1:131728781-131746098	-	5800	protein-coding	ssc:492313	thrombospondin 1
THBS2	1.06391	0.000266753	0.0120986	up	2982	7133	3964	2163	1751	2350	chr1:854473-882467	+	7507	protein-coding	ssc:100153940	thrombospondin-2-like
TIAM2	1.4827	2.81565e-06	0.000343143	up	260	548	373	102	151	137	chr1:11648506-11897869	-	7184	protein-coding	ssc:100155014	T-cell lymphoma invasion and metastasis 2
TMEM132A	0.965912	0.00038238	0.0158563	up	258	457	353	135	180	193	chr2:10814305-10827851	-	3721	protein-coding	ssc:100511308	transmembrane protein 132A
TMEM178A	1.05521	4.75434e-05	0.00332948	up	190	258	175	100	83	97	chr3:100613878-100887023	-	5711	protein-coding	ssc:100738444	transmembrane protein 178A
TMEM182	2.4633	2.04912e-08	6.81547e-06	up	856	267	568	139	69	83	chr3:51258464-51492690	-	3048	protein-coding	ssc:100515134	transmembrane protein 182
TMEM229B	1.10586	5.36058e-05	0.00369329	up	392	303	493	155	194	165	chr7:91181474-91190162	-	4660	protein-coding	ssc:100153043	transmembrane protein 229B
TMEM54	1.16488	0.00107734	0.0334321	up	87	85	124	30	41	53	chr6:89196995-89203954	-	1357	protein-coding	ssc:100621456	transmembrane protein 54
TNFRSF19	2.43967	0.000988889	0.0314349	up	34	14	27	4	5	4	chr11:2469306-2640737	+	4991	protein-coding	ssc:100521146	tumor necrosis factor receptor superfamily, member 19
TNNT3	3.59607	0.0010119	0.0319269	up	2	36	137	2	8	3	chr2:1297826-1316865	+	1912	protein-coding	ssc:414906	troponin T type 3 (skeletal, fast)
TRPC1	0.926102	0.00114146	0.0346041	up	374	301	296	129	199	147	chr13:83436343-83498419	+	13540	protein-coding	ssc:100156938	transient receptor potential cation channel, subfamily C, member 1
TRPM6	1.04219	0.000961469	0.030785	up	91	97	88	47	40	38	chr1:227809511-228037923	-	9599	protein-coding	ssc:100157775	transient receptor potential cation channel, subfamily M, member 6
UCP3	1.03064	3.90153e-09	1.73022e-06	up	4331	4243	4691	1705	1897	2509	chr9:8378023-8389452	-	2239	protein-coding	ssc:397116	uncoupling protein 3 (mitochondrial, proton carrier)
UGGT2	0.655706	0.000476698	0.0186793	up	425	569	550	292	294	328	chr11:65307208-65476791	-	5552	protein-coding	ssc:100154594	UDP-glucose glycoprotein glucosyltransferase 2
VASH2	0.886853	0.000107179	0.00613299	up	264	400	308	174	146	170	chr9:130473854-130511307	-	4412	protein-coding	ssc:100525601	vasohibin 2
VEGFC	1.35008	7.3038e-07	0.000114319	up	914	530	846	310	227	313	chr15:39037764-39136234	-	4007	protein-coding		vascular endothelial growth factor C
VGLL3	1.01608	7.73505e-05	0.00478644	up	681	556	679	322	193	386	chr13:168790024-168839962	+	7542	protein-coding	ssc:100233225	vestigial like 3 (Drosophila)
VTCN1	6.36292	3.086e-08	9.30337e-06	up	52	42	80	0	0	2	chr4:103390547-103584847	+	3399	protein-coding	ssc:100157401	V-set domain containing T cell activation inhibitor 1
WFS1	1.3558	3.24973e-08	9.60777e-06	up	1020	704	944	271	357	349	chr8:4362678-4405185	-	4105	protein-coding
WSB1	0.658811	7.97547e-05	0.00486787	up	8880	9134	7770	4591	5270	5396	chr12:43885115-43904118	+	2726	protein-coding	ssc:100525660	WD repeat and SOCS box containing 1
WSCD2	1.9855	0.000118327	0.0065179	up	81	58	60	7	14	27	chr14:42482923-42584388	-	12131	protein-coding		WSC domain containing 2
ZNF385A	1.17997	1.70633e-05	0.00150358	up	418	542	452	126	205	253	chr5:19560317-19583254	-	2392	protein-coding	ssc:100155556	zinc finger protein 385A
ACBD6	-0.644401	0.000532513	0.0202901	down	490	644	544	757	697	1011	chr9:121913050-122116031	-	1895	protein-coding	ssc:100525243	acyl-CoA binding domain containing 6
ACE2	-0.98098	6.61883e-05	0.00429552	down	9004	7135	8854	19924	10618	16031	chrX:12099849-12152204	-	3597	protein-coding	ssc:100144303	angiotensin I converting enzyme (peptidyl-dipeptidase A) 2
ACO1	-0.944979	0.000261313	0.0119881	down	11333	8419	13377	24168	13672	22515	chr10:33937833-34001895	-	3603	protein-coding	ssc:100628006	aconitase 1, soluble
ACOT13	-0.705276	0.000990401	0.0314349	down	225	266	299	442	311	457	chr7:19502629-19510839	+	5752	protein-coding	ssc:100514587	acyl-CoA thioesterase 13
ACSF2	-0.802649	0.000204635	0.00996034	down	2241	2760	2398	2947	4031	5132	chr12:26713790-26752352	+	2102	protein-coding	ssc:100512859	acyl-CoA synthetase family member 2
ACYP2	-0.797042	0.000830523	0.0275089	down	338	336	332	703	408	529	chr3:86945635-87231376	-	1035	protein-coding		Acylphosphatase-2
ADHFE1	-0.970842	4.82597e-09	2.08234e-06	down	1604	1519	1830	3218	2533	3376	chr4:68251970-68285436	-	2081	protein-coding	ssc:100521620	alcohol dehydrogenase, iron containing, 1
AIFM3	-1.90324	0.000124067	0.00666912	down	116	72	117	671	144	262	chr14:50562611-50576273	+	2673	protein-coding	ssc:100525540	apoptosis-inducing factor, mitochondrion-associated, 3
ALAD	-0.773487	3.86244e-05	0.00289501	down	831	991	1093	1770	1246	1652	chr1:254015426-254027584	-	1292	protein-coding
ALDH1B1	-1.26022	6.60561e-06	0.000689272	down	968	579	855	1680	1312	2509	chr1:239109814-239114736	+	2841	protein-coding	ssc:100156278	aldehyde dehydrogenase 1 family, member B1
ALDH1L1	-1.11787	2.05439e-05	0.00175392	down	2100	1540	2464	4676	2786	5119	chr7:53748585-53794777	-	3019	protein-coding	ssc:100622210	aldehyde dehydrogenase 1 family, member L1
ALG9	-1.1433	4.21668e-06	0.000474079	down	299	258	292	473	478	831	chr9:39519217-39620098	-	5560	protein-coding	ssc:100519965	asparagine-linked glycosylation 9, alpha-1,2-mannosyltransferase homolog (S. cerevisiae)
AOX1	-5.5627	6.51188e-34	3.4654e-30	down	34	19	31	1898	454	1449	chr15:104157748-104234533	+	4017	protein-coding	ssc:100525616	aldehyde oxidase 1
ATP5C1	-0.632918	0.000119848	0.00657518	down	3285	3370	3041	4829	3758	5594	chr10:63584288-63599537	-	2723	protein-coding
ATP5D	-0.597541	6.32685e-05	0.00418411	down	4049	5050	4607	6955	5809	6592	chr2:77216430-77219301	-	1299	protein-coding	ssc:100523423	ATP synthase subunit delta, mitochondrial-like
ATP5G2	-0.677071	0.000727279	0.0249163	down	2375	3503	2749	3581	4062	5269	chr5:18871025-18879933	-	4478	protein-coding	ssc:100037988	ATP synthase, H+ transporting, mitochondrial Fo complex, subunit C2 (subunit 9)
ATP5G3	-0.605068	0.000938625	0.0303343	down	3806	3680	3730	5474	4022	6647	chr15:81091037-81094297	-	697	protein-coding	ssc:100513629	ATP synthase, H+ transporting, mitochondrial Fo complex, subunit C3 (subunit 9)
ATP5H	-0.589263	0.000685427	0.02412	down	1609	1911	1585	2581	1892	2749	chr12:6241467-6247344	+	736	protein-coding	ssc:100512624	ATP synthase, H+ transporting, mitochondrial Fo complex, subunit d
ATP6V0A4	-4.17008	5.46518e-07	9.28208e-05	down	1	4	3	15	51	69	chr18:10868208-10966801	+	3062	protein-coding	ssc:100519402	ATPase, H+ transporting, lysosomal V0 subunit a4
AXIN2	-0.891487	0.00104439	0.0325657	down	294	180	255	481	404	382	chr12:12311293-12343207	-	4497	protein-coding	ssc:100739604	axin 2
BCAT2	-0.764382	0.000330108	0.0140534	down	1501	2423	1871	2668	2723	3832	chr6:54107682-54123595	-	2817	protein-coding	ssc:396841	branched chain amino-acid transaminase 2, mitochondrial
BDH1	-1.19148	0.00126437	0.0371061	down	139	63	110	290	157	229	chr13:132602372-132647271	+	3733	protein-coding	ssc:100511473	3-hydroxybutyrate dehydrogenase, type 1
BHLHE40	-1.43438	9.64031e-08	2.40481e-05	down	1031	1113	626	1912	2076	3090	chr13:61526121-61533686	+	3174	protein-coding	ssc:100514873	basic helix-loop-helix family, member e40
BMP7	-1.90633	7.98862e-05	0.00486787	down	14	36	16	51	89	89	chr17:57567770-57676516	-	3713	protein-coding	ssc:492315	bone morphogenetic protein 7
BPHL	-0.772534	0.000158005	0.00805179	down	385	595	501	782	657	931	chr7:1882731-1909854	+	1175	protein-coding	ssc:100154272	biphenyl hydrolase-like (serine hydrolase)
BRI3BP	-1.05626	0.000314906	0.0137363	down	91	70	114	201	138	200	chr14:28180130-28202106	-	6242	protein-coding	ssc:100155348	BRI3 binding protein
BYSL	-0.62175	0.000258087	0.0119301	down	411	440	455	633	522	735	chr7:37074517-37086753	+	1620	protein-coding		Uncharacterized protein
C10H9orf72	-0.751197	0.00181132	0.0483575	down	718	519	501	1008	702	1063	chr10:38389366-38415903	+	3296	protein-coding	ssc:100515791	chromosome 10 open reading frame, human C9orf72
C17H20orf27	-0.979461	3.26046e-07	6.19682e-05	down	2547	2280	3098	4515	4206	6017	chr17:31943018-31956754	+	1549	protein-coding
C17H8orf4	-0.856278	1.21281e-05	0.00113231	down	1501	2028	2139	2675	3150	3761	chr17:9441488-9443053	+	1566	protein-coding
C2	-0.88838	0.00039827	0.01638	down	443	575	409	680	993	768	chr7:24020590-24034042	+	2574	protein-coding	ssc:448981	complement component 2
C4A	-1.21846	0.000139591	0.00738231	down	3128	6741	4505	6557	12188	12186	chr7:24068019-24083060	+	5384	protein-coding	ssc:445467	complement C4
CARHSP1	-0.828894	0.000694976	0.0243049	down	1324	1050	1436	2723	1635	1996	chr3:33834347-33847941	+	2975	protein-coding	ssc:100521547	calcium regulated heat stable protein 1, 24kDa
CBR2	-3.13779	1.00247e-08	3.81059e-06	down	7	34	17	169	73	241	chr12:973780-976017	+	1101	protein-coding	ssc:396780	carbonyl reductase 2
CCL19	-0.714891	7.52893e-05	0.00467702	down	299	281	277	455	405	458	chr10:32110366-32112529	+	303	protein-coding	ssc:494464	chemokine (C-C motif) ligand 19
CCL26	-1.97587	6.91287e-11	4.5985e-08	down	103	105	79	259	293	521	chr3:10381306-10385677	+	509	protein-coding
CD163	-0.954397	0.000399111	0.01638	down	516	944	717	962	1460	1489	chr5:63300200-63334497	+	3884	protein-coding	ssc:397031	CD163 molecule
CDC34	-0.693471	0.000434901	0.017444	down	647	1005	736	1224	1085	1292	chr2:77761587-77768332	-	1547	protein-coding	ssc:100620788	cell division cycle 34
CEBPD	-1.27728	0.0011502	0.0347784	down	947	1928	984	1565	2313	5006	chr4:79872863-79874481	+	1619	protein-coding	ssc:100153946	CCAAT/enhancer binding protein (C/EBP), delta
CES1	-1.44334	5.36701e-05	0.00369329	down	646	738	942	2615	2164	1006	chr6:29884249-29913330	-	2572	protein-coding	ssc:397478	carboxylesterase 1
CES3	-1.5492	0.00139944	0.039953	down	27	42	33	39	117	122	chr6:27627712-27637827	+	2076	protein-coding	ssc:100626873	carboxylesterase 3
CFAP126	-0.902759	0.00031782	0.013739	down	92	106	126	191	194	178	chr4:89108048-89133525	+	6086	protein-coding
CIART	-1.30487	2.23879e-05	0.00190118	down	188	196	185	269	405	659	chr4:98800849-98809573	-	3890	protein-coding	ssc:100156195	uncharacterized LOC100156195
CIDEA	-0.961865	1.40378e-07	3.20163e-05	down	7477	6387	8246	14295	13023	12904	chr6:97253074-97268355	-	1271	protein-coding	ssc:100127171	cell death-inducing DFFA-like effector a
CITED1	-0.914754	0.0012896	0.0376389	down	1290	1207	1053	1264	2433	2576	chrX:58179084-58184778	-	1297	protein-coding	ssc:654297	Cbp/p300-interacting transactivator, with Glu/Asp-rich carboxy-terminal domain, 1
CLDN4	-2.08353	9.14435e-06	0.00090117	down	105	199	189	224	976	715	chr3:11039711-11053930	+	1777	protein-coding	ssc:733578	claudin 4
CLHC1	-1.50836	0.000981278	0.0313322	down	26	69	39	70	155	125	chr3:85992307-86046910	+	2933	protein-coding	ssc:100628091	clathrin heavy chain linker domain containing 1
CLIC5	-0.962424	0.000140285	0.0073916	down	407	259	358	662	631	574	chr7:40683044-40808017	-	5607	protein-coding	ssc:100154589	chloride intracellular channel 5
COL26A1	-2.73844	3.319e-05	0.00257222	down	22	17	3	44	132	84	chr3:9003126-9164074	+	3590	protein-coding		Uncharacterized protein
COL6A5	-2.31494	9.068e-07	0.000137877	down	10	35	21	79	125	97	chr13:2029543-2174404	-	9140	protein-coding	ssc:100515967	collagen, type VI, alpha 5
COMT	-1.19739	0.00024039	0.0112546	down	1836	1568	1771	5853	2421	2841	chr14:51384729-51403997	+	2708	protein-coding	ssc:100155530	catechol-O-methyltransferase
COQ8A	-1.09114	4.98126e-06	0.000537337	down	1836	2182	1891	5258	3087	3393	chr10:14597237-14643394	+	2896	protein-coding
COX5B	-0.627296	0.000114623	0.0063931	down	3199	3281	3266	4506	3846	5858	chr3:56630297-56632107	-	485	protein-coding	ssc:492822	mitochondrial cytochrome c oxidase subunit Vb
COX6C	-0.600896	4.55266e-05	0.00327402	down	2723	3400	2828	4045	3895	4767	chr4:37074619-37089364	+	470	protein-coding	ssc:100037989	COX6C protein
COX7A1	-0.858003	1.13045e-06	0.000165574	down	706	901	762	1501	1167	1340	chr6:45519225-45520721	-	328	protein-coding	ssc:399685	cytochrome c oxidase polypeptide VIIa-muscle/heart
CS	-0.755582	0.000609405	0.0225716	down	8781	6481	8185	14055	9174	14257	chr5:21669778-21700737	-	2989	protein-coding	ssc:397519	citrate synthase
CXCL2	-2.21005	2.01545e-07	4.30281e-05	down	155	311	284	421	1305	1504	chr8:70157253-70159145	+	1075	protein-coding	ssc:396594	chemokine (C-X-C motif) ligand 2
DBP	-1.12109	2.18148e-07	4.58255e-05	down	500	536	437	789	1098	1104	chr6:53986955-53993044	-	1986	protein-coding	ssc:448964	group-specific component (vitamin D binding protein)
DDIT4	-1.61926	7.85738e-10	4.18143e-07	down	962	1083	1127	1923	3064	4190	chr14:75117708-75119907	+	1791	protein-coding	ssc:100153821	DNA-damage-inducible transcript 4
DGAT1	-0.644349	0.000309424	0.0135713	down	1259	1546	1683	2452	1905	2189	chr4:452890-463665	+	3212	protein-coding	ssc:397118	diacylglycerol acyltransferase
DHODH	-1.032	7.70762e-06	0.000783771	down	167	171	222	395	277	405	chr6:14942898-14956000	+	1689	protein-coding	ssc:100624213	dihydroorotate dehydrogenase (quinone)
DHRSX	-1.07153	4.49365e-05	0.00326519	down	88	109	82	150	189	209	chrY:5248447-5374873	-	1166	protein-coding
DNAJC15	-0.748224	0.00152951	0.0429151	down	226	234	227	269	364	451	chr11:24011530-24087156	-	747	protein-coding	ssc:100154106	DnaJ (Hsp40) homolog, subfamily C, member 15
DUSP4	-2.3599	3.29463e-69	5.25988e-65	down	1186	1375	1232	5980	5483	6781	chr15:55491084-55508460	+	5334	protein-coding	ssc:100514374	dual specificity phosphatase 4
EBP	-0.807691	0.00117943	0.0354554	down	1358	1010	1203	1927	1354	2684	chrX:42670592-42678571	+	1239	protein-coding	ssc:100312968	emopamil binding protein (sterol isomerase)
ECI1	-0.767737	5.30931e-07	9.11431e-05	down	3496	3734	3979	5861	4946	7163	chr3:39750742-39758516	+	1388	protein-coding	ssc:100738177	enoyl-CoA delta isomerase 1
EIF4B	-0.585428	4.4398e-05	0.00326519	down	7408	8461	7731	9969	10298	12948	chr5:18266471-18298745	+	4137	ncRNA
EIF4EBP1	-0.788039	1.48039e-06	0.000198948	down	2604	2684	2816	3772	4545	4754	chr15:48423001-48443373	-	641	protein-coding	ssc:100627508	eukaryotic translation initiation factor 4E binding protein 1
ERCC3	-0.654243	5.7545e-05	0.00390939	down	498	604	609	882	742	894	chr15:25189644-25224381	+	2723	protein-coding	ssc:100517918	excision repair cross-complementing rodent repair deficiency, complementation group 3
ESD	-1.01939	7.29207e-10	4.01441e-07	down	1648	1941	1664	3733	2775	3463	chr11:20652304-20672246	+	1114	protein-coding	ssc:397127	esterase D
F13A1	-1.05306	7.35675e-05	0.00464988	down	183	247	236	354	530	390	chr7:3751290-3900797	-	3962	protein-coding	ssc:100153504	coagulation factor XIII, A1 polypeptide
F3	-0.93745	0.000821489	0.0272663	down	1363	930	958	1347	1942	2616	chr4:122827018-122837673	+	1814	protein-coding	ssc:396677	coagulation factor III (thromboplastin, tissue factor)
FAM46B	-0.917463	0.00136413	0.0393822	down	402	295	228	542	408	715	chr6:84303495-84310957	-	2612	protein-coding	ssc:100511570	family with sequence similarity 46, member B
FCGR2B	-1.49271	1.34035e-09	6.90282e-07	down	87	150	133	333	285	353	chr4:88873762-88892964	-	1690	protein-coding	ssc:613131	Fc fragment of IgG, low affinity IIb, receptor (CD32)
FKBP5	-1.77553	2.02136e-07	4.30281e-05	down	1185	571	734	1766	2608	3768	chr7:31441764-31550704	-	4265	protein-coding	ssc:100155423	FK506 binding protein 5
FMO3	-1.42678	7.49952e-05	0.00467695	down	109	188	96	238	438	293	chr9:63757928-63777075	+	1960	protein-coding	ssc:100523562	flavin containing monooxygenase 3
FUOM	-0.877255	0.000118396	0.0065179	down	488	464	444	604	900	892	chr14:141331801-141336628	-	2023	protein-coding
G0S2	-2.05106	1.69437e-08	5.78942e-06	down	418	268	199	730	1500	1200	chr9:133287065-133288066	-	855	protein-coding	ssc:100624161	G0/G1 switch protein 2-like
G6PD	-0.749567	0.00183583	0.0488484	down	2806	2057	3163	4933	3125	4692	chrX:125029147-125041040	-	2427	protein-coding		glucose-6-phosphate dehydrogenase
GADD45A	-0.76463	0.000705669	0.0244382	down	612	541	534	690	838	1181	chr6:144940702-144944089	-	1447	protein-coding	ssc:733669	growth arrest and DNA-damage-inducible, alpha
GADD45G	-1.76024	1.13799e-05	0.00106871	down	542	928	760	918	2820	3312	chr14:1166000-1167538	+	1069	protein-coding	ssc:100152997	growth arrest and DNA-damage-inducible, gamma
GAPDH	-1.10808	4.74887e-11	3.44617e-08	down	12664	15284	13145	30284	21664	31297	chr5:64129678-64135194	-	4717	protein-coding	ssc:396823	glyceraldehyde-3-phosphate dehydrogenase
GLUL	-1.61035	1.22606e-07	2.92151e-05	down	8438	8946	6791	12744	25045	31725	chr9:123751551-123762575	-	3361	protein-coding	ssc:396944	glutamate-ammonia ligase
GPAT4	-1.09569	2.19657e-08	7.15677e-06	down	2715	2144	2397	5221	3811	5633	chr17:10705998-10724486	+	1557	protein-coding
GPR171	-1.4298	0.00103382	0.0323626	down	32	20	36	54	60	112	chr13:91381845-91390239	-	4171	protein-coding
GPT	-1.04521	7.39786e-05	0.00464988	down	1100	1359	1377	1565	2547	3322	chr4:297747-302498	-	2714	protein-coding	ssc:100524618	glutamic-pyruvate transaminase (alanine aminotransferase)
GRHPR	-0.629909	0.00110434	0.0339054	down	1436	1628	1484	1965	1759	2931	chr1:238139764-238151631	+	1273	protein-coding	ssc:100154014	glyoxylate reductase/hydroxypyruvate reductase
HAGH	-1.03622	1.81923e-07	4.09071e-05	down	457	679	507	941	994	1213	chr3:40139099-40162921	+	4044	protein-coding		Uncharacterized protein
HDHD3	-0.893315	0.000758464	0.0257089	down	197	175	257	311	295	501	chr1:254006018-254009804	-	1287	protein-coding
HLF	-0.788862	0.000270386	0.0121941	down	269	418	301	528	452	618	chr12:31589337-31643595	+	5515	protein-coding	ssc:100736723	hepatic leukemia factor
HPDL	-2.37972	8.87581e-05	0.00522887	down	8	21	5	34	52	80	chr6:166012590-166015051	-	2462	protein-coding	ssc:100514057	4-hydroxyphenylpyruvate dioxygenase-like
HS3ST6	-1.02916	9.80468e-08	2.40818e-05	down	373	540	397	804	757	938	chr3:40029927-40038803	+	3893	protein-coding	ssc:100155403	heparan sulfate (glucosamine) 3-O-sulfotransferase 5
IDH3B	-0.748058	9.2837e-05	0.00538961	down	1572	1465	1725	2944	1991	2576	chr17:32955061-32960110	+	1511	protein-coding	ssc:733641	isocitrate dehydrogenase 3 (NAD+) beta
IL1RAP	-0.840226	0.000449038	0.0178331	down	396	269	298	553	443	637	chr13:127933239-128071984	+	5119	protein-coding	ssc:100628318	interleukin 1 receptor accessory protein
INSIG1	-1.21768	1.66283e-05	0.00147484	down	1256	642	861	2260	1672	2149	chr18:2885494-2898758	-	2851	protein-coding	ssc:403162	insulin induced gene 1
KARS	-0.615293	6.0612e-05	0.00404883	down	6951	8404	7339	9793	9818	13024	chr6:12057475-12073749	+	2220	protein-coding	ssc:100521452	lysyl-tRNA synthetase
KCNH3	-2.80355	8.45601e-05	0.00507519	down	64	10	22	440	77	125	chr5:15494649-15517024	+	4225	protein-coding	ssc:100514837	potassium voltage-gated channel, subfamily H (eag-related), member 3
KCNK13	-1.11827	0.000638489	0.023167	down	159	169	132	185	390	355	chr7:111866471-111981304	+	2904	protein-coding	ssc:100623906	potassium channel, subfamily K, member 13
KCNQ3	-5.08414	9.86217e-06	0.00095424	down	0	3	0	53	25	15	chr4:8669969-8978656	+	11368	protein-coding
KIAA0513	-0.609952	0.000594905	0.022307	down	567	629	637	997	723	900	chr6:3724784-3786285	-	7807	protein-coding	ssc:100515140	KIAA0513 ortholog
KIF3B	-0.592021	0.000351695	0.0147371	down	338	376	368	487	495	542	chr17:35914214-35962332	+	6915	protein-coding	ssc:100624493	kinesin family member 3B
KLHL25	-1.3146	5.71988e-07	9.51228e-05	down	340	248	256	609	768	576	chr7:88249009-88291958	-	3746	protein-coding	ssc:100153363	kelch-like 25 (Drosophila)
LCN12	-1.51009	3.30089e-06	0.000387491	down	105	67	105	292	159	299	NW_018084833:907205-912292	-	800	protein-coding	ssc:100511618	lipocalin 12
LCN2	-3.53518	8.83461e-05	0.00522387	down	670	439	338	11715	1393	2742	chr1:268609975-268614651	+	1007	protein-coding	ssc:100153501	lipocalin 2
LHPP	-0.841031	1.79129e-05	0.00156273	down	603	647	687	932	918	1426	chr14:133864045-133999174	+	1529	protein-coding	ssc:100156052	phospholysine phosphohistidine inorganic pyrophosphate phosphatase
LINGO4	-4.38216	0.00157196	0.0434945	down	9	2	6	294	27	12	chr4:97399660-97415720	+	13099	protein-coding
LOC100514211	-1.42299	0.000279713	0.0125234	down	350	241	386	1308	388	786	chr2:5480791-5488639	+	1958	ncRNA	ssc:100514211	uncharacterized LOC100514211
LOC100515685	-1.45566	0.0011844	0.0354766	down	56	48	17	98	109	104	chr12:21086937-21088914	+	1539	pseudo	ssc:100515685	L antigen family member 3-like
LOC100519997	-1.36944	0.00013298	0.00710041	down	227	235	226	886	412	353	chrX:486396-517329	-	10385	protein-coding
LOC100522725	-0.620925	2.3731e-05	0.00196821	down	2053	2405	2438	3462	2810	3670	chr2:8101609-8103313	-	559	protein-coding	ssc:100522725	cytochrome c oxidase subunit 8A, mitochondrial-like
LOC100525396	-2.69704	2.98132e-05	0.00237984	down	8	9	13	21	53	112	chr8:70054796-70057033	+	1208	protein-coding	ssc:100525396	growth-regulated protein homolog beta-like
LOC100620402	-3.58091	2.58726e-05	0.00210743	down	4	3	2	40	47	11	chr6:46707828-46709227	-	701	ncRNA	ssc:100620402	uncharacterized LOC100620402
LOC100621476	-0.817097	0.000640928	0.0232004	down	302	451	273	493	554	640	chr2:9077055-9078649	-	1516	protein-coding
LOC100623616	-5.52767	0.000113146	0.00633819	down	1	0	0	12	19	15	chr13:92017495-92042944	+	4539	protein-coding	ssc:100623616	arylacetamide deacetylase-like
LOC100624191	-1.13052	2.48059e-06	0.000306996	down	79	108	87	178	173	210	chr6:58978863-58985865	+	3920	protein-coding
LOC100625049	-1.16997	2.99632e-05	0.00237991	down	1988	1254	1885	3648	2402	4984	chr10:68534520-68539279	+	2734	protein-coding
LOC100736720	-2.34051	0.000319272	0.013739	down	7	42	6	79	84	93	chr6:160603845-160623270	+	1307	protein-coding		calreticulin-like
LOC100738647	-1.47274	4.91532e-06	0.000533831	down	217	144	146	283	465	584	chr3:28815675-28816756	-	1082	pseudo	ssc:100738647	glutamine synthetase-like
LOC102157763	-2.25862	7.69977e-06	0.000783771	down	30	116	75	140	347	499	chr8:70145049-70147973	+	2138	pseudo	ssc:102157763	c-X-C motif chemokine 2-like
LOC102162791	-1.91382	2.36437e-09	1.14181e-06	down	50	57	35	186	169	142	chr3:699738-707414	+	2833	protein-coding	ssc:102162791	uncharacterized LOC102162791
LOC102162866	-2.5365	0.000168622	0.00851913	down	5	4	5	27	17	33	chr4:79342919-79345820	+	2123	ncRNA	ssc:102162866	uncharacterized LOC102162866
LOC102163090	-1.50918	0.000571752	0.0216817	down	20	23	13	52	40	58	NW_018084979:3592802-3612114	-	2517	other		Ig epsilon chain C region-like
LOC102163473	-1.46562	0.00164607	0.0448614	down	85	96	24	139	198	192	chr7:10923375-10930957	+	6348	ncRNA	ssc:102163473	uncharacterized LOC102163473
LOC102164588	-3.75928	2.05057e-06	0.00025982	down	0	10	4	42	89	39	chr2:136931805-136957532	-	505	ncRNA	ssc:102164588	uncharacterized LOC102164588
LOC102166500	-0.713102	0.000833088	0.0275367	down	150	181	166	284	223	254	chr4:100435552-100452440	+	9180	ncRNA	ssc:102166500	uncharacterized LOC102166500
LOC106504121	-1.18402	0.000615011	0.0225716	down	57	39	39	113	78	98	chr7:20872535-20875411	+	2877	protein-coding
LOC106504875	-1.04777	0.00113777	0.0346041	down	62	48	43	101	80	118	chr9:41631006-41639471	-	2959	ncRNA
LOC106505319	-2.87862	8.27442e-05	0.00502286	down	4	7	7	29	71	19	chr11:52421868-52485690	+	3271	ncRNA
LOC106509324	-3.83595	0.00015848	0.00805179	down	6	6	6	1	105	137	chr2:8450186-8451372	+	637	ncRNA
LOC106510020	-1.45843	0.00127643	0.0373228	down	14	33	18	59	43	65	chr4:41655762-41744885	+	2206	protein-coding
LOC110255225	-2.4831	1.49623e-05	0.00134957	down	40	18	21	106	234	63	NW_018084979:3717962-3723100	-	1098	other
LOC110255234	-1.76699	1.48292e-06	0.000198948	down	327	280	399	1129	1433	563	NW_018085005:36037-66055	+	2111	pseudo
LOC110255237	-1.08155	0.0012602	0.0370516	down	357	293	441	1085	435	652	chr2:61893963-61917944	-	2568	protein-coding
LOC110255927	-0.618517	0.000716705	0.0246599	down	2120	2640	2049	2807	2991	4021	chr12:978131-980042	+	865	protein-coding
LOC110256101	-1.419	8.52698e-05	0.00509862	down	107	151	132	172	428	365	chr12:51501172-51503583	+	2331	protein-coding
LOC110256147	-1.87341	0.000446342	0.0177702	down	40	54	48	170	246	52	chr12:61316072-61319117	+	1381	ncRNA
LOC110256292	-1.57951	0.00033098	0.0140534	down	125	47	85	364	152	213	chr13:71671781-71700698	+	2737	ncRNA
LOC110257623	-1.2774	0.00114206	0.0346041	down	148	66	113	282	142	338	chr18:20833166-20834452	-	1149	protein-coding
LOC110257712	-2.64919	8.49255e-09	3.38959e-06	down	8	14	14	85	67	57	chrX:110813912-110815239	+	1328	protein-coding
LOC110258184	-5.85058	9.56911e-07	0.000144123	down	2	0	0	22	34	54	NW_018084898:13779-14594	+	816	pseudo
LOC110258349	-2.32677	7.11377e-09	2.98872e-06	down	46	23	28	103	172	184	NW_018084979:3631207-3635556	-	2073	other
LOC110258369	-2.34922	1.32417e-07	3.06382e-05	down	17	12	14	88	58	59	NW_018084979:3696490-3697118	-	402	other
LOC110258498	-3.11435	2.33709e-34	1.86558e-30	down	42	62	39	366	347	447	NW_018085043:21374-22118	-	745	pseudo
LOC110259691	-1.62533	0.000411758	0.016727	down	41	18	25	107	74	62	chr2:103355143-103375171	-	9686	ncRNA
LOC110260307	-2.55252	2.98723e-07	5.81599e-05	down	30	31	30	64	147	300	chr4:88973813-88989781	-	2984	protein-coding
LOC110261008	-2.69062	0.000249957	0.0116343	down	3	4	6	40	19	19	chr6:51607055-51621587	+	1895	protein-coding
LOC110261986	-1.00223	0.00134514	0.0389749	down	96	65	82	188	134	134	chr8:111962149-112028723	-	1390	ncRNA
LOC110262031	-0.799547	0.000264272	0.0120891	down	256	325	404	481	505	617	chr8:356892-366157	-	1158	ncRNA
LOC396781	-2.41427	6.073e-07	9.99541e-05	down	117	55	62	254	204	766	NW_018084979:3676148-3841291	-	1434	protein-coding	ssc:396781	IgG heavy chain	2e-51	Ighv5-9-1	immunoglobulin heavy variable 5-9-1
LOC595122	-1.12128	0.000685906	0.02412	down	279	150	328	507	373	690	chr7:20881642-20882307	-	666	protein-coding	ssc:595122	histone H1.3-like protein
LRP1B	-1.67851	0.00166399	0.0451796	down	24	30	28	146	54	43	chr15:9612805-11499969	+	16013	protein-coding	ssc:100624047	low density lipoprotein receptor-related protein 1B
LSG1	-0.870592	0.000122488	0.00665143	down	832	824	734	1747	1107	1234	chr13:131623530-131653930	-	3828	protein-coding	ssc:100155750	large 60S subunit nuclear export GTPase 1
MANBAL	-0.6257	0.000927291	0.0300288	down	574	810	827	1068	1023	1082	chr17:40420745-40449657	+	1641	protein-coding
MAP2K2	-0.627543	0.000180638	0.00906882	down	2294	2433	2555	3999	3150	3351	chr2:74626739-74651352	+	2831	protein-coding	ssc:100525505	mitogen-activated protein kinase kinase 2
MCRIP2	-0.872188	2.95129e-06	0.000354266	down	541	474	474	929	705	932	chr3:41123037-41133463	-	1120	protein-coding
METTL1	-0.700315	0.000609698	0.0225716	down	308	317	352	498	381	620	chr5:23059001-23063025	-	1874	protein-coding	ssc:100622469	methyltransferase like 1
METTL12	-2.62218	2.11042e-11	1.60442e-08	down	26	24	29	218	97	142	chr2:9082704-9084158	-	1256	protein-coding	ssc:100620846	methyltransferase like 12
MFSD13A	-1.20087	0.000876373	0.0287735	down	57	74	92	229	106	144	chr14:113454507-113478699	+	3882	protein-coding
MGST2	-0.948563	0.000265936	0.0120977	down	214	201	257	462	268	498	chr8:87318180-87394563	-	5197	protein-coding	ssc:100513365	microsomal glutathione S-transferase 2
MGST3	-0.661142	1.10222e-05	0.00104124	down	7945	7597	8654	10863	11516	13502	chr4:85069603-85095022	-	914	protein-coding	ssc:733607	microsomal glutathione S-transferase 3
MID1IP1	-1.72852	3.05659e-14	4.87985e-11	down	824	589	744	1797	2259	2679	chrX:34763360-34766160	+	2544	protein-coding
MIEF1	-0.831596	5.59865e-05	0.00381976	down	339	373	357	709	459	617	chr5:8748171-8762087	-	4783	protein-coding	ssc:100157057	Smith-Magenis syndrome chromosome region, candidate 7-like
MIER2	-0.925949	2.75433e-07	5.42875e-05	down	335	396	372	655	665	629	chr2:77912766-77938855	+	3124	protein-coding	ssc:100517458	mesoderm induction early response 1, family member 2
MIR24-1	-6.12814	0.000700898	0.0243787	down	0	0	1	0	14	60	chr2:65308453-65308524	+	72	ncRNA	ssc:100316553	microRNA mir-24-1
MIR9810	-1.05983	0.00140142	0.039953	down	129	65	101	204	147	234	chr4:83070363-83070457	+	95	ncRNA
MLXIPL	-1.25979	6.37168e-07	0.000103436	down	2535	1509	2423	5484	4387	4681	chr3:10898675-10934257	-	3561	protein-coding	ssc:100170769	MLX interacting protein-like
MPC2	-0.755195	0.000581665	0.0219534	down	3405	2546	2732	5303	3494	5063	chr4:83069914-83091687	+	903	protein-coding	ssc:100154777	mitochondrial pyruvate carrier 2
MPP1	-0.959796	0.00156222	0.0433643	down	1931	1357	1915	4608	2205	2697	chrX:125230412-125252384	-	1983	protein-coding	ssc:100517992	membrane protein, palmitoylated 1, 55kDa
MPV17L	-4.3302	0.00109484	0.0337435	down	2	0	1	44	5	8	chr3:7423083-7441583	-	8436	protein-coding
MRPS30	-0.603491	0.00181463	0.048365	down	365	347	363	471	429	642	chr16:29110736-29200865	+	12970	protein-coding	ssc:100525262	28S ribosomal protein S30, mitochondrial-like
MRRF	-0.600951	0.000945491	0.030433	down	258	259	279	393	326	414	chr1:262355994-262416116	+	1640	protein-coding	ssc:100515005	mitochondrial ribosome recycling factor
MSRB1	-0.914383	4.06962e-06	0.000460791	down	3932	2957	4131	6117	5823	7650	chr3:40017161-40021736	+	1197	protein-coding	ssc:100037965	methionine sulfoxide reductase B1
MT-2B	-1.98634	4.66992e-08	1.26365e-05	down	252	354	192	505	1058	1410	chr6:18645125-18646034	+	427	protein-coding	ssc:396827	metallothionein isoform
MTHFD1	-0.709423	0.00114227	0.0346041	down	1228	1131	1482	1904	1462	2588	chr7:88471317-88533690	+	3487	protein-coding	ssc:414382	methylenetetrahydrofolate dehydrogenase (NADP+ dependent) 1, methenyltetrahydrofolate cyclohydrolase, formyltetrahydrofolate synthetase
MVD	-1.21983	3.89838e-08	1.10297e-05	down	582	522	737	1461	1343	1184	chr6:1008100-1014303	+	2186	protein-coding		Mevalonate (Diphospho) decarboxylase
MVK	-1.21387	7.36131e-05	0.00464988	down	185	103	159	363	233	390	chr14:41320790-41357437	-	3357	protein-coding	ssc:100152230	mevalonate kinase
MYC	-0.918089	0.000155711	0.0079677	down	442	764	701	930	1023	1419	chr4:12455141-12460360	-	2462	protein-coding	ssc:448810	v-myc myelocytomatosis viral oncogene homolog (avian)
NAMPT	-0.974077	2.35839e-05	0.00196821	down	883	697	612	1325	1061	1702	chr9:106119896-106162126	-	4780	protein-coding	ssc:595123	nicotinamide phosphoribosyltransferase
ND6	-1.18109	0.000258686	0.0119301	down	1800	1010	2455	3807	2725	4822	chrMT:14739-15266	-	528	protein-coding	ssc:808512	NADH dehydrogenase subunit 6
NDUFA6	-0.894271	1.1722e-06	0.000169796	down	786	975	950	1765	1221	1743	chr5:6562074-6567321	+	880	protein-coding	ssc:100157442	NADH dehydrogenase (ubiquinone) 1 alpha subcomplex, 6, 14kDa
NDUFB2	-0.611533	0.0011938	0.0355894	down	569	669	564	981	682	920	chr18:9135359-9150513	-	434	protein-coding	ssc:100513895	NADH dehydrogenase (ubiquinone) 1 beta subcomplex, 2, 8kDa
NDUFB3	-0.599382	0.00120016	0.0356042	down	1098	1039	1118	1793	1228	1613	chr15:104747835-104759137	+	757	protein-coding	ssc:100525083	NADH dehydrogenase (ubiquinone) 1 beta subcomplex, 3, 12kDa
NDUFB4	-0.794139	7.55528e-08	1.94548e-05	down	915	987	1032	1640	1359	1776	chr13:139724145-139730492	-	509	protein-coding	ssc:100624335	NADH dehydrogenase (ubiquinone) 1 beta subcomplex, 4, 15kDa
NDUFB6	-0.641085	0.000487545	0.0188924	down	819	962	838	1423	981	1436	chr10:33849206-33865080	+	938	protein-coding		NADH dehydrogenase [ubiquinone] 1 beta subcomplex subunit 6
NDUFB9	-0.719931	2.45274e-07	5.02026e-05	down	1891	2048	1881	2776	2841	3365	chr4:15105305-15113281	-	680	protein-coding	ssc:100154130	NADH dehydrogenase (ubiquinone) 1 beta subcomplex, 9, 22kDa
NDUFS7	-0.602224	7.37664e-05	0.00464988	down	1197	1490	1358	1872	1661	2227	chr2:77080311-77087141	-	1148	protein-coding	ssc:100624738	NADH dehydrogenase (ubiquinone) Fe-S protein 7, 20kDa (NADH-coenzyme Q reductase)
NDUFV1	-0.711418	1.26152e-06	0.000178231	down	1971	2070	1852	2987	2601	3486	chr2:4958508-4964211	-	1585	protein-coding	ssc:100522783	NADH dehydrogenase (ubiquinone) flavoprotein 1, 51kDa
NDUFV2	-0.606775	0.000209361	0.0100676	down	1188	1314	1171	1820	1405	2040	chr6:98819156-98852561	-	862	protein-coding	ssc:100037991	NDUFV2
NR1D1	-1.58734	6.02551e-10	3.43562e-07	down	103	153	94	294	336	349	chr12:22263549-22274131	+	6592	protein-coding		nuclear receptor subfamily 1, group D, member 1
NR1D2	-1.32981	8.28104e-06	0.000821161	down	778	465	374	1345	1105	1403	chr13:10756954-10791219	+	5206	protein-coding	ssc:100621076	nuclear receptor subfamily 1, group D, member 2
NTN1	-1.62212	1.03933e-14	1.84366e-11	down	635	673	523	1873	1305	2150	chr12:54089444-54292191	+	6619	protein-coding	ssc:733599	netrin-1
OPLAH	-0.741557	0.000286505	0.0127767	down	254	282	331	478	359	526	chr4:629901-639420	+	4067	protein-coding	ssc:100517090	5-oxoprolinase (ATP-hydrolysing)
OTUD7A	-1.38775	4.26932e-05	0.00315554	down	144	78	80	194	249	306	chr1:143109177-143426305	+	11468	protein-coding	ssc:100525093	OTU domain containing 7A
PAH	-1.91315	0.000614327	0.0225716	down	27	26	8	100	69	44	chr5:81385401-81460569	+	2136	protein-coding	ssc:100521900	phenylalanine hydroxylase
PCSK9	-1.93734	7.84587e-06	0.000787794	down	21	25	15	98	58	62	chr6:157388370-157409620	-	4325	protein-coding	ssc:100620501	proprotein convertase subtilisin/kexin type 9
PCYT2	-0.637932	1.71407e-05	0.00150358	down	1424	1361	1393	1886	1915	2302	chr12:1084416-1091031	+	1886	protein-coding
PDK2	-0.59935	0.00053755	0.0204333	down	1777	2351	2422	2779	3010	3473	chr12:26274562-26295787	+	3153	protein-coding	ssc:100516037	pyruvate dehydrogenase kinase, isozyme 2
PEBP4	-1.12916	0.00138195	0.0398247	down	75	87	136	136	251	217	chr14:6966861-7173255	-	1654	protein-coding	ssc:100302365	phosphatidylethanolamine-binding protein 4
PER1	-1.15471	2.34598e-07	4.8641e-05	down	1312	1830	1144	2558	2681	3722	chr12:53361863-53376723	-	5819	protein-coding		period homolog 1 (Drosophila)
PER3	-0.900791	7.65719e-07	0.000118686	down	896	902	759	1660	1225	1602	chr6:68487634-68548718	+	12250	protein-coding	ssc:100627898	period circadian clock 3
PFDN6	-0.611052	0.00101178	0.0319269	down	383	508	465	589	571	783	chr7:29653569-29654957	+	716	protein-coding	ssc:100152995	prefoldin subunit 6
PFKFB1	-1.53109	5.14066e-06	0.000547137	down	237	170	258	430	431	984	chrX:47771751-47859079	-	4488	protein-coding	ssc:100233197	6-phosphofructo-2-kinase/fructose-2,6-biphosphatase 1
PFKFB3	-0.919231	4.49948e-05	0.00326519	down	2220	2163	1432	3751	3130	3423	chr10:64776315-64859118	-	4988	protein-coding	ssc:100516289	6-phosphofructo-2-kinase/fructose-2,6-bisphosphatase 3-like
PGD	-0.674056	0.000144017	0.00752637	down	4841	4104	5090	7104	5770	8261	chr6:70675751-70692697	+	1997	protein-coding	ssc:397546	phosphogluconate dehydrogenase
PIGS	-1.0033	7.44885e-06	0.000767231	down	769	605	594	1007	1165	1557	chr12:44808326-44821428	-	3004	protein-coding	ssc:100625362	phosphatidylinositol glycan anchor biosynthesis, class S
PITX1	-5.92766	0.000213637	0.0102424	down	0	0	0	6	15	10	chr2:137200424-137212500	-	2204	protein-coding	ssc:100689266	paired-like homeodomain 1
PKM	-0.79725	0.00139395	0.039953	down	9734	7714	11342	19597	10898	16728	chr7:60971807-61032780	+	4481	protein-coding	ssc:100158154	pyruvate kinase, muscle
PLEKHD1	-1.60621	0.000186908	0.00932496	down	72	33	93	139	148	290	chr7:93152946-93187730	+	3695	protein-coding
PNPLA3	-0.985708	9.60214e-06	0.000934744	down	941	960	1324	1738	2228	1964	chr5:5075608-5092599	-	2813	protein-coding		Uncharacterized protein
PON3	-2.57315	6.1536e-13	7.0173e-10	down	1253	1126	1509	3265	8053	10512	chr9:74983040-75017947	-	9814	protein-coding	ssc:733674	paraoxonase 3
PPARD	-1.05566	0.000141403	0.00742598	down	2208	1216	1665	4057	2698	3234	chr7:31222533-31295221	+	4089	protein-coding	ssc:397297	peroxisome proliferator-activated receptor delta
PPARG	-0.614148	0.000611956	0.0225716	down	3944	3229	4007	5489	5243	5272	chr13:68301566-68433951	+	2115	protein-coding	ssc:397671	peroxisome proliferator-activated receptor gamma
PPP1R3C	-1.44648	6.33969e-11	4.40057e-08	down	706	595	691	1955	1678	1420	chr14:103273401-103278757	-	3335	protein-coding	ssc:641349	protein phosphatase 1, regulatory subunit 3C
PRDX5	-0.887466	1.00067e-05	0.000962392	down	750	1222	1026	1619	1584	1972	chr2:7798672-7801955	-	786	protein-coding	ssc:397273	peroxiredoxin 5
PROM1	-1.44905	5.81645e-05	0.00393473	down	774	481	270	1514	1198	1214	chr8:11215659-11331442	-	4836	protein-coding	ssc:100511336	prominin 1
PRR18	-2.42095	0.000107738	0.00613407	down	13	7	8	72	20	51	chr1:2600779-2604733	+	3796	protein-coding	ssc:100623263	proline rich 18
PSMG4	-0.789151	0.00154492	0.04312	down	236	344	320	357	499	597	chr7:1980295-1987946	+	528	protein-coding	ssc:100156905	proteasome (prosome, macropain) assembly chaperone 4
PTGFR	-1.0863	0.000294841	0.0131118	down	220	343	278	768	464	420	chr6:134727334-134777067	-	5434	protein-coding	ssc:397126	prostaglandin F receptor (FP)
PTGS2	-1.19193	0.00160756	0.0440217	down	123	179	250	213	383	592	chr9:127850164-127858866	-	3613	protein-coding	ssc:397590	prostaglandin-endoperoxide synthase 2 (prostaglandin G/H synthase and cyclooxygenase)
PTPRU	-0.711033	0.000136451	0.00726145	down	984	874	859	1184	1402	1589	chr6:86137743-86228148	+	9965	protein-coding	ssc:100515955	protein tyrosine phosphatase, receptor type, U
RBP5	-4.2582	0.000259301	0.0119301	down	112	174	116	108	2657	4548	chr5:63601101-63605301	+	1152	protein-coding	ssc:100270724	retinol binding protein 5, cellular
REEP6	-1.24405	0.00165872	0.0451133	down	37	105	49	143	116	162	chr2:76983431-76989017	-	3759	protein-coding		Uncharacterized protein
RNF5	-0.669376	0.00158691	0.043606	down	909	893	861	1213	1002	1805	chr7:24215493-24217983	+	1252	protein-coding	ssc:100144528	ring finger protein 5, E3 ubiquitin protein ligase
RORC	-1.3018	0.00012887	0.00690406	down	49	61	55	169	83	130	chr4:97374672-97399017	+	3465	protein-coding	ssc:100622477	RAR-related orphan receptor C
RPL9	-0.910319	0.00103158	0.0323626	down	14281	23157	16666	20328	32540	42324	chr8:30693198-30699189	-	1520	protein-coding	ssc:100627537	ribosomal protein L9
RPS3	-0.738971	0.00146122	0.0413624	down	11581	19387	12629	18497	23055	26196	chr9:9612939-9630404	+	1332	protein-coding	ssc:733671	ribosomal protein S3
RRP7A	-1.00189	0.000803993	0.0268508	down	262	187	268	295	488	569	chr5:6208495-6217381	+	2341	protein-coding	ssc:100625121	ribosomal RNA-processing protein 7 homolog A-like
RRS1	-0.619463	0.00169085	0.0457533	down	167	182	190	243	240	293	chr4:68285803-68288213	-	2411	protein-coding	ssc:100521788	RRS1 ribosome biogenesis regulator homolog (S. cerevisiae)
S100A12	-1.56507	0.0010904	0.0336715	down	36	95	59	81	159	290	chr4:96225691-96227030	+	362	protein-coding	ssc:100301483	S100 calcium binding protein A12
SC5D	-1.26536	0.000191074	0.00947361	down	1477	632	1343	1916	2756	3180	chr9:48357115-48372391	+	2232	protein-coding	ssc:100520925	sterol-C5-desaturase
SDC4	-1.12771	9.29345e-06	0.000910245	down	340	430	366	534	750	1052	chr17:47650387-47670499	-	3725	protein-coding	ssc:397528	syndecan 4
SEC31B	-0.71036	0.000271601	0.0122144	down	379	363	394	671	506	562	chr14:111585917-111626691	-	8492	protein-coding	ssc:100513277	SEC31 homolog B (S. cerevisiae)
SELE	-2.17433	7.43004e-05	0.00465179	down	15	7	7	46	39	38	chr4:81289061-81299657	+	3971	protein-coding	ssc:397508	selectin E
SELENBP1	-0.773428	0.000637181	0.023167	down	1643	2933	2075	3104	3343	4153	chr4:97860925-97894007	+	1908	protein-coding	ssc:100152724	selenium binding protein 1
SESN1	-1.22938	3.49604e-07	6.49003e-05	down	3123	1964	2691	6527	4491	6237	chr1:75056731-75170374	-	3546	protein-coding	ssc:100523876	sestrin 1
SIGMAR1	-0.705579	6.83482e-05	0.00441773	down	1383	1250	1457	2207	1661	2423	chr10:32160767-32163540	+	1709	protein-coding	ssc:100521392	sigma non-opioid intracellular receptor 1-like
SLC16A13	-1.66384	8.86114e-13	8.10557e-10	down	174	177	205	680	457	509	chr12:52435519-52439631	+	2397	protein-coding	ssc:100517000	solute carrier family 16, member 13
SLC20A1	-0.764557	0.000112828	0.00633819	down	1349	988	1327	1981	1761	2115	chr3:43844716-43860547	-	3388	protein-coding	ssc:100518065	solute carrier family 20 (phosphate transporter), member 1
SLC25A1	-1.69677	1.87563e-07	4.15566e-05	down	4606	3346	4959	19278	7291	13039	chr14:50974616-51002970	-	1866	protein-coding	ssc:100154310	solute carrier family 25 (mitochondrial carrier; citrate transporter), member 1
SLC25A10	-1.16996	0.00103313	0.0323626	down	2348	1484	2075	6654	2481	3395	chr12:1191242-1197439	-	1953	protein-coding
SLC25A22	-0.901936	6.91714e-05	0.00445291	down	834	844	1023	1964	1394	1340	chr2:491288-498773	-	4500	protein-coding	ssc:100514030	solute carrier family 25 (mitochondrial carrier: glutamate), member 22
SLC2A4	-1.20672	2.90742e-06	0.000351644	down	2723	1660	2552	5884	3793	5476	chr12:52628746-52634965	+	2441	protein-coding	ssc:396754	solute carrier family 2 (facilitated glucose transporter), member 4
SLC2A5	-3.05818	2.43166e-09	1.14181e-06	down	181	99	153	2273	543	567	chr6:69507829-69535794	-	2570	protein-coding		solute carrier family 2 (facilitated glucose/fructose transporter), member 5
SLC5A6	-1.2958	1.38367e-05	0.0012623	down	2943	1800	2129	7177	3538	5272	chr3:111919298-111930944	+	3397	protein-coding	ssc:100522014	solute carrier family 5 (sodium/multivitamin and iodide cotransporter), member 6
SLC7A7	-0.643545	0.00170847	0.0461518	down	641	536	595	736	778	1102	chr7:76195774-76235406	+	4735	protein-coding	ssc:100037972	solute carrier family 7 (amino acid transporter light chain, y+L system), member 7
SLIT1	-2.11814	2.141e-09	1.06816e-06	down	201	126	233	919	851	475	chr14:108446003-108624508	-	8085	protein-coding		slit homolog 1 (Drosophila)
SMAD7	-0.953412	2.70768e-06	0.000332523	down	465	400	365	651	727	862	chr1:98512800-98543924	-	4370	protein-coding	ssc:100521305	SMAD family member 7
SMIM2	-1.44977	0.00101739	0.0320367	down	26	15	21	63	40	57	chr11:22895849-22906251	+	4019	protein-coding
SMIM4	-1.36819	1.30913e-07	3.06382e-05	down	426	376	371	1277	713	850	chr13:34679623-34687171	+	2638	ncRNA
SPDEF	-4.67917	0.000342537	0.014429	down	1	3	0	81	4	10	chr7:30515925-30538095	-	4835	protein-coding	ssc:100153013	SAM pointed domain containing ets transcription factor
SREBF1	-1.0907	3.41677e-09	1.55854e-06	down	3624	2876	3443	6370	5630	8015	chr12:60733967-60750951	+	4288	protein-coding	ssc:397308	sterol regulatory element binding transcription factor 1
ST6GALNAC4	-0.873575	6.28326e-05	0.00417968	down	799	790	821	1425	955	1810	chr1:268391851-268402449	-	1673	protein-coding
STBD1	-1.28836	1.76668e-06	0.0002331	down	1017	774	974	2886	1501	1968	chr8:71982987-71987880	+	3023	protein-coding	ssc:100522745	starch binding domain 1
SULT1E1	-2.9907	2.32578e-05	0.00195426	down	5	2	6	19	38	40	chr8:66811536-66838181	-	2179	protein-coding	ssc:397052	sulfotransferase family 1E, estrogen-preferring, member 1
SULT2A1	-3.19484	0.000123988	0.00666912	down	10	3	25	242	25	60	chr6:53525496-53536723	-	999	protein-coding	ssc:641359	sulfotransferase family, cytosolic, 2A, dehydroepiandrosterone (DHEA)-preferring, member 1
SURF2	-0.786209	0.000229426	0.0108688	down	191	262	212	320	318	438	chr1:272970522-272976188	+	2149	protein-coding
SUSD2	-1.16194	0.00144562	0.0409935	down	58	77	39	151	84	131	chr14:49671856-49683889	-	6030	protein-coding	ssc:100625804	sushi domain containing 2
SYBU	-0.725424	0.00173082	0.0465193	down	265	253	271	324	362	547	chr4:27899264-27975389	+	2951	protein-coding	ssc:100157483	syntabulin (syntaxin-interacting)
SYT12	-1.36987	0.000338828	0.0143105	down	39	64	76	180	147	98	chr2:5410605-5434492	-	3654	protein-coding	ssc:100625267	synaptotagmin XII
TALDO1	-0.787927	0.000204212	0.00996034	down	13216	9220	11711	19979	14871	20909	chr2:464781-472836	+	1216	protein-coding	ssc:100514210	transaldolase 1
TEF	-1.80769	9.64646e-13	8.10557e-10	down	483	616	401	1186	1770	1951	chr5:7119354-7135171	-	4765	protein-coding
TEN1	-0.83719	0.000793618	0.0266179	down	158	267	175	310	299	393	chr12:5430940-5451140	-	1272	protein-coding	ssc:100520449	TEN1 CST complex subunit
TKT	-1.1616	1.40735e-05	0.00127661	down	15009	8995	11968	23116	19050	34759	chr13:35348921-35377518	-	2229	protein-coding	ssc:100127150	transketolase
TM7SF2	-0.924438	0.00116893	0.0352112	down	97	116	117	137	215	233	chr2:7076778-7081502	-	1675	protein-coding	ssc:100514510	transmembrane 7 superfamily member 2
TMEM204	-0.687996	0.000645671	0.0232689	down	420	568	501	662	812	752	chr3:40342957-40355887	-	3189	protein-coding	ssc:100514571	transmembrane protein 204
TMEM213	-7.42752	8.92087e-09	3.4737e-06	down	0	0	1	38	78	55	chr18:10862193-10868584	-	2029	protein-coding	ssc:100517620	transmembrane protein 213
TMEM53	-0.789846	4.47099e-05	0.00326519	down	392	411	462	779	619	642	chr6:166645103-166664382	+	1921	protein-coding	ssc:102163161	transmembrane protein 53
TOB2	-0.701469	0.000300075	0.013234	down	1050	1212	978	1500	1338	2138	chr5:7086397-7098643	+	5208	protein-coding
TREX1	-0.886064	4.11106e-05	0.0030527	down	152	164	133	244	230	306	chr13:31177604-31180764	+	2954	protein-coding	ssc:100155669	three prime repair exonuclease 1
TRIB3	-1.38387	0.000635681	0.023167	down	229	257	317	1054	267	659	chr17:34808273-34819592	-	3176	protein-coding	ssc:100518810	tribbles homolog 3 (Drosophila)
TSC22D3	-1.36047	1.10523e-08	4.10348e-06	down	2866	3016	2352	4855	5991	9161	chrX:88171325-88233583	-	3110	protein-coding	ssc:100517321	TSC22 domain family, member 3
TSPYL4	-1.15293	1.94362e-05	0.00167729	down	545	379	312	748	780	1079	chr1:81888946-81893643	-	4696	protein-coding	ssc:100520347	TSPY-like 4
TTC25	-2.17657	9.34064e-13	8.10557e-10	down	340	197	267	1538	882	1002	chr12:20766088-20791527	-	3663	protein-coding	ssc:100525074	tetratricopeptide repeat domain 25
TTC36	-1.02596	0.000235738	0.0111019	down	1776	2210	1908	2216	4128	4899	chr9:45829014-45838978	+	4498	protein-coding	ssc:100622487	tetratricopeptide repeat domain 36
TUBA8	-1.94629	4.48916e-08	1.23568e-05	down	85	114	78	226	241	552	chr5:70154251-70174001	+	1606	protein-coding	ssc:100518253	tubulin, alpha 8
TUFM	-0.753185	3.07009e-05	0.00242643	down	1347	1347	1380	2496	1689	2267	chr3:18521119-18524705	-	1843	protein-coding	ssc:100516488	Tu translation elongation factor, mitochondrial
USP10	-0.77175	3.7035e-06	0.000428451	down	1893	1720	1901	3255	2466	3125	chr6:3977235-4043539	-	4660	protein-coding	ssc:100514462	ubiquitin specific peptidase 10
WDR19	-0.975647	0.000107966	0.00613407	down	311	398	403	494	804	731	chr8:30453969-30553699	+	4786	protein-coding	ssc:100525651	WD repeat domain 19
ZBTB16	-1.05548	5.62328e-06	0.00059454	down	1394	909	1007	2045	2199	2219	chr9:41639536-41839254	+	7701	protein-coding	ssc:100625290	zinc finger and BTB domain containing 16
ZDHHC2	-0.92277	0.000114928	0.0063931	down	107	96	103	197	166	180	chr17:4855129-4928109	+	3886	protein-coding	ssc:100516118	zinc finger, DHHC-type containing 2
ZFP36	-1.82532	4.75491e-05	0.00332948	down	1930	3140	2428	2837	6894	15675	chr6:48063732-48066235	+	1691	protein-coding	ssc:100316849	zinc finger protein 36, C3H type, homolog (mouse)
ZFYVE28	-1.60675	1.88017e-05	0.00163136	down	48	35	50	162	125	89	chr8:1225417-1312938	-	5506	protein-coding	ssc:100516091	zinc finger, FYVE domain containing 28
ZHX3	-0.734668	5.8925e-05	0.00396936	down	932	790	882	1323	1126	1645	chr17:43848345-43963084	-	12493	protein-coding	ssc:100156548	zinc fingers and homeoboxes 3
ZNF75D	-0.7445	0.00100095	0.0317065	down	749	713	733	1058	836	1603	chrX:110890310-110904067	+	2231	protein-coding	ssc:100519584	zinc finger protein 75D
