# Supplementary material for: Comparative Transcriptome Analysis Provides Insight into Spatio-Temporal Expression Characteristics and Genetic Regulatory Network in Postnatal Developing Subcutaneous and Visceral Fat of Bama Pig
Source: Front Genet. 2022 Mar 31;13:844833. doi: 10.3389/fgene.2022.844833 (PMC9008487; doi:10.3389/fgene.2022.844833)
Supplement: Supplementary file 1 [file DataSheet1.ZIP › Supplemental Table 7 Differentically expressed genes between 3-Months SAF and 6-Months SAF.xlsx]

## Sheet: Sheet1
AccID	log2FC	Pvalue	FDR	Style	SAF3-1	SAF3-2	SAF3-3	SAF6-1	SAF6-2	SAF6-3	Location	Strand	IsoLength	GeneType	KeggID	Description	E-Value2mouse	Blast_Symbol2mouse	Blast_Description2mouse
ADGRG3	2.33287	3.99164e-06	0.000807239	up	71	135	136	34	14	18	chr6:19573080-19599082	+	4100	protein-coding
AGPAT2	1.47892	7.17118e-08	3.2406e-05	up	541	679	679	254	181	238	NW_018084833:1095782-1106471	+	1199	protein-coding	ssc:100170768	1-acylglycerol-3-phosphate O-acyltransferase 2 (lysophosphatidic acid acyltransferase, beta)
ANLN	1.6272	1.88239e-05	0.00261814	up	175	112	112	29	53	48	chr18:37647952-37710939	-	7243	protein-coding	ssc:100523340	anillin, actin binding protein
ARHGEF26	0.888077	0.000205372	0.0161058	up	545	384	496	207	289	270	chr13:94155632-94296699	+	9795	protein-coding	ssc:100626582	Rho guanine nucleotide exchange factor (GEF) 26
ARHGEF39	1.85811	4.0991e-05	0.00486077	up	88	69	76	16	33	15	chr1:236383684-236387705	-	1818	protein-coding	ssc:100151987	chromosome 9 open reading frame 100 ortholog
ASF1B	2.49671	1.7087e-05	0.00242114	up	67	78	128	15	27	5	chr2:65063186-65072681	+	1699	protein-coding	ssc:100192434	ASF1 anti-silencing function 1 homolog B (S. cerevisiae)
ASPM	3.06084	8.15528e-05	0.00831441	up	79	62	57	2	20	2	chr10:19971516-20039680	-	13268	protein-coding		Abnormal spindle-like microcephaly-associated protein
ATAD2	1.4783	5.84098e-06	0.00106153	up	201	158	242	56	97	60	chr4:16012278-16082343	+	8083	protein-coding	ssc:100155780	ATPase family, AAA domain containing 2
ATP6V0A4	3.0762	5.1573e-05	0.00582635	up	15	51	69	3	4	9	chr18:10868208-10966801	+	3062	protein-coding	ssc:100519402	ATPase, H+ transporting, lysosomal V0 subunit a4
BIRC5	1.54265	1.8947e-05	0.00261814	up	122	156	234	48	75	50	chr12:3747276-3755214	-	1461	protein-coding	ssc:397266	baculoviral IAP repeat containing 5
BUB1	2.91504	1.50089e-08	9.6519e-06	up	68	55	68	8	12	5	chr3:45585188-45623240	+	3487	protein-coding	ssc:100520371	BUB1 mitotic checkpoint serine/threonine kinase
BUB1B	3.05152	3.72984e-08	1.94884e-05	up	111	101	147	7	29	7	chr1:131093026-131143840	-	3749	protein-coding	ssc:102164975	BUB1 mitotic checkpoint serine/threonine kinase B
CA3	4.50796	2.35166e-21	3.93198e-17	up	13034	28909	36821	1026	1810	553	chr4:51227485-51237861	-	1696	protein-coding	ssc:494016	carbonic anhydrase III, muscle specific
CCNA2	0.905775	0.000950535	0.0478703	up	155	130	150	68	77	86	chr8:102260346-102266274	+	1622	protein-coding	ssc:100415929	cyclin A2
CCNB1	1.82049	0.000315229	0.022239	up	159	93	137	41	52	14	chr16:47338239-47348385	+	2045	protein-coding	ssc:397662	cyclin B1
CCNB3	2.86519	0.000338048	0.0234529	up	37	23	48	10	1	3	chrX:43922729-43988939	+	4492	protein-coding	ssc:100515638	cyclin B3
CCNF	1.62539	0.000343255	0.0235214	up	76	118	108	17	50	32	chr3:39585597-39603088	-	3847	protein-coding	ssc:100518243	cyclin F
CD37	1.02155	0.00018468	0.0152863	up	194	212	299	106	126	110	chr6:54431413-54448195	+	2147	protein-coding		Uncharacterized protein
CD3E	1.55536	3.60048e-06	0.000759281	up	117	140	216	51	51	56	chr9:45619730-45633972	+	1232	protein-coding	ssc:397455	CD3e molecule, epsilon (CD3-TCR complex)
CD3G	1.52436	9.23527e-05	0.00919129	up	85	91	100	29	43	23	chr9:45645243-45656779	+	1102	protein-coding	ssc:494013	CD3g molecule, gamma (CD3-TCR complex)
CD5	1.95364	0.000537154	0.0317357	up	44	55	59	11	6	24	chr2:10648973-10673479	-	2023	protein-coding	ssc:100513336	CD5 molecule
CD8A	1.43221	3.22794e-05	0.00399786	up	159	163	195	39	61	93	chr3:57999228-58029768	+	7635	protein-coding	ssc:396627	CD8a molecule
CDC20	2.83806	3.88433e-08	1.96806e-05	up	139	127	185	16	38	8	chr6:167886266-167890587	-	1839	protein-coding	ssc:397379	cell division cycle 20 homolog (S. cerevisiae)
CDCA3	1.77784	0.000361489	0.0243726	up	57	69	77	13	33	13	chr5:63858905-63861902	+	1785	protein-coding	ssc:100153312	cell division cycle associated 3
CDCA5	2.41852	6.30617e-05	0.00680252	up	62	66	68	13	20	3	chr2:7103648-7112772	+	5199	protein-coding	ssc:100519128	sororin-like
CDCA7	1.58714	3.10287e-05	0.00390075	up	133	157	186	42	78	37	chr15:79406837-79447571	+	3082	protein-coding	ssc:100154583	cell division cycle associated 7
CDCA8	2.92062	1.19827e-08	8.34795e-06	up	74	74	114	9	19	6	chr6:93750694-93764845	+	2260	protein-coding
CDK1	2.496	1.61687e-06	0.000397561	up	121	108	164	13	44	12	chr14:64233945-64255290	+	7639	protein-coding	ssc:100155762	cyclin-dependent kinase 1
CDT1	2.82554	0.000241625	0.0181981	up	34	45	65	4	15	1	chr6:893377-897706	-	2093	protein-coding	ssc:100525749	chromatin licensing and DNA replication factor 1
CENPA	3.26322	4.26383e-05	0.0049854	up	43	26	52	7	5	0	chr3:112263912-112272638	-	2175	protein-coding	ssc:100513079	centromere protein A
CENPE	2.14594	2.5075e-05	0.00330122	up	122	96	123	13	48	16	chr8:117888968-117965325	+	8765	protein-coding	ssc:100626792	centromere protein E, 312kDa
CENPF	2.59601	2.7666e-05	0.00355828	up	193	114	166	19	52	6	chr9:128948386-129012241	-	10201	protein-coding	ssc:100521032	centromere protein F, 350/400kDa
CENPN	2.42776	1.16198e-05	0.00181574	up	42	40	61	9	12	5	chr6:7227981-7254927	-	1848	protein-coding
CENPT	2.42326	2.24633e-06	0.000507549	up	77	94	101	16	27	7	chr6:28450568-28456620	-	2512	protein-coding	ssc:100520788	centromere protein T
CITED1	2.19383	2.56707e-09	2.25902e-06	up	1264	2433	2576	507	527	309	chrX:58179084-58184778	-	1297	protein-coding	ssc:654297	Cbp/p300-interacting transactivator, with Glu/Asp-rich carboxy-terminal domain, 1
CKAP2	2.37074	2.15659e-07	8.19506e-05	up	163	75	119	20	32	16	chr11:15751717-15767068	+	3506	protein-coding	ssc:100515274	cytoskeleton associated protein 2
CKAP2L	2.03299	9.87912e-05	0.00964592	up	78	41	64	13	22	9	chr3:43736526-43772995	+	6214	protein-coding	ssc:100516489	cytoskeleton associated protein 2-like
CLDN4	2.49098	0.000324014	0.0226674	up	224	976	715	30	62	267	chr3:11039711-11053930	+	1777	protein-coding	ssc:733578	claudin 4
COL26A1	4.87532	1.60218e-11	3.34856e-08	up	44	132	84	2	3	4	chr3:9003126-9164074	+	3590	protein-coding		Uncharacterized protein
COL6A6	1.04525	0.000613106	0.0353487	up	2868	3054	2273	844	1721	1478	chr13:1817475-1985968	-	8862	protein-coding	ssc:100516642	collagen, type VI, alpha 6
COL9A3	2.96518	0.000511861	0.0312347	up	24	53	35	8	6	0	chr17:62074108-62094228	+	3990	protein-coding
CORO1A	1.25072	3.64678e-08	1.94884e-05	up	332	324	388	119	153	165	chr3:18336813-18342381	+	1960	protein-coding	ssc:100621483	coronin, actin binding protein, 1A
CSPG4	1.13064	0.000517631	0.0313264	up	1524	1703	1470	822	828	462	chr7:57949182-57988602	+	8497	protein-coding	ssc:733676	chondroitin sulfate proteoglycan 4
CST7	2.31273	0.000246516	0.0184082	up	25	34	61	4	8	12	chr17:30758000-30766472	+	609	protein-coding	ssc:100152012	cystatin F (leukocystatin)
CTSL	1.97624	2.05666e-07	7.99704e-05	up	1236	1977	2861	635	512	340	chr10:27668523-27674705	-	1418	protein-coding	ssc:396926	cathepsin L1
CTSW	1.29299	8.3344e-06	0.00145157	up	225	246	307	78	136	102	chr2:6446105-6450357	-	1285	protein-coding	ssc:100525853	cathepsin W
CX3CR1	1.77132	1.47381e-07	6.16051e-05	up	161	131	209	31	58	57	chr13:23944386-23957567	-	2431	protein-coding	ssc:100622126	chemokine (C-X3-C motif) receptor 1
CXCL10	1.61112	4.93284e-05	0.00561068	up	614	241	368	85	168	148	chr8:71693641-71695948	-	1135	protein-coding	ssc:494019	chemokine (C-X-C motif) ligand 10
DENND2D	0.994201	8.0582e-05	0.00830115	up	273	276	388	134	145	187	chr4:109121876-109142253	+	4827	protein-coding	ssc:100157652	DENN/MADD domain containing 2D
DEPDC1	2.4544	0.000456997	0.0289432	up	39	26	41	5	12	2	chr6:144157569-144183977	+	4149	protein-coding
DIAPH3	3.15643	3.59209e-05	0.00438393	up	42	36	62	8	7	0	chr11:32492735-32994854	-	6265	protein-coding	ssc:100517419	diaphanous homolog 3 (Drosophila)
DLGAP5	3.28746	2.5613e-06	0.000556169	up	104	94	152	9	25	1	chr1:184500791-184550028	-	3103	protein-coding	ssc:100511173	discs, large (Drosophila) homolog-associated protein 5
DRC1	2.03831	0.000230989	0.0175552	up	167	97	108	30	49	10	chr3:112581765-112621664	-	2825	protein-coding	ssc:102160088	dynein regulatory complex subunit 1 homolog (Chlamydomonas)
DRGX	7.29522	2.21733e-05	0.00294629	up	73	11	2	0	0	0	chr14:89941793-89975613	-	3095	protein-coding	ssc:100154590	dorsal root ganglia homeobox
DYNLT3	0.766046	0.000419525	0.0269787	up	1264	898	1425	650	696	729	chrX:33711993-33724596	-	2184	protein-coding	ssc:100525320	dynein, light chain, Tctex-type 3
E2F1	2.38686	7.17164e-05	0.00763756	up	141	158	284	24	74	11	chr17:37178587-37190118	-	2632	protein-coding	ssc:100153846	E2F transcription factor 1
E2F2	2.16013	0.000890782	0.0458403	up	31	20	49	4	11	7	chr6:81377922-81398862	-	4555	protein-coding
E2F8	2.87623	3.81433e-05	0.00462142	up	36	44	83	2	15	5	chr2:40178182-40194932	+	3932	protein-coding	ssc:100522785	E2F transcription factor 8
EGFL6	2.09446	0.0004668	0.0294525	up	45	101	193	21	42	14	chrX:10218108-10284152	+	2523	protein-coding	ssc:100153585	EGF-like-domain, multiple 6
EMILIN3	1.49844	0.000246616	0.0184082	up	318	463	619	145	247	94	chr17:44006838-44013501	-	3676	protein-coding	ssc:100519117	elastin microfibril interfacer 3
EMP1	0.8149	0.000144455	0.0129854	up	15145	11477	13839	7740	6650	8342	chr5:59245317-59267466	-	2918	protein-coding	ssc:100101477	epithelial membrane protein 1
ENPP2	0.96048	0.000815114	0.0429927	up	1922	1789	1588	734	1241	752	chr4:19319815-19433492	+	3985	protein-coding	ssc:503658	ectonucleotide pyrophosphatase/phosphodiesterase 2
EPHB6	2.07055	9.02283e-06	0.00153941	up	724	384	607	218	93	77	chr18:7346793-7419859	-	9554	protein-coding	ssc:100511727	EPH receptor B6
ESPL1	2.30184	9.47149e-05	0.00931549	up	61	55	52	8	21	5	chr5:18486969-18509913	+	6730	protein-coding	ssc:100153121	extra spindle pole bodies homolog 1 (S. cerevisiae)
EZH2	1.27339	0.000191132	0.0154538	up	133	181	209	46	88	83	chr9:109384976-109450943	+	2976	protein-coding	ssc:100625497	enhancer of zeste homolog 2 (Drosophila)
FAM213B	1.19598	0.000122995	0.0113618	up	152	210	233	90	91	75	chr6:64432187-64435328	+	939	protein-coding	ssc:100134955	family with sequence similarity 213, member B
FAM234A	0.775781	0.000473417	0.0297576	up	347	351	469	197	232	246	chr3:41411786-41437249	-	2812	protein-coding
FKBP1B	1.3424	0.000760501	0.0407551	up	159	261	340	117	109	65	chr3:114623529-114636200	-	1004	protein-coding	ssc:100522131	FK506 binding protein 1B, 12.6 kDa
FLVCR2	0.953013	1.7936e-05	0.00252008	up	1284	1027	1458	658	670	581	chr7:98718319-98772196	+	3329	protein-coding	ssc:100217391	feline leukemia virus subgroup C cellular receptor family, member 2
FOXM1	2.71215	0.000250487	0.0185785	up	52	68	72	7	21	1	chr5:67246219-67263215	+	3440	protein-coding	ssc:100511565	forkhead box M1
G0S2	2.1933	1.19321e-09	1.24691e-06	up	730	1500	1200	161	269	334	chr9:133287065-133288066	-	855	protein-coding	ssc:100624161	G0/G1 switch protein 2-like
GALNT12	1.98374	0.000173891	0.0148339	up	38	45	60	7	18	11	chr1:240595423-240639625	+	2107	protein-coding	ssc:100512452	UDP-N-acetyl-alpha-D-galactosamine:polypeptide N-acetylgalactosaminyltransferase 12 (GalNAc-T12)
GALNTL5	1.66517	0.000379868	0.025073	up	116	95	101	41	40	15	chr18:5353774-5474964	-	14796	protein-coding	ssc:100515695	UDP-N-acetyl-alpha-D-galactosamine:polypeptide N-acetylgalactosaminyltransferase-like 5
GAREM2	1.82919	0.000594408	0.0344317	up	28	48	61	12	15	11	chr3:112799350-112817583	-	4545	protein-coding
GPAT3	0.903598	0.000679807	0.0380146	up	295	326	282	164	169	147	chr8:134912493-135002140	-	2956	protein-coding
GRIA2	2.90965	1.99218e-06	0.000469145	up	395	261	231	78	18	16	chr8:46078122-46247144	+	11844	protein-coding	ssc:100622950	glutamate receptor, ionotropic, AMPA 2
GRID2IP	2.045	0.00056882	0.0333708	up	27	70	81	9	22	12	chr3:4667282-4699821	+	5405	protein-coding
GZMA	1.42306	0.000137619	0.0125053	up	81	66	118	29	36	32	chr16:34282160-34290422	+	799	protein-coding	ssc:100233183	granzyme A (granzyme 1, cytotoxic T-lymphocyte-associated serine esterase 3)
GZMH	1.45265	0.000883806	0.0458403	up	58	92	76	25	20	38	chr7:74723800-74727396	+	992	protein-coding	ssc:100152450	granzyme H (cathepsin G-like 2, protein h-CCPX)
HES1	0.944197	0.000639458	0.0363665	up	407	598	722	264	278	349	chr13:131135970-131137865	+	854	protein-coding	ssc:100499567	hairy and enhancer of split 1, (Drosophila)
HILPDA	1.35316	1.54376e-06	0.000390184	up	520	745	730	236	213	332	chr18:19944929-19947080	-	1073	protein-coding
HJURP	4.97614	3.50365e-08	1.94884e-05	up	39	40	47	0	3	1	chr15:134106561-134123163	-	2483	protein-coding	ssc:100154630	Holliday junction recognition protein
HPDL	2.57566	5.68818e-05	0.00634254	up	34	52	80	4	6	18	chr6:166012590-166015051	-	2462	protein-coding	ssc:100514057	4-hydroxyphenylpyruvate dioxygenase-like
IGFALS	2.91892	1.15259e-10	1.75194e-07	up	453	1176	1148	71	102	201	chr3:40173595-40177789	+	2063	protein-coding	ssc:397322	insulin-like growth factor binding protein, acid labile subunit
IKZF3	1.78151	5.30919e-06	0.000997411	up	91	86	149	20	37	37	chr12:22466386-22562320	+	10540	protein-coding	ssc:100516292	IKAROS family zinc finger 3 (Aiolos)
IL13RA2	1.72101	3.49848e-05	0.00430108	up	341	321	474	173	83	73	chrX:94402665-94455609	-	1783	protein-coding	ssc:100156991	interleukin 13 receptor, alpha 2
IRF7	1.52615	0.000380893	0.025073	up	961	621	318	168	288	215	chr2:372235-375572	-	2046	protein-coding	ssc:100037289	interferon regulatory factor 7
ITGAL	1.07786	2.22029e-05	0.00294629	up	506	444	620	259	264	205	chr3:17817785-17858057	-	5163	protein-coding	ssc:733681	integrin, alpha L (antigen CD11A (p180), lymphocyte function-associated antigen 1; alpha polypeptide)
ITGB7	1.17128	0.000909023	0.0464797	up	313	231	282	125	159	76	chr5:18419432-18434376	-	3775	protein-coding	ssc:100626600	integrin, beta 7
KANK4	1.48138	0.000435097	0.0278729	up	80	99	59	26	31	29	chr6:150106628-150185667	+	5684	protein-coding	ssc:100523255	KN motif and ankyrin repeat domains 4
KCTD17	1.46492	0.000378205	0.025073	up	262	227	349	112	133	49	chr5:10707351-10718968	-	3063	protein-coding	ssc:100512279	potassium channel tetramerization domain containing 17
KIF11	2.65973	4.80621e-05	0.0055041	up	189	104	155	15	50	5	chr14:104125839-104177381	+	4776	protein-coding	ssc:100526080	kinesin family member 11
KIF15	2.26231	1.27888e-06	0.000350539	up	79	56	99	12	24	12	chr13:27966586-28041121	+	4886	protein-coding	ssc:100738172	kinesin family member 15
KIF20A	2.86853	1.7852e-07	7.28014e-05	up	186	159	237	14	54	11	chr2:140202316-140213144	+	5159	protein-coding	ssc:100515193	kinesin family member 20A
KIF22	2.28186	6.10588e-05	0.00662925	up	119	131	192	24	56	9	chr3:18023104-18041732	+	2122	protein-coding	ssc:100623146	kinesin family member 22
KIF23	2.5651	1.10924e-09	1.24691e-06	up	138	90	130	14	30	16	chr1:167239973-167281250	+	3720	protein-coding	ssc:100522116	kinesin family member 23
KIF2C	2.06484	0.000737066	0.0402064	up	37	47	36	5	17	7	chr6:166556765-166577904	-	2909	protein-coding	ssc:100516205	kinesin family member 2C
KIF4A	2.13993	8.82968e-07	0.000263629	up	72	76	63	13	20	15	chrX:56319453-56447560	+	4427	protein-coding	ssc:100152604	kinesin family member 4A
KIFC1	2.20183	1.09505e-06	0.000310327	up	120	106	146	19	45	16	chr7:29692775-29713716	+	4157	protein-coding	ssc:100154627	kinesin family member C1
KNL1	1.74007	0.000188722	0.0153923	up	53	38	64	11	16	19	chr1:130652493-130728989	-	8982	protein-coding
KY	4.23365	2.03279e-09	1.88824e-06	up	66	168	151	0	13	8	chr13:75726031-75774981	-	5907	protein-coding	ssc:100524398	kyphoscoliosis peptidase
LAMB3	1.31101	0.000105086	0.0100979	up	119	188	204	69	59	76	chr9:133298009-133351162	+	3996	protein-coding	ssc:100513489	laminin, beta 3
LCK	1.49639	2.04036e-05	0.00279629	up	147	105	165	38	66	42	chr6:88719886-88745922	+	2408	protein-coding	ssc:100233188	lymphocyte-specific protein tyrosine kinase
LCN2	4.27921	0.000219776	0.0170123	up	11715	1393	2742	200	542	65	chr1:268609975-268614651	+	1007	protein-coding	ssc:100153501	lipocalin 2
LIMD2	0.919373	0.000384433	0.0252043	up	230	257	328	114	143	172	chr12:15223798-15229634	+	3346	protein-coding	ssc:100512735	LIM domain containing 2
LMNB1	1.3623	0.000298465	0.0212856	up	445	410	640	89	266	229	chr2:129807228-129862211	+	2986	protein-coding	ssc:100513342	lamin B1
LNX2	0.959828	0.000536462	0.0317357	up	850	803	572	347	419	384	chr11:4960237-5004186	-	4232	protein-coding	ssc:100510925	ligand of numb-protein X 2
LOC100156167	2.66756	0.000285602	0.020762	up	18	49	106	10	12	4	chr4:101408108-101415914	-	1032	protein-coding	ssc:100156167	d-3-phosphoglycerate dehydrogenase-like
LOC100510930	3.82707	0.000261625	0.0192704	up	15	38	19	4	0	1	chr14:50594115-50600789	-	2016	protein-coding	ssc:100510930	tubulin alpha-3 chain-like
LOC100514951	1.27712	0.000341714	0.0235171	up	77	84	129	35	38	45	chr3:8045304-8061902	-	1398	protein-coding	ssc:100514951	paired immunoglobulin-like type 2 receptor alpha-like
LOC100523909	1.97902	0.000104307	0.010081	up	5954	6568	7771	2969	1261	633	chr6:164718393-164737693	-	1873	protein-coding	ssc:100523909	cytochrome P450 4B1-like
LOC100620265	2.92351	4.71362e-08	2.25176e-05	up	95	89	119	14	21	4	chr2:62078403-62110891	-	5541	protein-coding	ssc:100620265	cytochrome P450 4F22-like
LOC100620470	1.4454	0.000107603	0.0102807	up	188	350	404	77	150	119	chr5:22089496-22114319	+	2049	protein-coding
LOC100623616	5.41984	0.000184259	0.0152863	up	12	19	15	1	0	0	chr13:92017495-92042944	+	4539	protein-coding	ssc:100623616	arylacetamide deacetylase-like
LOC100624785	1.16402	7.6248e-06	0.00135624	up	423	287	438	131	177	201	chr7:1910585-1914668	-	1636	protein-coding	ssc:100624785	tubulin beta-2A chain-like
LOC100736962	3.12977	9.71166e-06	0.00161752	up	40	82	127	5	20	3	NW_018085005:88553-115761	+	1320	protein-coding	ssc:100736962	liver carboxylesterase-like	0	Ces1d	Carboxylesterase 1D
LOC100739325	1.62641	0.000165452	0.0142991	up	64	68	105	17	36	23	chr3:56515446-56541806	-	2623	protein-coding
LOC102158035	1.6056	6.5089e-07	0.000205337	up	124	135	199	39	55	55	chr7:76471215-77056010	-	807	protein-coding		T-cell receptor alpha chain V region PY14-like
LOC102158125	1.29235	0.000893776	0.0458403	up	65	85	102	33	26	43	chr9:108760275-108782398	-	927	other		T-cell receptor gamma chain C region DFL12-like
LOC102158399	2.54432	0.000148698	0.0132246	up	43	29	77	4	16	5	chr10:1553365-1664629	+	5169	protein-coding	ssc:102158399	uncharacterized LOC102158399
LOC102162791	1.09523	0.000590571	0.0344317	up	186	169	142	66	96	71	chr3:699738-707414	+	2833	protein-coding	ssc:102162791	uncharacterized LOC102162791
LOC102164639	2.32331	2.84772e-05	0.00363464	up	44	79	57	14	6	16	chr15:6094792-6192904	-	3707	ncRNA	ssc:102164639	uncharacterized LOC102164639
LOC106505319	2.96842	0.000408345	0.0263611	up	29	71	19	3	2	11	chr11:52421868-52485690	+	3271	ncRNA
LOC106509979	1.83577	0.000251121	0.0185785	up	147	189	186	56	70	17	chr4:17583360-17589050	-	5542	ncRNA
LOC110259331	1.21385	0.000533554	0.0317357	up	367	223	515	155	187	119	chr2:63151084-63199071	-	6262	protein-coding
LOC110261231	3.05831	0.000221628	0.0170739	up	132	141	166	4	47	2	chr6:160623289-160625502	+	1191	ncRNA
LOC110261554	1.51157	0.000758849	0.0407551	up	103	79	54	19	32	33	chr7:55266129-55320403	-	1766	ncRNA
LOC110262252	1.54114	0.000292909	0.0210364	up	59	62	81	16	32	21	chr9:106956437-106965802	-	5461	ncRNA
LRP1B	3.03452	1.79836e-06	0.000435776	up	146	54	43	6	14	10	chr15:9612805-11499969	+	16013	protein-coding	ssc:100624047	low density lipoprotein receptor-related protein 1B
LRRC38	4.03753	3.97827e-05	0.00475119	up	13	58	25	1	4	1	chr6:72930084-72965438	-	11029	protein-coding	ssc:100514055	leucine rich repeat containing 38
LSP1	1.51627	0.000165852	0.0142991	up	1207	1975	1663	506	865	314	chr2:1261957-1295891	+	2102	protein-coding
MASTL	3.04906	8.18413e-07	0.000248798	up	49	34	42	5	3	7	chr10:48855895-48877504	+	3611	protein-coding	ssc:100514867	microtubule associated serine/threonine kinase-like
MCM10	1.91144	0.000595142	0.0344317	up	42	35	48	7	18	8	chr10:48481292-48523921	-	6307	protein-coding	ssc:100626098	minichromosome maintenance complex component 10
MCM2	1.79099	7.66225e-05	0.00800705	up	203	225	368	36	130	63	chr13:72630378-72651270	-	4061	protein-coding	ssc:100519111	minichromosome maintenance complex component 2
MCM3	1.73389	0.000239074	0.0180874	up	206	201	373	45	138	48	chr7:46084648-46104425	-	3803	protein-coding	ssc:100154824	minichromosome maintenance complex component 3
MCM4	1.4632	6.07057e-05	0.00662925	up	289	306	510	82	195	120	chr4:79674737-79686964	-	3226	protein-coding	ssc:100156398	minichromosome maintenance complex component 4
MCM5	1.33507	8.25251e-05	0.00836255	up	165	155	202	40	74	94	NW_018084968:1966090-1983967	+	2717	protein-coding			0	Mcm5	DNA replication licensing factor MCM5
MDGA1	2.04184	0.000518984	0.0313264	up	36	44	72	6	9	22	chr7:33205736-33269213	-	8487	protein-coding	ssc:397529	MAM domain containing glycosylphosphatidylinositol anchor 1
MELK	2.46195	5.59946e-06	0.00104025	up	68	34	48	8	9	10	chr1:237317161-237431522	+	2783	protein-coding	ssc:100519998	maternal embryonic leucine zipper kinase
MEST	1.77212	2.54327e-05	0.00332215	up	172	166	291	31	95	57	chr18:18319126-18358655	-	13839	protein-coding	ssc:100147710	mesoderm specific transcript homolog (mouse)
METTL12	2.00792	4.61158e-07	0.000154211	up	218	97	142	31	38	44	chr2:9082704-9084158	-	1256	protein-coding	ssc:100620846	methyltransferase like 12
MFSD13A	2.19357	7.90781e-08	3.47944e-05	up	229	106	144	39	30	34	chr14:113454507-113478699	+	3882	protein-coding
MIPEP	0.867683	0.000745547	0.0403514	up	442	321	505	234	242	204	chr11:2675604-2790760	-	2420	protein-coding	ssc:100155148	mitochondrial intermediate peptidase
MKI67	2.9424	3.09923e-08	1.85068e-05	up	321	203	251	31	58	10	chr14:137266622-137296312	-	11544	protein-coding	ssc:100124386	antigen identified by monoclonal antibody Ki-67
MRAP	2.46237	0.000499681	0.0307529	up	23	38	54	12	3	5	chr13:195950949-195973501	+	1160	protein-coding
MST1	1.85273	1.43586e-06	0.000375118	up	183	101	227	40	37	62	chr13:32214934-32220045	-	2535	protein-coding	ssc:100512987	macrophage stimulating 1 (hepatocyte growth factor-like)
MUC19	2.30492	0.000594353	0.0344317	up	34	316	140	34	36	31	chr5:71964131-72069073	+	12998	protein-coding
MYBL2	1.21409	2.14202e-05	0.00288827	up	175	212	266	96	92	89	chr17:46256245-46287929	+	2706	protein-coding	ssc:100157175	v-myb myeloblastosis viral oncogene homolog (avian)-like 2
MYOC	1.28869	0.000196222	0.0156978	up	8351	8827	7010	2182	5151	2675	chr9:114087370-114098765	-	2138	protein-coding	ssc:397046	myocilin, trabecular meshwork inducible glucocorticoid response
NANOS1	2.0176	0.000995081	0.0498136	up	684	78	263	88	88	71	chr14:128962311-128964207	+	1897	protein-coding	ssc:100157783	nanos homolog 1 (Drosophila)
NCAPG	2.46337	4.38389e-06	0.000862338	up	94	100	100	6	33	15	chr8:12759225-12807164	+	4763	protein-coding	ssc:100513670	non-SMC condensin I complex, subunit G
NDC80	4.22927	6.91016e-11	1.28375e-07	up	47	69	73	3	5	2	chr6:104000794-104055785	-	2339	protein-coding	ssc:100626545	NDC80 kinetochore complex component
NEK2	3.15567	3.06307e-07	0.000108967	up	47	34	65	5	8	3	chr9:131547044-131560527	+	2219	protein-coding	ssc:397258	NIMA (never in mitosis gene a)-related kinase 2
NES	0.674995	0.000774937	0.041396	up	1742	1966	2131	1024	1376	1245	chr4:93412660-93421899	+	5584	protein-coding	ssc:100153933	nestin
NID2	1.2907	0.00020336	0.0161058	up	9755	5763	8606	3100	4520	2037	chr1:181699098-181773084	-	5299	protein-coding	ssc:100156994	nidogen 2 (osteonidogen)
NNAT	2.3464	1.42504e-06	0.000375118	up	2021	6408	7426	515	1050	1600	chr17:40625990-40629523	+	2286	protein-coding	ssc:449004	neuronatin
NREP	1.76558	9.32981e-05	0.00923044	up	3248	4684	4615	1019	2100	538	chr2:117505851-117867805	+	3218	protein-coding		P311
NRSN1	1.70909	3.70937e-06	0.000765688	up	262	154	218	44	93	56	chr7:19007781-19027226	+	2201	protein-coding	ssc:100154240	neurensin 1
NUF2	1.49104	5.97318e-06	0.00107389	up	129	126	155	37	64	44	chr4:87162873-87194193	-	2008	protein-coding	ssc:100152590	NUF2, NDC80 kinetochore complex component
NUP205	0.887946	0.00062973	0.0359355	up	1232	955	1199	632	689	475	chr18:13674301-13777773	-	6475	protein-coding	ssc:100523151	nucleoporin 205kDa
NUP210	1.59732	0.000629074	0.0359355	up	108	101	121	13	43	55	chr13:70917464-71007273	+	6994	protein-coding	ssc:100515926	nucleoporin 210kDa
OTOS	6.27221	2.90595e-05	0.00368086	up	19	11	13	0	0	0	chr15:139268930-139272155	-	1188	protein-coding
PAQR6	1.88554	2.52351e-06	0.000555173	up	2451	7343	6869	1509	1317	1658	chr4:93802721-93807624	+	2411	protein-coding	ssc:100157531	progestin and adipoQ receptor family member VI
PARM1	2.05868	0.000274869	0.0201571	up	589	145	161	49	58	111	chr8:70788134-70892642	+	1267	protein-coding	ssc:100511208	prostate androgen-regulated mucin-like protein 1
PBK	2.44449	1.15368e-09	1.24691e-06	up	123	98	138	19	31	15	chr14:11543657-11577286	-	2003	protein-coding	ssc:100141310	PDZ binding kinase
PCK1	1.81906	1.00564e-06	0.000289902	up	1987	1517	3189	374	516	1001	chr17:57930507-57936523	+	2635	protein-coding	ssc:100144531	phosphoenolpyruvate carboxykinase 1 (soluble)
PCLAF	2.7896	2.50213e-06	0.000555173	up	145	155	276	22	52	7	chr1:107659509-107669477	+	1612	protein-coding
PCSK9	1.84598	4.73213e-05	0.00545664	up	98	58	62	21	23	16	chr6:157388370-157409620	-	4325	protein-coding	ssc:100620501	proprotein convertase subtilisin/kexin type 9
PDE6C	1.26774	0.000113937	0.0107024	up	547	536	474	276	198	160	chr14:105010974-105122628	+	4494	protein-coding	ssc:100512867	phosphodiesterase 6C, cGMP-specific, cone, alpha prime
PENK	1.76483	7.4127e-05	0.00779499	up	3138	7649	10802	2640	2089	1380	chr4:75525497-75530403	+	1426	protein-coding	ssc:100152093	proenkephalin
PIMREG	4.24549	6.05842e-09	4.82366e-06	up	45	62	66	3	6	0	chr12:50898493-50903238	-	1420	protein-coding
PLBD1	0.823088	0.000936046	0.0472831	up	2239	2079	2659	1195	1642	1051	chr5:57950872-58022059	+	2213	protein-coding	ssc:100155493	phospholipase B domain containing 1
PLEK	1.05542	0.000496571	0.0307529	up	232	147	232	83	118	89	chr3:73877741-73910163	-	4561	protein-coding	ssc:100516257	pleckstrin
PLEKHD1	2.77397	0.00044842	0.0285079	up	139	148	290	26	54	1	chr7:93152946-93187730	+	3695	protein-coding
PLK4	1.39526	0.000925282	0.0468809	up	64	62	68	15	33	26	chr8:96989011-97013324	-	6625	protein-coding	ssc:100517044	polo-like kinase 4
PM20D1	2.0264	4.154e-08	2.04279e-05	up	294	482	558	94	74	159	chr9:66522015-66550511	-	1922	protein-coding	ssc:100627595	peptidase M20 domain containing 1
POLE	1.99441	0.000562588	0.0331214	up	83	63	84	14	36	7	chr14:22798146-22852818	+	7896	protein-coding	ssc:100620959	polymerase (DNA directed), epsilon, catalytic subunit
POLE2	2.22806	0.00029917	0.0212856	up	28	31	62	9	11	5	chr1:179495278-179529891	-	1725	protein-coding	ssc:100521651	polymerase (DNA directed), epsilon 2, accessory subunit
POU2F2	1.39394	0.000750482	0.0404776	up	99	89	114	28	59	27	chr6:49791937-49829771	+	6022	protein-coding	ssc:397105	POU-domain protein
PPIC	0.857825	0.000862624	0.0449698	up	1353	1450	1804	694	1102	723	chr2:126531356-126547775	-	2099	protein-coding
PRC1	2.55928	2.03516e-13	8.50696e-10	up	177	130	159	18	31	30	chr7:55869749-55900640	+	3041	protein-coding
PRF1	1.53976	0.000204175	0.0161058	up	78	56	107	18	33	31	chr14:73515306-73520256	-	2381	protein-coding	ssc:396595	perforin 1 (pore forming protein)
PROM1	2.3587	1.31518e-08	8.7959e-06	up	1514	1198	1214	237	398	121	chr8:11215659-11331442	-	4836	protein-coding	ssc:100511336	prominin 1
PSRC1	2.41505	0.000175652	0.0149081	up	30	23	34	6	6	4	chr4:110813306-110819815	+	4613	protein-coding	ssc:100156693	proline/serine-rich coiled-coil 1
PTTG1	2.26126	5.78591e-06	0.00106153	up	50	81	85	10	23	12	chr16:63104698-63112382	-	812	protein-coding	ssc:397015	pituitary tumor-transforming 1
RAC2	1.09173	0.000140394	0.0126886	up	311	361	420	131	226	153	chr5:10553986-10571082	+	5084	protein-coding	ssc:100621675	ras-related C3 botulinum toxin substrate 2 (rho family, small GTP binding protein Rac2)
RACGAP1	1.42686	4.00723e-06	0.000807239	up	229	167	245	69	101	65	chr5:15894314-15943619	+	3167	protein-coding	ssc:100517651	Rac GTPase activating protein 1
RAD51	1.95151	0.000505975	0.0309887	up	47	42	82	9	9	26	chr1:130592414-130640326	-	2008	protein-coding	ssc:100141309	RAD51 homolog (S. cerevisiae)
RAD54L	2.34653	2.83521e-06	0.000607752	up	55	51	46	8	9	13	chr6:165156833-165184641	-	2890	protein-coding	ssc:100141305	RAD54-like (S. cerevisiae)
RASAL3	1.18794	0.000207022	0.0161058	up	101	109	103	42	48	47	chr2:62142368-62153812	+	3836	protein-coding	ssc:102159003	RAS protein activator like 3
RGS2	1.18651	0.0006285	0.0359355	up	524	803	1358	377	431	340	chr10:936836-940083	-	1266	protein-coding	ssc:733670	regulator of G-protein signaling 2, 24kDa
RRAS2	0.697978	0.000222614	0.0170739	up	1067	1151	1312	668	708	784	chr2:44890129-44961003	+	2350	protein-coding
RRM2	2.05122	1.87911e-06	0.000448839	up	179	162	238	40	73	24	chr3:126357198-126367145	-	4152	protein-coding	ssc:100316853	ribonucleotide reductase M2
RSPO3	1.34068	0.000478246	0.0299486	up	269	160	139	52	80	95	chr1:35985985-36066432	-	828	protein-coding	ssc:100155208	R-spondin 3
RXRG	1.46911	5.14414e-06	0.000978146	up	403	283	601	159	119	174	chr4:85158313-85357116	+	2371	protein-coding	ssc:445465	retinoid X receptor, gamma
S100A11	1.23152	0.000386758	0.0252043	up	2280	4060	6449	1686	1897	1739	chr4:97233833-97239081	+	497	protein-coding	ssc:445534	S100 calcium binding protein A11
SAPCD2	2.62673	1.22533e-05	0.00185281	up	47	39	55	2	10	11	NW_018084833:811769-820140	+	5185	protein-coding			7e-159	Sapcd2	Suppressor APC domain-containing protein 2
SEPT1	1.48139	8.09263e-05	0.00830115	up	109	169	189	39	76	52	chr3:17924651-17937949	+	1570	protein-coding	ssc:100514708	septin 1
SGO2	2.74899	5.14814e-06	0.000978146	up	86	42	69	6	18	5	chr15:104099378-104150723	+	4693	protein-coding
SHCBP1	2.67383	6.04718e-07	0.000198253	up	86	71	89	11	22	5	chr6:38029869-38063773	+	2953	protein-coding
SKA1	2.67511	3.1867e-05	0.00397625	up	23	35	46	6	5	5	chr1:99976354-99993492	+	1265	protein-coding	ssc:100157355	spindle and kinetochore associated complex subunit 1
SLA-DRB1	1.55963	7.26948e-05	0.00769277	up	771	268	650	200	145	213	chr7:24901386-24914016	-	1721	protein-coding	ssc:100153386	MHC class II histocompatibility antigen SLA-DRB1
SLC7A7	1.65625	8.10832e-11	1.35571e-07	up	736	778	1102	204	332	288	chr7:76195774-76235406	+	4735	protein-coding	ssc:100037972	solute carrier family 7 (amino acid transporter light chain, y+L system), member 7
SLIT1	4.89782	0.000290308	0.0210128	up	919	851	475	8	68	1	chr14:108446003-108624508	-	8085	protein-coding		slit homolog 1 (Drosophila)
SOCS3	2.15416	0.000918718	0.0466898	up	197	821	2819	222	293	309	chr12:3643832-3647015	+	2628	protein-coding	ssc:493186	suppressor of cytokine signaling 3
SPAG5	2.59537	7.88457e-07	0.00024413	up	69	66	83	17	13	5	chr12:44827947-44848527	-	3785	protein-coding	ssc:100286810	sperm associated antigen 5
SPC24	1.90446	3.96589e-05	0.00475119	up	53	48	71	16	18	11	chr2:69884304-69890314	-	772	protein-coding
SPN	1.18016	1.21352e-05	0.00185281	up	181	171	224	66	87	100	chr3:17978731-17982222	+	3094	protein-coding	ssc:100623653	sialophorin
SPRY2	0.796043	0.000153497	0.0135792	up	1469	1598	1690	836	1042	842	chr11:52153695-52158766	-	2303	protein-coding	ssc:100157266	sprouty homolog 2 (Drosophila)
SRPX	1.7049	8.93787e-09	6.79278e-06	up	1736	2537	2571	451	875	791	chrX:34075577-34198462	-	1942	protein-coding	ssc:100156108	sushi-repeat containing protein, X-linked
SRPX2	1.58865	1.3488e-05	0.00197824	up	266	360	464	63	145	157	chrX:82336741-82363868	+	2239	protein-coding	ssc:100153130	sushi-repeat containing protein, X-linked 2
SSC4D	1.87882	0.00016591	0.0142991	up	53	129	124	30	34	18	chr3:9960696-9974330	+	3159	protein-coding		Uncharacterized protein
STMN1	1.61862	5.45748e-13	1.82498e-09	up	828	868	1009	218	328	335	chr6:83356404-83362546	-	1502	protein-coding	ssc:494463	stathmin 1
SYTL5	3.04741	0.000120039	0.0111503	up	17	43	41	5	6	1	chrX:33798296-34066127	+	9890	protein-coding	ssc:100511543	synaptotagmin-like 5
TBX21	1.91098	6.25494e-07	0.00020112	up	109	161	125	25	46	35	chr12:23996415-24009353	+	2471	protein-coding	ssc:100518804	T-box 21
TCEA3	1.61482	0.000500286	0.0307529	up	554	1394	1259	398	454	175	chr6:81267351-81304902	-	2637	protein-coding	ssc:100624383	transcription elongation factor A (SII), 3
TCF19	2.62875	2.0328e-06	0.000472061	up	95	73	111	6	29	10	chr7:23558326-23562074	+	2123	protein-coding	ssc:100152381	transcription factor 19
TICRR	2.54639	0.00071852	0.0397803	up	21	19	25	4	2	5	chr7:55142957-55200259	+	6770	protein-coding		Uncharacterized protein
TK1	2.5612	4.41758e-07	0.000153724	up	131	163	238	19	55	15	chr12:3785997-3794824	+	1336	protein-coding		thymidine kinase 1, soluble
TMEM158	1.68668	0.000148417	0.0132246	up	58	122	85	24	29	30	chr13:28404542-28406369	-	1828	protein-coding	ssc:100620777	transmembrane protein 158
TMEM213	6.42446	2.90883e-08	1.80132e-05	up	38	78	55	1	0	1	chr18:10862193-10868584	-	2029	protein-coding	ssc:100517620	transmembrane protein 213
TMEM215	4.70606	1.2625e-05	0.00186805	up	37	20	22	1	2	0	chr10:33663263-33670510	-	7043	protein-coding	ssc:100512303	transmembrane protein 215
TMSB15A	2.11735	0.000155704	0.013702	up	72	127	251	24	58	19	chrX:83744536-83747599	-	693	protein-coding	ssc:100522845	thymosin beta 15a
TOP2A	3.09099	2.97979e-10	3.83247e-07	up	519	322	609	38	104	25	chr12:22001300-22028452	+	5715	protein-coding	ssc:396917	topoisomersae II
TPX2	1.78117	4.14469e-06	0.000824991	up	377	232	416	83	147	62	chr17:35431271-35484814	+	3139	protein-coding	ssc:100524467	TPX2, microtubule-associated, homolog (Xenopus laevis)
TROAP	2.86461	7.84224e-06	0.00138023	up	33	36	49	4	9	3	chr5:15300688-15307681	+	2587	protein-coding	ssc:100511692	trophinin associated protein
TSPAN11	1.17811	1.07353e-05	0.00172471	up	678	873	938	301	467	327	chr5:66852803-66911610	+	3440	protein-coding
TTK	1.95214	0.000191324	0.0154538	up	57	42	59	14	19	7	chr1:86076576-86125334	-	4787	protein-coding	ssc:100157649	TTK protein kinase
TYMS	1.86809	1.11286e-05	0.00175538	up	146	220	310	66	79	35	chr6:105642730-105660279	-	1564	protein-coding	ssc:100627209	thymidylate synthetase
UBE2C	3.11633	4.08529e-12	9.75801e-09	up	74	109	140	9	14	14	chr17:48018403-48021542	+	840	protein-coding	ssc:100153133	ubiquitin-conjugating enzyme E2C
UHRF1	2.52278	2.07913e-06	0.000476207	up	192	136	238	20	63	14	chr2:73898061-73937727	-	4107	protein-coding	ssc:100511003	ubiquitin-like with PHD and ring finger domains 1
VCAN	1.75892	1.06733e-07	4.57585e-05	up	2216	2140	1855	372	912	574	chr2:91682177-91811674	+	12085	protein-coding	ssc:397328	versican
XPNPEP2	2.11889	0.000187702	0.0153923	up	91	141	92	7	43	27	chrX:106333785-106363412	+	4782	protein-coding	ssc:445538	X-prolyl aminopeptidase (aminopeptidase P) 2, membrane-bound
ZGRF1	2.25005	0.000437329	0.0279089	up	44	27	69	4	17	8	chr8:110089920-110168086	+	6936	protein-coding
ZNF367	2.07656	2.75448e-05	0.00355828	up	77	65	122	18	32	11	chr10:25707711-25735073	+	3823	protein-coding	ssc:100512674	zinc finger protein 367
ZWINT	1.78048	0.000962766	0.0483407	up	47	36	48	11	7	20	chr14:94094781-94109447	+	4980	protein-coding	ssc:100623641	ZW10 interacting kinetochore protein
ABCA6	-1.04605	0.000279956	0.0204405	down	1733	1229	1478	2114	2725	4403	chr12:11225068-11369161	+	5822	protein-coding	ssc:100520861	ATP-binding cassette, sub-family A (ABC1), member 6
ACER2	-1.87449	2.93707e-07	0.000106756	down	103	60	89	229	230	467	chr1:203387669-203415018	-	1681	protein-coding	ssc:100155321	alkaline ceramidase 2
ADAMTS5	-1.85738	4.33908e-05	0.00503816	down	805	757	1053	2629	1230	5630	chr13:190353019-190413110	-	9957	protein-coding	ssc:100522952	ADAM metallopeptidase with thrombospondin type 1 motif, 5
ADRA1A	-1.28078	0.000526169	0.0316458	down	99	140	142	162	402	375	chr14:10623391-10733378	-	16493	protein-coding	ssc:100144471	adrenoceptor alpha 1A
AGT	-0.736226	0.000863355	0.0449698	down	11424	8459	11665	16232	20102	15433	chr14:59643030-59656835	+	2271	protein-coding		angiotensinogen (serpin peptidase inhibitor, clade A, member 8)
ALDH2	-1.98713	3.63292e-06	0.000759281	down	953	644	1117	3512	5361	1560	chr14:39902317-39933113	-	2047	protein-coding	ssc:733685	aldehyde dehydrogenase 2 family (mitochondrial)
ALPK2	-3.03245	0.000487987	0.0304446	down	5	5	3	29	68	9	chr1:162175241-162308074	+	10554	protein-coding	ssc:100152584	alpha-kinase 2
ANPEP	-1.3928	4.15996e-05	0.0048982	down	1753	1833	2191	4121	3102	8000	chr7:55351081-55373856	-	3808	protein-coding	ssc:397520	alanyl (membrane) aminopeptidase
ASIC1	-2.9582	9.14368e-07	0.000268215	down	7	45	50	336	275	156	chr5:15965082-15991291	+	3188	protein-coding	ssc:100517467	acid-sensing (proton-gated) ion channel 1
ATRNL1	-1.35709	9.77091e-06	0.00161752	down	153	90	202	360	392	358	chr14:125406536-126183405	+	9075	protein-coding	ssc:100157106	attractin-like 1
BCL2L11	-1.90571	0.000177975	0.015029	down	79	87	106	161	190	693	chr3:45156791-45202996	-	5391	protein-coding	ssc:396632	BCL2-like 11 (apoptosis facilitator)
BCO1	-2.26338	6.33926e-08	2.94423e-05	down	56	130	184	684	558	479	chr6:7008330-7054089	-	8119	protein-coding	ssc:100192320	beta-carotene 15,15'-monooxygenase 1
C6H1orf210	-2.0007	0.00037863	0.025073	down	6	11	9	30	38	36	chr6:167959845-167963610	+	1712	protein-coding	ssc:100519374	chromosome 6 open reading frame, human C1orf210
CARMIL3	-1.70242	0.000204502	0.0161058	down	21	18	35	61	59	119	chr7:75222528-75241243	-	4583	protein-coding
CD59	-1.25066	0.000130394	0.0119136	down	3640	3240	2963	10446	6208	6223	chr2:27186587-27207303	+	1965	protein-coding	ssc:397347	CD59 molecule, complement regulatory protein
CDS1	-3.02392	0.000192542	0.0154774	down	9	8	18	21	37	234	chr8:133959250-134041258	-	4340	protein-coding	ssc:733582	CDP-diacylglycerol synthase (phosphatidate cytidylyltransferase) 1
CERS6	-2.8014	1.12752e-08	8.19655e-06	down	117	87	79	869	805	242	chr15:74927088-75261558	+	6939	protein-coding		Uncharacterized protein
CPED1	-0.867802	1.00124e-05	0.00162531	down	923	953	1254	1663	2064	1924	chr18:25655730-25937923	-	6238	protein-coding	ssc:100511847	chromosome 7 open reading frame 58
CTNS	-1.18974	0.000111544	0.0105967	down	272	311	329	634	471	975	chr12:49730741-49754362	+	4006	protein-coding	ssc:100515235	cystinosin, lysosomal cystine transporter
CYP3A46	-3.25437	4.50506e-07	0.000153724	down	6	5	21	120	122	46	chr3:6677911-6709855	+	1927	protein-coding	ssc:100126281	cytochrome P450 3A46
CYP4V2	-1.00025	0.000714573	0.0396932	down	1665	979	1401	2401	2018	3623	chr15:47038078-47068315	+	11977	protein-coding	ssc:100113469	cytochrome P450, family 4, subfamily v, polypeptide 2
DDC	-4.31234	1.45879e-06	0.000375245	down	2	4	5	61	11	148	chr9:136496364-136571220	-	2104	protein-coding	ssc:396857	dopa decarboxylase (aromatic L-amino acid decarboxylase)
DFNA5	-1.73946	0.000378712	0.025073	down	18	16	48	60	110	98	chr18:47524637-47583748	+	5252	protein-coding	ssc:100522585	deafness, autosomal dominant 5
DHRS4	-2.19903	1.19559e-05	0.00185095	down	1904	1658	2629	14710	9041	3071	chr7:75242121-75255594	-	1245	protein-coding	ssc:397082	dehydrogenase/reductase (SDR family) member 4
DOC2B	-2.34318	0.000713682	0.0396932	down	28	16	24	39	48	269	chr12:47529383-47558236	+	2054	protein-coding
DPP4	-2.49787	0.000887561	0.0458403	down	34	28	38	36	70	483	chr15:68661764-68742961	-	2399	protein-coding	ssc:397492	dipeptidyl-peptidase 4
DRAM1	-1.29786	0.000850591	0.0445827	down	128	69	130	147	267	393	chr5:82292578-82325580	-	947	protein-coding	ssc:100462750	DNA-damage regulated autophagy modulator 1
EDN1	-0.984946	0.00038741	0.0252043	down	150	137	123	207	271	340	chr7:8752018-8758354	+	1839	protein-coding	ssc:396915	endothelin 1
EPB41L3	-1.32866	0.000229953	0.0175552	down	498	669	565	1168	919	2326	chr6:101420376-101671177	+	6825	protein-coding	ssc:100520913	erythrocyte membrane protein band 4.1-like 3
FAM180A	-2.93215	9.87272e-06	0.00161835	down	6	5	35	98	76	162	chr18:13574024-13589117	+	3459	protein-coding	ssc:100737678	family with sequence similarity 180, member A
FBXO3	-1.09831	8.49612e-06	0.00146449	down	368	338	424	908	716	745	chr2:27146407-27183496	+	2468	protein-coding	ssc:100511547	F-box protein 3
FGF2	-1.14581	2.74326e-07	0.000101927	down	1306	1009	1190	2052	2460	3251	chr8:101278877-101344084	-	6684	protein-coding	ssc:397643	fibroblast growth factor 2 (basic)
FIBIN	-1.38317	0.000535118	0.0317357	down	285	206	288	747	316	938	chr2:33328250-33331752	-	3503	protein-coding	ssc:100620302	fin bud initiation factor homolog (zebrafish)
GALNT15	-2.33515	0.000181789	0.0152739	down	164	172	307	527	285	2484	chr13:3329824-3371094	+	5033	protein-coding	ssc:100157572	UDP-N-acetyl-alpha-D-galactosamine:polypeptide N-acetylgalactosaminyltransferase-like 2
GPT2	-2.82707	0.00012879	0.0118317	down	58	33	21	262	34	512	chr6:37625428-37669695	-	4332	protein-coding	ssc:100521318	glutamic pyruvate transaminase (alanine aminotransferase) 2
GPX3	-2.29092	6.68353e-05	0.00716337	down	10138	3506	6138	24126	9491	63998	chr16:71980467-71989011	-	1565	protein-coding	ssc:396598	glutathione peroxidase 3 (plasma)
GRIN2B	-4.66893	1.39064e-05	0.00202187	down	2	0	2	43	44	10	chr5:58477862-58948735	+	27122	protein-coding	ssc:100626022	glutamate receptor, ionotropic, N-methyl D-aspartate 2B
HSD3B1	-4.04735	3.47323e-08	1.94884e-05	down	21	37	32	303	67	1167	chr4:101565229-101574110	-	2060	protein-coding	ssc:445539	hydroxy-delta-5-steroid dehydrogenase, 3 beta- and steroid delta-isomerase 1
INPP5J	-3.38301	0.000321173	0.0225631	down	3	3	4	29	6	70	chr14:47912921-47922632	+	3830	protein-coding		inositol polyphosphate-5-phosphatase J
IRX1	-3.27149	0.000188511	0.0153923	down	21	11	10	197	7	194	chr16:77695704-77701089	-	1860	protein-coding
ITIH3	-2.71228	3.47457e-12	9.68247e-09	down	1082	597	941	5111	3033	8937	chr13:34911104-34924881	+	2976	protein-coding	ssc:100157235	inter-alpha-trypsin inhibitor heavy chain 3
KLF9	-1.27742	0.000674584	0.0379766	down	211	87	164	238	385	497	chr1:223723613-223747661	-	732	protein-coding	ssc:494562	Kruppel-like factor 9
KLHL33	-3.5364	1.24449e-05	0.00185785	down	7	4	1	35	22	86	chr7:78470250-78479963	+	4721	protein-coding	ssc:100154698	kelch-like family member 33
KNG1	-5.03765	0.000825057	0.0433804	down	0	2	0	49	6	8	chr13:124521276-124557384	+	3602	protein-coding	ssc:396568	kininogen 1
LOC100512795	-7.31648	9.29082e-06	0.00156912	down	0	0	0	14	3	74	chr8:121020683-121041735	+	2735	protein-coding	ssc:100512795	alcohol dehydrogenase 7 (class IV), mu or sigma polypeptide
LOC100525590	-2.32919	2.05863e-10	2.86836e-07	down	61	43	55	343	224	209	chr7:116784929-116787100	-	542	ncRNA	ssc:100525590	uncharacterized LOC100525590
LOC102157750	-1.56429	0.000341786	0.0235171	down	30	31	26	93	105	56	chr7:34554239-34602779	+	6785	ncRNA	ssc:102157750	uncharacterized LOC102157750
LOC102159363	-2.12211	1.23004e-05	0.00185281	down	24	25	44	84	89	233	chr12:53163996-53166418	-	2326	protein-coding	ssc:102159363	putative uncharacterized protein FLJ38447-like
LOC102162338	-2.46337	1.41688e-06	0.000375118	down	19	20	15	75	59	169	chr14:54538200-54541569	-	1107	ncRNA	ssc:102162338	uncharacterized LOC102162338
LOC102164998	-1.34856	8.8442e-05	0.00885479	down	61	77	80	141	256	157	chr14:127621858-127649806	-	8705	ncRNA	ssc:102164998	uncharacterized LOC102164998
LOC106506130	-1.7661	5.69008e-05	0.00634254	down	23	20	15	48	77	74	chr14:125328784-125343597	+	11192	ncRNA
LOC106508222	-2.62204	1.90619e-07	7.58844e-05	down	14	23	37	69	163	227	chr18:41788263-41800000	+	4857	ncRNA
LOC106510287	-2.00633	3.67747e-15	2.04958e-11	down	166	192	267	865	755	842	chr5:11911164-11912908	-	820	ncRNA
LOC110256058	-2.53527	0.000677998	0.0380146	down	1	8	8	38	22	37	chr12:43136070-43141666	+	3008	ncRNA
LOC110257167	-2.60949	0.000183845	0.0152863	down	9	8	5	41	18	77	chr15:59686285-59688846	+	1432	ncRNA
LOC110257536	-2.1256	1.56354e-06	0.000390184	down	28	22	19	100	65	136	chr18:50307716-50310699	-	2528	ncRNA
LOC110259402	-4.34482	7.7227e-05	0.0080201	down	5	3	0	27	8	137	chr2:85492533-85514071	-	691	ncRNA
LOC110259993	-3.19782	0.000918103	0.0466898	down	1	5	11	12	22	125	chr3:73095963-73099834	+	3416	ncRNA
LOC110260918	-2.20307	0.000355481	0.0241611	down	14	17	27	58	36	175	chr6:13724627-13735845	+	8209	ncRNA
LOC110261658	-1.27241	9.92284e-05	0.00964592	down	198	190	422	519	627	770	chr7:21240663-21245736	+	4240	pseudo
MOB3B	-1.26105	2.13398e-05	0.00288827	down	76	73	123	180	203	261	chr10:38437933-38694667	+	3745	protein-coding	ssc:100516148	MOB kinase activator 3B
MYLIP	-1.13626	1.34893e-09	1.32671e-06	down	640	659	747	1278	1487	1718	chr7:12117240-12137934	+	4419	protein-coding	ssc:100155795	myosin regulatory light chain interacting protein
NAALAD2	-1.10618	0.000118002	0.0110223	down	105	139	153	300	236	308	chr9:23106795-23161825	+	3428	protein-coding	ssc:102164324	N-acetylated alpha-linked acidic dipeptidase 2
NEBL	-0.787066	0.000664635	0.0375429	down	483	427	643	855	760	1023	chr10:53602929-53957869	+	10816	protein-coding	ssc:100522395	nebulette
NUPR1	-1.97767	1.0831e-05	0.00172471	down	840	1443	1234	2537	2922	8810	chr3:18402781-18404411	+	873	protein-coding
OSR1	-0.820117	0.000778092	0.0414321	down	391	532	626	853	854	1002	chr3:118368471-118765107	+	6465	protein-coding	ssc:100520131	odd-skipped related 1 (Drosophila)
PDE4B	-0.946266	0.000352503	0.0240565	down	175	115	184	239	321	346	chr6:146167262-146720105	-	7961	protein-coding	ssc:100037941	phosphodiesterase 4B, cAMP-specific
PEBP4	-1.5508	0.000727608	0.0400184	down	136	251	217	559	917	276	chr14:6966861-7173255	-	1654	protein-coding	ssc:100302365	phosphatidylethanolamine-binding protein 4
PLA2G7	-1.00583	0.000361507	0.0243726	down	584	307	630	936	1012	1041	chr7:41488152-41531383	-	1884	protein-coding	ssc:396593	phospholipase A2, group VII (platelet-activating factor acetylhydrolase, plasma)
PLIN2	-1.34847	6.08265e-05	0.00662925	down	696	512	920	1733	1101	2494	chr1:203683867-203709277	+	1888	protein-coding	ssc:397402	perilipin 2
PLXDC1	-1.51965	0.000513994	0.0312508	down	512	1029	894	1263	1744	4170	chr12:23073292-23142529	+	2899	protein-coding	ssc:100517914	plexin domain containing 1
PLXNA2	-0.981521	0.000745729	0.0403514	down	329	270	262	532	421	748	chr9:134584760-134800471	+	10688	protein-coding	ssc:100514595	plexin A2
PLXNA4	-1.6815	0.000790445	0.0419563	down	89	50	41	104	143	347	chr18:16475250-16977821	+	16060	protein-coding	ssc:100511667	plexin A4
PRELP	-1.52057	3.20853e-09	2.68233e-06	down	1210	1235	1718	3476	3124	5251	chr9:64190978-64207008	+	3877	protein-coding	ssc:100511032	proline/arginine-rich end leucine-rich repeat protein
PRG4	-2.65121	0.000173159	0.0148339	down	4	12	25	58	37	161	chr9:127463875-127481770	+	5511	protein-coding	ssc:100518683	proteoglycan 4
PROCR	-1.38614	0.000113668	0.0107024	down	237	248	355	947	437	742	chr17:38532530-38537397	+	1457	protein-coding	ssc:654289	protein C receptor, endothelial
PRR15	-3.55045	1.52849e-05	0.00220314	down	11	10	9	23	43	304	chr18:43181283-43184932	-	1964	protein-coding	ssc:100513831	proline rich 15
PTGER3	-1.3001	0.000500284	0.0307529	down	606	539	602	800	1113	2473	chr6:141958955-142160437	+	5386	protein-coding	ssc:396811	prostaglandin E receptor 3 (subtype EP3)
PTGES	-2.77872	4.7884e-06	0.000930953	down	41	33	77	137	155	757	chr1:269911785-269924481	-	1174	protein-coding	ssc:654407	prostaglandin E synthase
RXFP2	-1.88174	0.000333552	0.0232375	down	17	15	8	50	39	59	chr11:8266898-8321021	+	3310	protein-coding		relaxin/insulin-like family peptide receptor 2
RYR2	-1.59256	0.000301403	0.0213536	down	99	86	67	216	134	421	chr14:53652140-54406691	-	16640	protein-coding	ssc:396856	ryanodine receptor 2 (cardiac)
SCARA5	-1.27961	0.000207103	0.0161058	down	1218	955	1337	2053	1884	4624	chr14:11615629-11747336	-	3820	protein-coding	ssc:100524281	scavenger receptor class A, member 5 (putative)
SCUBE1	-1.29696	0.000650811	0.0368867	down	35	52	69	139	96	141	chr5:5561479-5692339	+	8679	protein-coding	ssc:100524621	signal peptide, CUB domain, EGF-like 1
SDS	-1.58593	0.000814046	0.0429927	down	42	27	65	102	79	217	chr14:38503922-38513908	+	1538	protein-coding	ssc:100155595	serine dehydratase
SEMA5A	-0.76738	0.000736838	0.0402064	down	515	587	575	817	1129	902	chr16:72796453-73335974	+	12282	protein-coding	ssc:100516117	sema domain, seven thrombospondin repeats (type 1 and type 1-like), transmembrane domain (TM) and short cytoplasmic domain, (semaphorin) 5A
SLC25A20	-0.886349	8.73946e-05	0.00880264	down	1026	903	1420	2069	1834	2160	chr13:31523820-31553289	-	1775	protein-coding	ssc:100524459	solute carrier family 25 (carnitine/acylcarnitine translocase), member 20
SLC6A6	-1.7229	1.17302e-06	0.000326882	down	547	346	321	1260	884	1877	chr13:70094073-70173581	-	6073	protein-coding		Transporter
SNX33	-0.788838	0.000293151	0.0210364	down	904	850	968	1200	1529	1986	chr7:57999447-58015598	-	8558	protein-coding	ssc:100153032	sorting nexin 33
SOD2	-1.45347	0.00089161	0.0458403	down	1583	582	608	1558	2607	3555	chr1:7679352-7689564	+	1672	protein-coding	ssc:100154319	superoxide dismutase 2, mitochondrial
SPOCK1	-1.97556	0.00073824	0.0402064	down	74	71	42	440	169	98	chr2:139018177-139523601	-	5028	protein-coding	ssc:100620623	sparc/osteonectin, cwcv and kazal-like domains proteoglycan (testican) 1
SRD5A1	-0.904153	0.000722135	0.0398485	down	232	185	192	308	341	495	chr16:75309830-75335438	-	3382	protein-coding	ssc:100518046	steroid-5-alpha-reductase, alpha polypeptide 1 (3-oxo-5 alpha-steroid delta 4-dehydrogenase alpha 1)
STEAP1	-1.26072	1.68597e-05	0.00240936	down	195	156	280	443	397	650	chr5:8996943-8997498	+	556	protein-coding	ssc:397573	six transmembrane epithelial antigen of the prostate 1
SULT1A3	-2.04753	6.42752e-19	5.37341e-15	down	1272	1044	1201	4482	3940	6053	chr3:18351205-18354653	+	1172	protein-coding
SYNJ2	-1.63831	0.000394744	0.0255819	down	106	134	106	205	220	685	chr1:9014206-9109050	-	7221	protein-coding	ssc:100516167	synaptojanin 2
THBS1	-2.25212	6.066e-05	0.00662925	down	1035	1040	1263	2596	1780	11969	chr1:131728781-131746098	-	5800	protein-coding	ssc:492313	thrombospondin 1
TTPA	-1.43463	0.000158732	0.0138953	down	296	184	361	513	527	1229	chr4:70960580-70980883	+	3802	protein-coding	ssc:100152248	tocopherol (alpha) transfer protein
WISP2	-3.35499	0.000371151	0.0249223	down	1	2	4	36	21	11	chr17:47131236-47146455	+	1864	protein-coding	ssc:100522769	WNT1-inducible-signaling pathway protein 2-like
ZFYVE26	-1.30629	0.000530005	0.0317357	down	650	459	505	675	1238	2164	chr7:91518444-91590480	-	9782	protein-coding	ssc:100155869	zinc finger, FYVE domain containing 26
