# Supplementary material for: Comparative Transcriptome Analysis Provides Insight into Spatio-Temporal Expression Characteristics and Genetic Regulatory Network in Postnatal Developing Subcutaneous and Visceral Fat of Bama Pig
Source: Front Genet. 2022 Mar 31;13:844833. doi: 10.3389/fgene.2022.844833 (PMC9008487; doi:10.3389/fgene.2022.844833)
Supplement: Supplementary file 1 [file DataSheet1.ZIP › Supplemental Table 8 Differentically expressed genes between 1-Months VAF and 3-Months VAF.xlsx]

## Sheet: Sheet1
AccID	log2FC	Pvalue	FDR	Style	VAF1-1	VAF1-2	VAF1-3	VAF3-1	VAF3-2	VAF3-3	Location	Strand	IsoLength	GeneType	KeggID	Description	E-Value2mouse	Blast_Symbol2mouse	Blast_Description2mouse
ABCB9	1.65825	0.000175407	0.00896418	up	131	270	217	40	43	109	chr14:29895752-29935571	+	3522	protein-coding	ssc:100155346	ATP-binding cassette, sub-family B (MDR/TAP), member 9
ABCC11	2.08047	0.000267364	0.0123581	up	31	62	76	7	12	19	chr6:36462190-36546989	+	5612	protein-coding
ACADVL	0.969076	1.82135e-06	0.000323175	up	3497	5353	4993	1831	2142	2860	chr12:52573521-52581755	+	4417	protein-coding
ACE	1.43461	0.00106767	0.0359084	up	3354	1736	5421	873	1184	1782	chr12:15394487-15414609	-	4163	protein-coding	ssc:613133	angiotensin I converting enzyme (peptidyl-dipeptidase A) 1
ADAMTS4	2.029	0.000161558	0.00848889	up	452	1337	1203	77	229	399	chr4:89260354-89269238	+	3827	protein-coding	ssc:100157276	ADAM metallopeptidase with thrombospondin type 1 motif, 4
ADAMTS5	1.21099	0.000504085	0.0205522	up	1681	2503	2765	629	701	1633	chr13:190353019-190413110	-	9957	protein-coding	ssc:100522952	ADAM metallopeptidase with thrombospondin type 1 motif, 5
ADH1C	1.71583	0.000203039	0.00985937	up	2817	3425	2642	662	419	1707	chr8:121089355-121105010	+	1441	protein-coding	ssc:100512615	alcohol dehydrogenase 1C (class I), gamma polypeptide
ADM	1.70275	8.67456e-05	0.00565876	up	797	2346	2032	249	537	717	chr2:49229223-49231521	-	1493	protein-coding	ssc:397195	adrenomedullin
AGPAT3	1.35647	4.26779e-08	1.71575e-05	up	2056	3519	3357	919	903	1546	chr13:206803219-206906363	+	9833	protein-coding	ssc:100233171	1-acylglycerol-3-phosphate O-acyltransferase 3
AIFM2	1.40655	4.74819e-09	2.73606e-06	up	2328	3767	4484	970	1193	1646	chr14:73054433-73074605	-	1804	protein-coding	ssc:100153541	apoptosis-inducing factor, mitochondrion-associated, 2
AKR1CL1	1.49426	0.00138267	0.042744	up	4333	5084	5342	1083	2829	1020	chr10:65559508-65572892	+	1377	protein-coding	ssc:654406	aldo-keto reductase family 1, member C-like 1
ALAS2	1.7112	0.00033355	0.0145608	up	229	540	510	63	189	108	chrX:47871519-47896041	-	2019	protein-coding	ssc:100518817	aminolevulinate, delta-, synthase 2
AMPH	2.34712	6.53139e-08	2.50907e-05	up	108	130	175	26	14	39	chr9:108800718-108971575	-	2294	protein-coding	ssc:100626324	amphiphysin
ANKH	2.01467	3.86715e-05	0.0031239	up	396	949	2205	223	225	349	chr16:4095582-4271073	-	13391	protein-coding	ssc:100624458	ANKH inorganic pyrophosphate transport regulator
ANXA2	1.55569	1.83969e-15	1.06009e-11	up	46466	68085	82553	18230	21754	23567	chr1:111588721-111635064	+	1577	protein-coding	ssc:406192	annexin A2
AQP7	1.69847	2.04053e-07	6.29906e-05	up	3842	7835	7893	1641	1263	2885	chr10:33098746-33130245	+	3244	protein-coding	ssc:100126283	aquaporin 7
ARNTL	1.5395	1.32027e-05	0.00143267	up	223	255	314	102	53	109	chr2:45895637-46025174	-	3005	protein-coding	ssc:100037286	aryl hydrocarbon receptor nuclear translocator-like
C8H4orf46	1.10025	0.00131552	0.0411237	up	128	244	233	78	65	128	chr8:47604756-47608549	-	2562	protein-coding	ssc:100515617	chromosome 8 open reading frame, human C4orf46
C9	2.28456	9.81242e-07	0.000206863	up	1000	720	728	183	210	98	chr16:24521318-24575939	-	2525	protein-coding	ssc:100037951	complement component C9
CADM2	2.95901	4.02812e-05	0.0032238	up	56	101	45	2	10	14	chr13:169681947-170753114	-	18085	protein-coding	ssc:100626294	cell adhesion molecule 2
CASTOR2	1.22431	0.000537022	0.0214896	up	784	532	647	287	269	282	chr3:11956289-12039913	-	6605	protein-coding
CCBE1	1.10261	0.00117146	0.0375018	up	120	254	202	65	82	109	chr1:161320627-161556539	+	6712	protein-coding	ssc:100510995	collagen and calcium binding EGF domains 1
CD1.1	2.62241	0.000519242	0.0209723	up	414	274	3194	135	245	169	chr4:91854055-91863875	-	7867	protein-coding	ssc:396785	CD1 antigen
CD247	0.927426	0.00035589	0.0153807	up	1500	2855	2376	898	1246	1206	chr4:83494266-83586887	+	4914	protein-coding	ssc:397302	CD247 molecule
CD59	1.41235	1.66851e-06	0.000303617	up	5598	10510	9852	3731	2536	2807	chr2:27186587-27207303	+	1965	protein-coding	ssc:397347	CD59 molecule, complement regulatory protein
CD83	1.22748	0.00142963	0.043897	up	251	635	854	198	252	225	chr7:10346122-10385968	+	4629	protein-coding	ssc:100153365	CD83 molecule
CDO1	1.25719	0.000175789	0.00896418	up	4215	5312	4930	2174	1107	2669	chr2:119927768-119940690	-	6358	protein-coding	ssc:100312964	cysteine dioxygenase, type I
CEL	3.46968	0.0015164	0.0457825	up	14	46	10	3	1	2	chr1:272763203-272770259	+	2115	protein-coding	ssc:100625953	carboxyl ester lipase
CFAP161	2.37236	0.000833606	0.0293698	up	286	206	104	12	31	84	chr7:49912450-49940708	+	2460	protein-coding
CLEC7A	2.87592	0.000244817	0.0114693	up	26	53	212	7	10	19	chr5:61832910-61846441	+	2523	protein-coding	ssc:100038025	C-type lectin domain family 7, member A
CLPSL2	4.53291	1.55346e-10	1.67841e-07	up	110	297	278	1	7	21	chr7:31605362-31607931	+	475	protein-coding	ssc:102160105	colipase-like 2
CLVS1	1.59652	0.000524646	0.021092	up	81	184	138	38	55	30	chr4:72104521-72257259	-	5092	protein-coding	ssc:100151841	clavesin 1
CNTF	1.82979	1.26258e-06	0.000253793	up	78	119	110	28	22	33	chr2:12492777-12495401	-	1365	protein-coding	ssc:100518821	ciliary neurotrophic factor
COLCA2	1.23058	0.000322243	0.0141746	up	155	368	295	84	113	132	chr9:39071994-39081493	+	2112	protein-coding	ssc:100512618	colorectal cancer associated 2
CTHRC1	2.68108	8.04534e-05	0.00534923	up	914	158	442	49	91	118	chr4:33759541-33771625	-	1284	protein-coding	ssc:100152510	collagen triple helix repeat containing 1
CTSZ	1.66826	0.00108234	0.0361141	up	7650	9040	33961	3827	5929	4513	chr17:59141497-59149377	-	1418	protein-coding	ssc:100141405	cathepsin Z
DDC	3.31771	7.33389e-05	0.00501111	up	88	333	307	2	15	55	chr9:136496364-136571220	-	2104	protein-coding	ssc:396857	dopa decarboxylase (aromatic L-amino acid decarboxylase)
DHRS4	1.63523	1.22551e-05	0.00137568	up	2038	6404	5159	1150	1036	1935	chr7:75242121-75255594	-	1245	protein-coding	ssc:397082	dehydrogenase/reductase (SDR family) member 4
EFNA5	0.738961	0.000816546	0.0290445	up	830	1408	1315	583	595	866	chr2:112533124-112821293	-	10697	protein-coding	ssc:100513721	ephrin-A5
EGR2	2.73652	0.000178389	0.00898749	up	56	121	581	22	34	45	chr14:66280665-66291308	-	6732	protein-coding	ssc:100038004	early growth response 2
EMP1	1.2303	0.000613593	0.0238638	up	12637	25009	24303	6026	5605	14089	chr5:59245317-59267466	-	2918	protein-coding	ssc:100101477	epithelial membrane protein 1
EXOC6	1.25047	0.000480062	0.0198063	up	211	455	500	118	118	231	chr14:104326943-104549638	+	3667	protein-coding	ssc:100627369	exocyst complex component 6
FAAH	1.0796	8.90825e-05	0.00578791	up	519	816	682	241	358	313	chr6:165060279-165079340	-	3539	protein-coding	ssc:396949	fatty acid amide hydrolase
FAM124B	1.39662	0.00153798	0.0460881	up	86	73	110	39	31	28	chr15:126112445-126127658	-	3013	protein-coding	ssc:100627798	family with sequence similarity 124B
FAM71F1	1.82751	1.18689e-05	0.00134986	up	85	182	157	27	30	58	chr18:19881164-19900716	-	4272	protein-coding	ssc:100519990	family with sequence similarity 71, member F1
FAM71F2	2.02302	2.35729e-09	1.45537e-06	up	122	181	185	33	44	37	chr18:19919703-19945287	-	1857	protein-coding	ssc:100520159	family with sequence similarity 71, member F2
FAM81A	1.38445	0.00153831	0.0460881	up	320	550	454	165	72	261	chr1:112548260-112677675	-	3765	protein-coding	ssc:100156658	family with sequence similarity 81, member A
FAM89A	1.38272	0.000118139	0.00688599	up	188	389	336	75	95	168	chr14:59367745-59388793	+	4744	protein-coding	ssc:100156669	family with sequence similarity 89, member A
FBXL7	0.674769	0.00117842	0.0376549	up	1021	1607	1365	771	736	891	chr16:4784452-5194193	+	4596	protein-coding	ssc:100521047	F-box and leucine-rich repeat protein 7
FCN1	1.88819	0.000699805	0.0261587	up	94	112	399	47	38	65	chr1:274125666-274132917	-	2715	protein-coding	ssc:397316	ficolin (collagen/fibrinogen domain containing) 1
FGF18	1.8777	2.47592e-05	0.00217265	up	559	433	431	67	169	156	chr16:52724867-52760246	-	2023	protein-coding	ssc:100525013	fibroblast growth factor 18
FHL1	1.46979	8.76747e-10	7.57816e-07	up	22194	26030	23540	7745	6795	11075	chrX:111309989-111367900	+	3288	protein-coding	ssc:397667	four and a half LIM domains 1 protein, isoform C
FSD2	5.05244	0.00152704	0.0459894	up	11	11	15	1	0	0	chr7:52144469-52194142	+	3255	protein-coding	ssc:100513991	fibronectin type III and SPRY domain containing 2
GALNT16	2.32167	5.80374e-11	7.16638e-08	up	3983	3723	5844	618	632	1458	chr7:92928834-93041446	+	3946	protein-coding	ssc:100513992	UDP-N-acetyl-alpha-D-galactosamine:polypeptide N-acetylgalactosaminyltransferase-like 1
GEM	1.32504	1.008e-07	3.48506e-05	up	1519	2161	2032	651	838	679	chr4:42458591-42471941	+	3060	protein-coding	ssc:404772	GTP binding protein overexpressed in skeletal muscle
GFRA3	1.37583	1.9354e-09	1.3173e-06	up	665	1202	1234	339	343	450	chr2:140263297-140283227	-	2026	protein-coding	ssc:100515366	GDNF family receptor alpha 3
GLB1	0.799218	0.0012964	0.040747	up	1469	1704	1902	672	992	1186	chr13:18878407-18978999	-	2445	protein-coding
GM2A	1.44301	0.000807516	0.0289017	up	1932	3123	7718	1171	1635	1439	chr16:71742090-71767872	-	2242	protein-coding	ssc:100515283	GM2 ganglioside activator
GPAT3	1.09839	0.00110721	0.0364579	up	388	836	985	233	285	458	chr8:134912493-135002140	-	2956	protein-coding
GSC	1.15441	0.000404597	0.0172698	up	179	274	190	80	80	123	chr7:116099053-116101153	-	1324	protein-coding	ssc:397342	goosecoid protein
HBB	0.977294	0.000814816	0.0290427	up	8446	11147	12134	4069	6636	4557	chr9:4800683-4801941	-	496	protein-coding	ssc:407066	hemoglobin, beta
HES6	1.60431	9.00844e-05	0.00579053	up	465	698	398	129	227	138	chr15:137785808-137787689	-	1490	protein-coding	ssc:100622397	hairy and enhancer of split 6 (Drosophila)
HILPDA	1.96019	2.14974e-07	6.40735e-05	up	741	1991	1785	301	247	556	chr18:19944929-19947080	-	1073	protein-coding
HSD3B1	4.77449	3.02001e-07	8.28682e-05	up	38	589	115	4	4	18	chr4:101565229-101574110	-	2060	protein-coding	ssc:445539	hydroxy-delta-5-steroid dehydrogenase, 3 beta- and steroid delta-isomerase 1
HVCN1	1.65886	0.000312912	0.0138345	up	653	1336	1555	220	200	678	chr14:32006837-32044165	-	3402	protein-coding	ssc:100152115	hydrogen voltage-gated channel 1
ITIH5	1.44444	3.55417e-06	0.000553522	up	9164	15029	12407	2995	5570	4229	chr10:63688416-63764566	+	4323	protein-coding	ssc:100515404	inter-alpha-trypsin inhibitor heavy chain family, member 5
KCNS1	2.99908	1.24253e-05	0.00138578	up	558	109	213	31	37	53	chr17:47483943-47491071	-	4455	protein-coding	ssc:100626185	potassium voltage-gated channel, delayed-rectifier, subfamily S, member 1
KCTD19	2.75219	0.000621737	0.0240447	up	15	34	29	2	4	5	chr6:27932783-27966294	-	3011	protein-coding	ssc:100521969	potassium channel tetramerization domain containing 19
KIFC3	0.69836	0.00117071	0.0375018	up	831	1256	1160	514	620	800	chr6:19659987-19696104	-	3640	protein-coding	ssc:100514463	kinesin family member C3
KLF4	1.2137	0.000677098	0.0256548	up	2367	3065	1651	759	1094	1188	chr1:248604817-248609574	-	2944	protein-coding	ssc:595111	Kruppel-like factor 4 (gut)
KLF6	0.677304	0.000995482	0.034077	up	2099	3050	3306	1351	1556	2196	chr10:66488445-66497830	+	3982	protein-coding	ssc:100174961	Kruppel-like factor 6
LAMA2	1.25493	7.68169e-08	2.88681e-05	up	4765	7915	7726	2139	2400	3713	chr1:33765412-34359741	-	10996	protein-coding	ssc:100154420	laminin, alpha 2
LEP	2.03146	6.60824e-06	0.000875005	up	1011	1997	2691	430	192	709	chr18:20106867-20124071	-	3264	protein-coding	ssc:396832	leptin
LGALS1	0.739216	0.000167335	0.00864541	up	16714	28387	26674	11981	13683	15185	chr5:10149069-10152514	-	519	protein-coding	ssc:414915	lectin, galactoside-binding, soluble, 1
LGALS13	3.60523	1.99608e-05	0.00187534	up	25	77	62	8	3	1	chr6:48205158-48209859	-	537	protein-coding	ssc:100217392	lectin, galactoside-binding, soluble, 13
LHFPL5	5.75056	1.33074e-06	0.000264419	up	8	155	128	1	0	4	chr7:31624050-31642269	+	4690	protein-coding	ssc:100152593	lipoma HMGIC fusion partner-like 5
LIMCH1	2.08739	3.53796e-14	7.6451e-11	up	2084	2074	2899	479	401	754	chr8:32433035-32792553	+	8164	protein-coding	ssc:100515040	LIM and calponin homology domains 1
LMCD1	0.808371	0.00109349	0.0361844	up	802	1248	1360	464	694	693	chr13:64933692-64994204	+	1609	protein-coding	ssc:494020	LIM and cysteine-rich domains 1
LOC100520329	1.17921	9.90958e-05	0.00616212	up	6170	13746	11166	3680	3293	6182	chr12:20013616-20021507	-	4145	protein-coding
LOC100520753	4.43426	3.46319e-06	0.000544256	up	163	78	2581	40	35	36	chr8:28306225-28310187	+	1516	protein-coding	ssc:100520753	macrosialin-like
LOC100525590	1.69254	6.07864e-06	0.000820949	up	194	277	275	90	74	52	chr7:116784929-116787100	-	542	ncRNA	ssc:100525590	uncharacterized LOC100525590
LOC100621607	1.58038	0.00107631	0.036073	up	65	164	120	20	37	55	chr8:6000054-6023379	-	1949	protein-coding	ssc:100621607	neuron-specific protein family member 1-like
LOC100624137	1.71677	1.69271e-05	0.00168171	up	104	135	184	48	41	31	chr10:66433251-66437168	-	2201	ncRNA	ssc:100624137	uncharacterized LOC100624137
LOC100627702	1.85894	0.000460417	0.0191491	up	33	64	79	14	10	22	chr1:161791356-161864659	-	2574	protein-coding	ssc:100627702	nose resistant to fluoxetine protein 6-like
LOC106504546	7.04192	0.000548734	0.0218068	up	2	3	81	0	0	0	chr7:115720892-115734810	-	1645	protein-coding
LOC106504593	4.51225	4.45049e-06	0.00064113	up	138	12	246	2	8	7	chr8:12336647-12363355	-	25954	ncRNA
LOC106505669	1.50524	0.000838496	0.0294615	up	57	144	120	38	37	29	chr13:66133810-66144898	+	560	ncRNA
LOC106506174	3.61318	0.00084405	0.0295965	up	12	19	21	1	2	1	chr15:6992961-7034775	+	5230	ncRNA
LOC106507734	1.88887	0.000784322	0.0284844	up	57	45	49	14	15	11	chr7:92098336-92118807	-	5479	ncRNA
LOC106507997	1.63958	0.000972898	0.0334443	up	80	72	135	21	20	50	chr2:24748312-24769223	+	1446	ncRNA
LOC110255396	2.6252	1.50786e-05	0.00155157	up	40	56	48	4	7	12	chr9:8375518-8376594	-	914	ncRNA
LOC110256001	2.63426	9.04405e-05	0.00579053	up	65	205	87	25	20	7	chr12:20011581-20015045	+	3097	ncRNA
LOC110257371	1.6403	0.000506254	0.020582	up	106	195	90	45	40	35	chr17:41649497-41650858	+	945	ncRNA
LOC110259361	4.03666	0.000167537	0.00864541	up	18	21	29	2	0	2	chr2:74282650-74288907	-	395	ncRNA
LOC110259827	6.82016	1.07759e-05	0.00124189	up	11	35	21	0	0	0	chr3:467933-472556	-	2930	ncRNA
LOC110260208	2.32948	0.00015615	0.00833135	up	31	70	46	5	11	12	chr4:2634120-2639996	+	4903	ncRNA
LOC110260747	8.64848	2.00266e-07	6.29453e-05	up	19	13	224	0	0	0	chr5:63157115-63188983	+	4750	protein-coding
LOC110261659	2.19219	8.59162e-06	0.00103862	up	65	100	105	12	13	33	chr7:21236141-21239032	+	2039	protein-coding
LOC110261683	4.04198	0.000135491	0.00761202	up	15	82	34	4	3	0	chr7:65842027-66100713	+	9964	ncRNA
LOXL2	1.84546	4.01185e-06	0.000608358	up	6142	7143	9154	1316	1229	3737	chr14:7435861-7540699	-	3615	protein-coding		Uncharacterized protein
LOXL4	2.34146	5.27925e-05	0.00395075	up	229	243	344	19	32	114	chr14:109571942-109593408	-	3652	protein-coding	ssc:100157207	lysyl oxidase-like 4
LPAR4	1.69464	0.000149911	0.00809849	up	114	169	200	29	33	85	chrX:62862158-62876184	+	3394	protein-coding	ssc:100038017	lysophosphatidic acid receptor 4
LPXN	2.36784	0.00163043	0.0481799	up	91	223	1306	88	67	120	chr2:12534780-12582756	+	2280	protein-coding		Uncharacterized protein
LRRC36	2.02072	0.00114484	0.0372009	up	156	71	73	24	16	39	chr6:27965253-28051798	+	2468	protein-coding	ssc:100524316	leucine rich repeat containing 36
LRRN4CL	2.0136	2.0944e-17	1.81029e-13	up	5579	7522	10521	1507	2008	2016	chr2:9065340-9067639	+	1735	protein-coding	ssc:100620756	LRRN4 C-terminal like
LSAMP	1.22672	0.000128829	0.00730185	up	473	478	413	173	150	262	chr13:143675521-144304186	+	5078	protein-coding	ssc:100512683	limbic system-associated membrane protein
MATN4	2.22508	0.000460811	0.0191491	up	7881	1917	2975	504	1163	1339	chr17:47617559-47631195	-	3238	protein-coding	ssc:100510939	matrilin 4
MEGF6	2.17713	3.59548e-07	9.71174e-05	up	178	488	628	94	60	109	chr6:65055533-65141449	-	5702	protein-coding	ssc:102165253	multiple EGF-like-domains 6
MIR6782	2.7102	0.000235341	0.0110854	up	1381	629	544	161	199	30	NW_018085108:40305-40379	+	75	ncRNA
MMP14	0.846912	0.0015041	0.045614	up	13052	11360	13337	6082	7344	7201	chr7:76174502-76185931	-	4066	protein-coding	ssc:397471	matrix metallopeptidase 14 (membrane-inserted)
MYBPC3	3.51414	0.00169262	0.0499324	up	23	11	162	1	10	4	chr2:15247679-15269714	+	4387	protein-coding	ssc:100512088	myosin binding protein C, cardiac
NFIL3	1.33313	2.19364e-06	0.000379215	up	833	1291	1520	364	356	679	chr14:2588887-2603774	-	2154	protein-coding	ssc:100153822	nuclear factor, interleukin 3 regulated
NGFR	2.00385	9.46143e-08	3.33795e-05	up	946	1231	2436	402	229	447	chr12:25699410-25720355	+	3448	protein-coding	ssc:100525607	nerve growth factor receptor
NKAIN1	2.86513	0.00102919	0.035023	up	204	24	434	41	11	35	chr6:87773636-87825816	-	2984	protein-coding	ssc:100516496	Na+/K+ transporting ATPase interacting 1
NR4A3	2.1476	0.000298007	0.0134423	up	66	388	153	44	39	42	chr1:241569867-241611735	+	5778	protein-coding	ssc:397479	neuron-derived orphan receptor-1 alfa
OCSTAMP	4.96867	7.62477e-05	0.00512877	up	13	7	239	3	2	2	chr17:48703937-48711690	-	2523	protein-coding	ssc:100519807	osteoclast stimulatory transmembrane protein
PAQR6	1.47582	0.000292685	0.0132452	up	4849	10779	9078	1469	2369	4836	chr4:93802721-93807624	+	2411	protein-coding	ssc:100157531	progestin and adipoQ receptor family member VI
PCBD1	0.928825	1.4616e-06	0.000277657	up	2720	3404	3878	1712	1574	1735	chr14:73769339-73807278	-	4895	protein-coding	ssc:100155605	pterin-4 alpha-carbinolamine dehydratase/dimerization cofactor of hepatocyte nuclear factor 1 alpha
PCK1	3.58027	1.52039e-08	6.91658e-06	up	3434	24849	17307	1536	424	1497	chr17:57930507-57936523	+	2635	protein-coding	ssc:100144531	phosphoenolpyruvate carboxykinase 1 (soluble)
PENK	1.82474	0.000157834	0.00834398	up	9056	6817	7288	1358	1221	4345	chr4:75525497-75530403	+	1426	protein-coding	ssc:100152093	proenkephalin
PHGDH	1.32483	0.000621156	0.0240447	up	783	1789	1938	479	339	903	chr4:101445977-101478144	-	1904	protein-coding	ssc:100144529	phosphoglycerate dehydrogenase
PHYHD1	1.57953	0.000204175	0.00988678	up	866	832	688	377	197	202	chr1:269241955-269254708	+	1742	protein-coding	ssc:100157556	phytanoyl-CoA dioxygenase domain containing 1
PLA2G7	1.93135	0.000182308	0.00908406	up	805	1318	3357	280	289	792	chr7:41488152-41531383	-	1884	protein-coding	ssc:396593	phospholipase A2, group VII (platelet-activating factor acetylhydrolase, plasma)
PLIN4	1.79956	7.49012e-05	0.00505788	up	23792	51564	46672	7196	5877	21532	chr2:74318624-74331920	+	6880	protein-coding	ssc:100524667	perilipin 4
PLIN5	3.56814	4.90983e-14	9.43068e-11	up	354	1518	1119	55	64	117	chr2:74304613-74314314	+	2090	protein-coding	ssc:100142670	lipid storage droplet protein 5
PLK2	1.4454	3.00586e-05	0.00257239	up	1144	2350	1761	366	613	891	chr16:37299116-37305114	-	2782	protein-coding	ssc:397251	polo-like kinase 2
PNPLA7	1.10421	0.00100524	0.034343	up	830	2258	1978	668	572	973	NW_018084833:441031-502811	+	4648	protein-coding			0	Pnpla7	Patatin-like phospholipase domain-containing protein 7
POLR3G	1.33925	0.000691298	0.0259793	up	105	237	235	64	48	105	chr2:97646112-97688255	+	5404	protein-coding	ssc:100519356	polymerase (RNA) III (DNA directed) polypeptide G (32kD)
PON2	1.62032	3.71175e-05	0.00307157	up	9854	20435	19822	4265	2815	8757	chr9:75027270-75051441	-	1413	protein-coding	ssc:100142663	paraoxonase 2
POSTN	2.30595	5.18553e-05	0.00389749	up	31512	10154	23370	2934	2691	8609	chr11:13225183-13258973	-	3328	protein-coding	ssc:100152401	periostin, osteoblast specific factor
PPM1J	1.43421	0.00159581	0.0473629	up	316	758	1069	225	320	161	chr4:107723427-107728919	+	1733	protein-coding	ssc:100520904	protein phosphatase, Mg2+/Mn2+ dependent, 1J
PXYLP1	1.06331	0.00121186	0.0385601	up	213	317	463	155	104	191	chr13:81951336-82049385	+	7559	protein-coding
RAB7B	2.36433	0.00136239	0.0424657	up	197	176	1677	83	118	153	chr9:66635636-66666034	-	3641	protein-coding	ssc:100627693	ras-related protein Rab-7b-like
RASSF4	1.4034	0.000687629	0.0258977	up	661	1440	2692	444	474	753	chr14:91103518-91138501	-	3213	protein-coding	ssc:100152580	Ras association (RalGDS/AF-6) domain family member 4
RBP4	1.28138	0.000207549	0.0100221	up	3289	9456	5942	2455	1939	2816	chr14:105037360-105044552	-	5352	protein-coding	ssc:397124	retinol binding protein 4, plasma
RILPL2	1.04072	5.74255e-05	0.00413631	up	1439	3098	2603	933	1056	1290	chr14:29478135-29522923	+	1737	protein-coding	ssc:100626388	Rab interacting lysosomal protein-like 2
RPS6KL1	1.70697	5.51286e-05	0.00405535	up	144	165	230	54	66	34	chr7:98112742-98141217	-	4093	protein-coding	ssc:100152357	ribosomal protein S6 kinase-like 1
SCN4A	2.11479	0.000269098	0.0124051	up	45	60	98	6	17	22	chr12:15001356-15048092	+	10297	protein-coding	ssc:100511715	sodium channel, voltage-gated, type IV, alpha subunit
SDR16C5	3.44959	2.29302e-14	5.66278e-11	up	4395	9623	7371	732	249	900	chr4:75586346-75598985	+	1463	protein-coding	ssc:100157319	short chain dehydrogenase/reductase family 16C, member 5
SGCA	1.1501	0.00115902	0.0374238	up	891	1718	1331	329	708	659	chr12:26356691-26368561	+	1446	protein-coding	ssc:100240723	sarcoglycan, alpha (50kDa dystrophin-associated glycoprotein)
SIK1	1.18528	0.00103351	0.0351009	up	443	1068	761	209	286	467	chr13:206454695-206465802	-	4463	protein-coding	ssc:100621265	salt-inducible kinase 1
SLC11A1	3.9318	5.36199e-05	0.00397823	up	136	77	2197	19	53	67	chr15:120434100-120446396	+	2070	protein-coding	ssc:396764	solute carrier family 11 (proton-coupled divalent metal ion transporters), member 1
SLC25A20	1.06424	9.48018e-05	0.00596844	up	1749	3548	3224	1371	979	1491	chr13:31523820-31553289	-	1775	protein-coding	ssc:100524459	solute carrier family 25 (carnitine/acylcarnitine translocase), member 20
SLC4A4	1.03205	0.000108359	0.00653315	up	398	607	527	203	194	334	chr8:67768955-68177213	+	7849	protein-coding	ssc:503546	solute carrier family 4, sodium bicarbonate cotransporter, member 4
SLITRK4	2.78978	0.00113925	0.037089	up	57	20	26	3	5	8	chrX:117145647-117157275	-	7165	protein-coding	ssc:100525800	SLIT and NTRK-like family, member 4
SNCG	2.18234	7.86836e-06	0.000979942	up	2116	9117	5408	1532	711	1086	chr14:87916353-87922111	+	1127	protein-coding	ssc:100125343	synuclein, gamma (breast cancer-specific protein 1)
SNX18	0.696776	0.000633638	0.0243415	up	1141	1499	1357	733	711	956	chr16:33776964-33801391	+	5304	protein-coding	ssc:100518876	sorting nexin 18
SPHK1	1.1601	1.33844e-07	4.53678e-05	up	414	516	622	222	199	244	chr12:5114946-5122580	-	4121	protein-coding	ssc:100519210	sphingosine kinase 1
SPOCK1	2.23291	5.23796e-06	0.000739864	up	64	196	229	36	23	36	chr2:139018177-139523601	-	5028	protein-coding	ssc:100620623	sparc/osteonectin, cwcv and kazal-like domains proteoglycan (testican) 1
SPP1	5.79554	2.20911e-05	0.00202058	up	1709	1192	35477	155	70	398	chr8:131077786-131085334	-	1534	protein-coding	ssc:397087	secreted phosphoprotein 1
SRD5A1	1.38838	0.000225734	0.0107746	up	421	657	747	300	184	159	chr16:75309830-75335438	-	3382	protein-coding	ssc:100518046	steroid-5-alpha-reductase, alpha polypeptide 1 (3-oxo-5 alpha-steroid delta 4-dehydrogenase alpha 1)
SRD5A2	2.80441	0.000164673	0.00862636	up	29	29	35	2	6	5	chr3:107840200-107918351	+	2413	protein-coding	ssc:397048	steroid 5-alpha-reductase 2
SRPX2	1.39664	0.000596097	0.0234117	up	634	652	832	131	366	284	chrX:82336741-82363868	+	2239	protein-coding	ssc:100153130	sushi-repeat containing protein, X-linked 2
SYCE1	6.99435	1.32601e-05	0.00143267	up	8	20	51	0	0	0	chr14:141726708-141737830	-	3051	protein-coding	ssc:100156954	synaptonemal complex central element protein 1
THBS1	1.50986	1.3906e-06	0.000267103	up	932	2001	1956	386	476	777	chr1:131728781-131746098	-	5800	protein-coding	ssc:492313	thrombospondin 1
THEM6	1.80542	0.000166236	0.00864541	up	67	53	91	15	20	24	chr4:1471458-1476104	-	2710	protein-coding
TMEM182	1.59592	6.53126e-05	0.00458967	up	190	396	280	97	52	127	chr3:51258464-51492690	-	3048	protein-coding	ssc:100515134	transmembrane protein 182
TTLL7	0.950554	0.00034289	0.0148933	up	265	403	317	163	147	181	chr6:129708353-129868498	+	7567	protein-coding	ssc:100522876	tubulin tyrosine ligase-like family, member 7
UCP3	2.19107	1.36119e-06	0.000265473	up	2829	5827	4346	468	619	1754	chr9:8378023-8389452	-	2239	protein-coding	ssc:397116	uncoupling protein 3 (mitochondrial, proton carrier)
UNC5A	2.15434	0.000126342	0.00718447	up	93	163	393	63	29	38	chr2:81061096-81126191	-	3631	protein-coding	ssc:100525154	unc-5 homolog A (C. elegans)
VEGFC	1.648	1.66134e-05	0.00166975	up	411	1357	1080	221	260	367	chr15:39037764-39136234	-	4007	protein-coding		vascular endothelial growth factor C
VIT	2.96103	4.19156e-07	0.000108149	up	478	366	282	24	28	104	chr3:103379127-103492989	-	2728	protein-coding	ssc:100524557	vitrin
VNN3	2.43279	0.000148069	0.00804927	up	29	70	37	6	9	9	chr1:30981596-30993259	+	2134	protein-coding	ssc:100152784	vanin 3
VTCN1	3.99508	9.8756e-09	4.8777e-06	up	36	55	78	2	4	4	chr4:103390547-103584847	+	3399	protein-coding	ssc:100157401	V-set domain containing T cell activation inhibitor 1
WFS1	1.16634	6.58947e-05	0.00461183	up	542	1067	1074	288	437	394	chr8:4362678-4405185	-	4105	protein-coding
YBX2	1.51129	4.15837e-05	0.00331271	up	821	1482	1102	232	316	633	chr12:52635383-52642443	-	3033	protein-coding	ssc:100519387	Y box binding protein 2
ABAT	-3.5862	7.82101e-07	0.000175587	down	11	9	10	219	52	71	chr3:33913068-33960804	-	1607	protein-coding	ssc:397500	4-aminobutyrate aminotransferase
ABCC2	-2.57158	0.000511389	0.0207035	down	7	9	5	47	50	21	chr14:110955698-111038898	+	10185	protein-coding	ssc:397535	ATP-binding cassette, sub-family C (CFTR/MRP), member 2
ACOT11	-1.96275	5.71667e-06	0.000778143	down	41	97	81	365	202	217	chr6:157749917-157832280	-	7058	protein-coding
ACTG2	-5.27009	0.000475449	0.0196629	down	340	727	269	25448	20728	137	chr3:69097366-69121542	-	1482	protein-coding	ssc:100520667	actin, gamma 2, smooth muscle, enteric
ADAM11	-2.25106	5.56846e-05	0.00406169	down	42	27	27	220	129	99	chr12:18575716-18597415	-	5028	protein-coding	ssc:100525073	ADAM metallopeptidase domain 11
ADAM28	-5.99106	0.000177835	0.00898749	down	26	63	98	7491	2499	20	chr14:8375169-8438622	+	2668	protein-coding	ssc:100152711	ADAM metallopeptidase domain 28
AKR1C1	-5.91693	2.5541e-10	2.45293e-07	down	18	23	19	1920	1316	44	chr10:65650223-65679878	+	3307	protein-coding	ssc:733694	aldo-keto reductase family 1, member C1 (dihydrodiol dehydrogenase 1; 20-alpha (3-alpha)-hydroxysteroid dehydrogenase)
ALG9	-1.11737	2.43806e-05	0.00215034	down	269	392	372	567	595	1031	chr9:39519217-39620098	-	5560	protein-coding	ssc:100519965	asparagine-linked glycosylation 9, alpha-1,2-mannosyltransferase homolog (S. cerevisiae)
ALPL	-3.14081	5.53558e-06	0.000759473	down	27	12	41	390	169	94	chr6:79589695-79649646	+	2610	protein-coding	ssc:100170147	alkaline phosphatase, liver/bone/kidney
AMN	-6.20441	3.02325e-05	0.00257452	down	0	0	1	14	40	22	NW_018084979:1630488-1639321	+	1738	protein-coding	ssc:100157003	amnion associated transmembrane protein	5e-151	Amn	Protein amnionless
AMT	-2.30169	0.00109838	0.0362361	down	33	51	49	401	129	61	chr13:31995600-32002514	-	2243	protein-coding	ssc:396679	glycine cleavage system T-protein
ANKRD22	-2.69425	7.43824e-05	0.00504254	down	12	48	67	420	174	113	chr14:100747955-100772412	-	2276	protein-coding	ssc:100152630	ankyrin repeat domain 22
ANXA13	-2.60043	0.000545031	0.0217095	down	14	16	23	178	85	27	chr4:15707576-15765934	+	2462	protein-coding	ssc:100155380	annexin A13
ANXA9	-3.75167	1.87596e-05	0.00181172	down	32	54	34	997	416	39	chr4:98224436-98243957	-	6616	protein-coding	ssc:100152685	annexin A9
AP1M2	-10.9379	0.000116515	0.00685098	down	0	0	0	707	263	2	chr2:69341289-69353906	-	1878	protein-coding	ssc:102168166	AP-1 complex subunit mu-2-like
AP1S3	-2.7291	9.04255e-05	0.00579053	down	47	44	94	683	317	95	chr15:125561513-125637215	-	2857	protein-coding		Uncharacterized protein
AREG	-5.27784	6.77108e-06	0.000880088	down	3	8	5	397	142	3	chr8:70417935-70428106	+	1209	protein-coding	ssc:397668	amphiregulin
ARHGAP8	-4.22418	6.45093e-05	0.00457038	down	3	4	9	199	51	9	chr5:4399874-4450505	-	1750	protein-coding	ssc:100533202	Rho GTPase activating protein 8
ARHGEF16	-3.60854	4.25171e-06	0.000624608	down	10	31	15	387	170	48	chr6:65026490-65048545	+	3755	protein-coding	ssc:100625324	Rho guanine nucleotide exchange factor (GEF) 16
ARHGEF5	-5.97885	4.91998e-07	0.000125076	down	0	3	3	236	72	12	chr9:113364849-113394446	-	8102	protein-coding	ssc:100627158	Rho guanine nucleotide exchange factor (GEF) 5
ASB2	-2.92069	9.35139e-05	0.00592152	down	21	50	44	443	273	48	chr7:115210885-115258863	-	2845	protein-coding	ssc:100627413	ankyrin repeat and SOCS box containing 2
ASGR2	-6.13353	2.01084e-05	0.00187899	down	0	4	2	256	96	1	chr12:52479404-52506569	-	1761	protein-coding	ssc:100739379	asialoglycoprotein receptor 2
ATP10B	-7.4325	7.56869e-06	0.000964142	down	0	0	2	239	48	3	chr16:62569813-62918484	+	9111	protein-coding	ssc:100626997	ATPase, class V, type 10B
ATP1A2	-2.19531	0.000826521	0.0292788	down	81	219	70	758	606	175	chr4:90341316-90371040	-	6143	protein-coding	ssc:396828	ATPase, Na+/K+ transporting, alpha 2 polypeptide
ATP1B1	-1.7081	0.000157026	0.00834398	down	292	235	425	1521	616	805	chr4:81912543-81937015	-	1235	protein-coding	ssc:396898	ATPase, Na+/K+ transporting, beta 1 polypeptide
ATP6V0A4	-5.04211	8.92282e-15	2.57081e-11	down	2	6	4	168	81	122	chr18:10868208-10966801	+	3062	protein-coding	ssc:100519402	ATPase, H+ transporting, lysosomal V0 subunit a4
BCAS1	-5.88541	0.000111701	0.00661556	down	6	33	14	2048	603	15	chr17:54920714-55039470	-	3222	protein-coding	ssc:100126238	breast carcinoma amplified sequence 1
BDH1	-1.97673	5.62952e-05	0.00408897	down	69	95	172	637	265	298	chr13:132602372-132647271	+	3733	protein-coding	ssc:100511473	3-hydroxybutyrate dehydrogenase, type 1
BHMT	-9.02353	3.74142e-10	3.4041e-07	down	0	0	0	151	25	101	chr2:87911093-87935252	+	2437	protein-coding	ssc:397371	betaine--homocysteine S-methyltransferase
BHMT2	-7.91186	6.66943e-06	0.000875005	down	0	0	0	25	3	113	chr2:87866631-87882623	+	2002	protein-coding	ssc:100523776	betaine--homocysteine S-methyltransferase 2
BMP3	-4.94551	9.52724e-06	0.00112806	down	0	7	7	252	92	14	chr8:136880456-136904739	-	2040	protein-coding	ssc:100512974	bone morphogenetic protein 3
BRINP3	-6.07631	0.00151752	0.0457825	down	0	2	0	50	67	0	chr10:2963237-3367629	+	4282	protein-coding	ssc:100512672	bone morphogenetic protein/retinoic acid inducible neural-specific 3
BSPRY	-5.72131	0.000110344	0.00657765	down	1	3	0	153	35	2	chr1:253975979-254003169	+	2098	protein-coding	ssc:100622289	B-box and SPRY domain containing
BVES	-3.17594	0.00149159	0.0453164	down	1	7	4	63	16	17	chr1:71316354-71360255	-	2876	protein-coding	ssc:100153106	blood vessel epicardial substance
C13H3orf52	-3.6003	0.00112474	0.0367957	down	2	2	3	33	39	5	chr13:147648098-147680116	-	2196	protein-coding	ssc:100626261	chromosome 13 open reading frame, human C3orf52
C15H2orf54	-6.34781	0.000834187	0.0293698	down	0	0	0	29	9	3	chr15:139734539-139745131	-	2443	protein-coding	ssc:100517432	chromosome 15 open reading frame, human C2orf54
C1H15orf48	-3.44053	1.76207e-05	0.00174062	down	51	75	105	1370	753	78	chr1:126304461-126307951	-	774	protein-coding	ssc:100152534	chromosome 1 open reading frame, human C15orf48
C3H16orf89	-9.19832	5.08813e-05	0.00386071	down	0	0	3	1100	307	7	chr3:37346530-37365367	+	1387	protein-coding	ssc:100624690	chromosome 3 open reading frame, human C16orf89
C6	-3.60295	0.00160004	0.0473629	down	0	7	2	12	61	25	chr16:26023646-26089518	-	3274	protein-coding	ssc:100037952	complement component 6
C7H6orf132	-4.22589	0.000184973	0.00916226	down	5	2	19	292	116	7	chr7:37220323-37258843	-	6953	protein-coding	ssc:102167684	chromosome 7 open reading frame, human C6orf132
C8H4orf19	-4.35305	1.28192e-05	0.0014115	down	12	5	7	271	187	11	chr8:29012884-29103163	+	2805	protein-coding	ssc:100738623	chromosome 8 open reading frame, human C4orf19
C9H11orf97	-7.71393	9.71016e-06	0.00113419	down	0	1	1	197	161	0	chr9:26648044-26670421	+	1588	protein-coding
CA12	-4.91597	0.000329607	0.0144617	down	14	15	46	1667	221	41	chr1:108649277-108710658	+	4243	protein-coding	ssc:100152749	carbonic anhydrase XII
CACNA1D	-2.85216	0.00153089	0.0460253	down	14	14	8	143	89	12	chr13:35568534-35911483	+	10740	protein-coding	ssc:100511102	calcium channel, voltage-dependent, L type, alpha 1D subunit
CACNA2D2	-3.06735	0.00131125	0.0410646	down	13	42	22	447	95	20	chr13:32845110-32988851	-	5676	protein-coding	ssc:100517557	calcium channel, voltage-dependent, alpha 2/delta subunit 2
CACNG6	-6.9042	0.000166586	0.00864541	down	0	0	0	43	14	3	chr6:56123598-56151145	-	2808	protein-coding	ssc:100519779	calcium channel, voltage-dependent, gamma subunit 6
CALML4	-2.27142	0.000727915	0.0268878	down	354	231	357	2314	1627	313	chr1:166089583-166099794	-	914	protein-coding	ssc:100519528	calmodulin-like 4
CAP2	-2.73783	3.85403e-05	0.0031239	down	59	66	31	513	371	106	chr7:13211110-13350966	+	3321	protein-coding	ssc:100523257	CAP, adenylate cyclase-associated protein, 2 (yeast)
CAPN13	-11.1284	9.86273e-05	0.00615513	down	0	1	1	3187	510	0	chr3:108530743-108621119	+	3778	protein-coding	ssc:100515606	calpain 13
CBLC	-5.71142	0.000800572	0.0287126	down	2	0	1	104	47	0	chr6:51274717-51292546	+	3483	protein-coding	ssc:100511697	Cbl proto-oncogene C, E3 ubiquitin protein ligase
CCL26	-2.68498	6.21533e-05	0.00445827	down	222	452	144	1503	2871	497	chr3:10381306-10385677	+	509	protein-coding
CDH1	-5.96748	2.19292e-05	0.00201644	down	103	51	30	8923	2283	159	chr6:18075487-18155986	-	4267	protein-coding	ssc:100048953	cadherin 1, type 1, E-cadherin (epithelial)
CDH16	-6.94606	1.14546e-06	0.000235733	down	0	0	1	43	17	73	chr6:27589183-27599002	-	2932	protein-coding	ssc:100623412	cadherin 16, KSP-cadherin
CDKN2B	-5.11629	1.43415e-05	0.0015113	down	0	5	12	316	153	10	chr1:200666250-200770880	+	8057	protein-coding	ssc:397227	cyclin-dependent kinase inhibitor 2B (p15, inhibits CDK4)
CERS3	-7.44822	0.000465659	0.0193042	down	0	3	0	357	83	6	chr1:139027604-139154830	-	7088	protein-coding	ssc:100152265	ceramide synthase 3
CFAP126	-1.05079	0.000499075	0.0204069	down	115	145	111	204	254	296	chr4:89108048-89133525	+	6086	protein-coding
CFI	-1.23172	0.000234821	0.0110854	down	106	170	141	204	372	368	chr8:112430824-112470844	+	5422	protein-coding	ssc:100516921	complement factor I
CGN	-5.62791	3.08948e-08	1.3352e-05	down	1	10	13	748	203	34	chr4:97704805-97730498	-	5130	protein-coding	ssc:100157963	cingulin
CKB	-1.63817	0.00109472	0.0361844	down	1678	1525	2532	8272	5725	2429	NW_018084979:2070843-2074141	-	1552	protein-coding	ssc:100627332	creatine kinase, brain	0	Ckb	Creatine kinase B-type
CLCA2	-5.48794	4.02677e-11	5.35467e-08	down	8	1	10	527	107	177	chr4:129670634-129704765	-	3187	protein-coding	ssc:100511753	chloride channel accessory 2
CLDN3	-4.53448	2.72859e-07	7.60793e-05	down	2	4	4	115	71	22	chr3:11019073-11020102	-	790	protein-coding	ssc:431781	claudin 3
CLDN7	-3.63117	3.19764e-06	0.00051183	down	83	65	56	1505	766	114	chr12:52612517-52628376	-	1132	protein-coding	ssc:100127486	claudin 7
CLIC3	-2.04834	0.00111771	0.0367336	down	7	32	16	81	76	49	NW_018084833:873460-878019	+	3463	protein-coding
CNDP1	-5.36019	2.4488e-07	7.13558e-05	down	4	2	10	447	109	20	chr1:149523983-149564728	-	5155	protein-coding	ssc:100516053	carnosine dipeptidase 1 (metallopeptidase M20 family)
COL17A1	-6.49042	0.000286433	0.0130994	down	5	2	9	1175	97	3	chr14:114959404-115007734	-	5921	protein-coding	ssc:414914	collagen, type XVII, alpha 1
COL26A1	-2.50831	0.00138466	0.042744	down	35	17	7	118	172	54	chr3:9003126-9164074	+	3590	protein-coding		Uncharacterized protein
COL6A5	-2.29632	0.00118147	0.0376827	down	12	76	59	66	343	247	chr13:2029543-2174404	-	9140	protein-coding	ssc:100515967	collagen, type VI, alpha 5
CPXM2	-2.5943	1.85056e-05	0.00180246	down	320	720	660	4150	4101	817	chr14:133246521-133376378	-	3417	protein-coding	ssc:100153578	carboxypeptidase X (M14 family), member 2
CRACR2A	-2.44691	0.000704134	0.0261587	down	10	24	37	216	72	50	chr5:66574758-66650447	+	7683	protein-coding	ssc:100525873	EF-hand calcium-binding domain-containing protein 4B-like
CRB3	-5.1425	7.33044e-07	0.000166739	down	7	11	11	688	205	11	chr2:72618059-72623266	-	3233	protein-coding		Uncharacterized protein
CRISPLD2	-1.64883	0.000138102	0.0076716	down	869	715	699	2034	3378	1553	chr6:3881715-3944592	-	3929	protein-coding	ssc:100625354	cysteine-rich secretory protein LCCL domain containing 2
CRYBG2	-3.28839	0.000369722	0.0159386	down	3	16	8	141	73	15	chr6:83726964-83757461	-	5698	protein-coding
CST6	-5.01084	6.83854e-15	2.36436e-11	down	7	8	11	373	290	102	chr2:6323737-6325519	-	719	protein-coding	ssc:100522360	cystatin-M-like
CUX2	-3.27744	3.51396e-05	0.00293458	down	24	27	36	441	282	35	chr14:32311781-32587194	+	7076	protein-coding	ssc:100153673	cut-like homeobox 2
CXADR	-5.26308	3.07944e-05	0.00260952	down	0	2	1	64	25	13	chr13:182134416-182185977	+	3589	protein-coding	ssc:397333	coxsackie-adenovirus-receptor homolog
CYP1A1	-3.79198	3.14734e-12	4.94619e-09	down	87	25	59	517	964	983	chr7:58802887-58809155	+	2860	protein-coding	ssc:403103	cytochrome P450 1A1
CYSRT1	-4.67826	2.26687e-06	0.000387994	down	7	5	4	212	162	11	NW_018084833:681718-686036	-	1154	protein-coding	ssc:100515295	chromosome 1 open reading frame, human C9orf169
DAPK1	-1.02533	0.00137905	0.042744	down	258	385	514	921	545	732	chr10:27724644-27954708	-	6046	protein-coding	ssc:100516103	death-associated protein kinase 1
DAPL1	-6.35718	9.23923e-06	0.00110183	down	13	9	11	1155	1351	13	chr15:65796462-65820450	+	521	protein-coding	ssc:100157537	death associated protein-like 1
DBP	-1.20276	0.000252574	0.0117372	down	471	745	475	1116	1502	1104	chr6:53986955-53993044	-	1986	protein-coding	ssc:448964	group-specific component (vitamin D binding protein)
DDIT4	-1.27621	0.000122424	0.00700779	down	820	2159	1834	3945	2678	4237	chr14:75117708-75119907	+	1791	protein-coding	ssc:100153821	DNA-damage-inducible transcript 4
DEGS2	-3.81009	2.3797e-05	0.00210963	down	40	55	33	1076	528	34	chr7:121058102-121131612	-	4852	protein-coding		Uncharacterized protein
DERL3	-3.16026	0.000352127	0.0152562	down	7	20	38	292	176	22	chr14:49871077-49875022	+	2744	protein-coding	ssc:100155947	derlin 3
DES	-5.19101	0.00136336	0.0424657	down	101	581	241	14630	14062	48	chr15:121428539-121435426	+	2243	protein-coding	ssc:396725	desmin
DLG3	-3.46248	1.63498e-05	0.00165286	down	35	39	20	651	263	57	chrX:56471941-56531481	+	6544	protein-coding	ssc:100516124	discs, large homolog 3
DMGDH	-6.8009	0.000233717	0.0110692	down	0	0	0	16	2	46	chr2:87791827-87867189	-	4395	protein-coding	ssc:100525563	dimethylglycine dehydrogenase
DPEP1	-3.4893	0.000499342	0.0204069	down	3	0	7	35	17	58	chr6:361187-385757	-	1544	protein-coding	ssc:397196	dipeptidase 1 (renal)
DSP	-4.8718	5.16751e-07	0.000125818	down	26	27	34	1934	303	48	chr7:4862649-4915626	+	9453	protein-coding	ssc:100156744	desmoplakin
DTNA	-3.3153	5.0804e-05	0.00386071	down	29	57	29	648	338	44	chr6:118333069-118753516	+	7252	protein-coding	ssc:100627626	dystrobrevin, alpha
DYNC2H1	-0.964787	0.00122519	0.0388622	down	143	143	132	231	268	306	chr9:33720920-34039954	+	13171	protein-coding	ssc:100624373	dynein, cytoplasmic 2, heavy chain 1
EDAR	-2.95386	0.000734668	0.0270217	down	7	13	1	80	30	49	chr3:47396303-47466234	+	4481	protein-coding	ssc:100526213	ectodysplasin A receptor
EHF	-4.01214	1.46551e-05	0.00152096	down	21	33	44	1024	326	29	chr2:26287244-26340222	-	6955	protein-coding	ssc:100526094	ets homologous factor
ELF3	-11.5357	2.35984e-10	2.39968e-07	down	0	1	1	3283	1751	0	chr10:24237852-24242266	+	2002	protein-coding		Uncharacterized protein
ELF5	-4.22112	0.000959925	0.0331222	down	1	3	3	83	28	2	chr2:26443979-26486802	+	2724	protein-coding	ssc:100510890	E74-like factor 5 (ets domain transcription factor)
EMP2	-1.1418	0.00052226	0.021045	down	956	1358	966	2952	1806	2192	chr3:32449496-32493245	+	4482	protein-coding	ssc:100739825	epithelial membrane protein 2
ENPP3	-2.05423	0.00149026	0.0453164	down	64	151	68	383	572	113	chr1:31859180-31932617	-	3483	protein-coding
ENPP5	-6.42154	6.68136e-06	0.000875005	down	8	8	7	1520	259	21	chr7:40920030-40936380	-	4245	protein-coding		ectonucleotide pyrophosphatase/phosphodiesterase 5 (putative)
EPCAM	-9.36193	5.7316e-07	0.000137614	down	4	2	5	5225	1339	3	chr3:93169800-93185221	-	1368	protein-coding	ssc:403163	epithelial cell adhesion molecule
EPHA7	-2.06152	0.000973128	0.0334443	down	36	19	56	180	184	66	chr1:60771567-60944092	-	6677	protein-coding	ssc:100154222	EPH receptor A7
EPN3	-2.66428	0.000208482	0.0100391	down	28	65	68	606	205	82	chr12:26812653-26825485	+	5538	protein-coding	ssc:100512679	epsin 3
EPS8L2	-5.54256	6.69334e-09	3.40317e-06	down	4	13	24	1086	476	38	chr2:435257-452630	+	3376	protein-coding		Uncharacterized protein
ERBB4	-5.02986	0.000189446	0.00933037	down	1	2	1	72	43	2	chr15:113966573-115096984	-	12406	protein-coding		v-erb-a erythroblastic leukemia viral oncogene homolog 4 (avian)
ESRP2	-5.29245	8.64888e-07	0.000184584	down	2	14	14	759	206	15	chr6:28804425-28814478	-	5828	protein-coding
ESRRG	-5.23214	5.10856e-05	0.00386071	down	1	1	3	20	5	171	chr10:6710615-7371419	-	12959	protein-coding	ssc:100622056	estrogen-related receptor gamma
ESYT3	-2.47733	0.000782603	0.0284818	down	34	26	17	257	109	48	chr13:79245818-79295471	+	3065	protein-coding	ssc:100621551	extended synaptotagmin-like protein 3
EVPL	-3.51345	1.53481e-06	0.000288395	down	25	133	111	1672	699	247	chr12:5409456-5426433	+	6530	protein-coding	ssc:100519916	envoplakin
F2	-4.10421	1.59257e-05	0.0016202	down	27	31	25	1019	254	27	chr2:15793257-15819151	-	1996	protein-coding	ssc:100144442	coagulation factor II (thrombin)
FADS1	-1.01378	0.000403868	0.0172698	down	149	182	258	353	418	349	chr2:9735425-9747405	+	1311	protein-coding	ssc:444995	fatty acid desaturase 1
FAIM2	-3.67641	9.1601e-05	0.0058432	down	52	25	21	624	577	26	chr5:15779329-15813029	-	4939	protein-coding	ssc:100515481	Fas apoptotic inhibitory molecule 2
FAM110C	-3.38584	0.00058368	0.0230367	down	14	23	46	571	154	15	chr3:132810038-132819554	+	4750	protein-coding
FAM160A1	-2.4084	0.000119763	0.00688599	down	37	27	32	295	75	123	chr8:77328626-77628111	-	6312	protein-coding	ssc:100627876	family with sequence similarity 160, member A1
FAM169A	-2.59449	0.000499121	0.0204069	down	10	9	11	101	42	26	chr2:83852217-83927656	-	7241	protein-coding	ssc:100518001	family with sequence similarity 169, member A
FAM83D	-2.99789	2.78627e-05	0.00240831	down	22	20	37	348	170	52	chr17:41868982-41892222	+	2857	protein-coding	ssc:102164658	family with sequence similarity 83, member D
FAM83E	-9.30667	0.000646817	0.0247379	down	0	0	0	174	140	1	chr6:53963543-53974207	-	4085	protein-coding	ssc:100626173	family with sequence similarity 83, member E
FAM83F	-8.37071	8.90971e-08	3.20879e-05	down	1	0	0	202	110	10	chr5:8320972-8354738	-	6043	protein-coding	ssc:100155438	family with sequence similarity 83, member F
FAM83G	-3.66314	0.000310271	0.013753	down	8	4	18	233	92	10	chr12:60296749-60322653	+	3136	protein-coding	ssc:102165932	family with sequence similarity 83, member G
FCER1A	-2.24086	0.000302003	0.0135252	down	152	128	122	743	881	175	chr4:91118867-91125448	-	1046	protein-coding	ssc:100152827	Fc fragment of IgE, high affinity I, receptor for; alpha polypeptide
FCGR2B	-1.33567	0.00015777	0.00834398	down	243	437	592	858	1264	815	chr4:88873762-88892964	-	1690	protein-coding	ssc:613131	Fc fragment of IgG, low affinity IIb, receptor (CD32)
FER1L4	-6.29038	1.4425e-05	0.0015113	down	14	12	5	1949	327	31	chr17:38900118-38945936	-	8008	protein-coding	ssc:102162661	fer-1-like 4 (C. elegans), pseudogene
FGFR3	-4.17454	1.42831e-05	0.0015113	down	25	35	42	1320	272	31	chr8:879151-894968	+	4231	protein-coding	ssc:100514115	fibroblast growth factor receptor 3
FHL2	-2.32682	0.00127971	0.0403223	down	330	450	356	2989	1937	257	chr3:49389900-49448459	+	3858	protein-coding	ssc:100513532	four and a half LIM domains 2
FKBP5	-1.61637	0.00125551	0.0396783	down	762	615	705	924	1529	4260	chr7:31441764-31550704	-	4265	protein-coding	ssc:100155423	FK506 binding protein 5
FMO5	-2.00323	0.00158325	0.0471079	down	129	179	233	1301	413	231	chr4:100336769-100372744	+	4617	protein-coding	ssc:100152950	flavin containing monooxygenase 5
FOXD1	-5.62449	0.00138026	0.042744	down	3	9	1	228	349	1	chr2:82607113-82612005	-	4893	protein-coding
FOXL1	-3.76835	0.00016551	0.00864404	down	12	15	5	262	135	10	chr6:2540748-2544978	-	4231	protein-coding	ssc:100511634	forkhead box L1
FOXN1	-7.3875	0.000198521	0.00969443	down	0	0	0	71	11	1	chr12:44764427-44796138	+	4496	protein-coding	ssc:100625164	forkhead box N1
FOXP2	-3.87789	1.94136e-05	0.00184397	down	33	47	37	564	966	27	chr18:31335102-31890523	-	7021	protein-coding	ssc:100127352	forkhead box P2
FOXQ1	-10.3579	1.7336e-06	0.000312175	down	1	1	0	1744	736	3	chr7:664360-666401	+	2042	protein-coding	ssc:100152843	forkhead box Q1
FREM2	-2.19162	0.000697117	0.0261411	down	46	40	56	361	168	71	chr11:13775267-14116377	+	14958	protein-coding		Uncharacterized protein
FRK	-5.00858	3.17838e-05	0.00268023	down	0	5	2	126	58	8	chr1:81606599-81714543	-	4243	protein-coding	ssc:100157810	fyn-related kinase
FUT2	-5.44415	2.33192e-05	0.0020887	down	2	0	5	205	57	6	chr6:54034666-54044891	+	2316	protein-coding	ssc:397139	fucosyltransferase 2 (secretor status included)
FXYD2	-3.40192	1.30505e-05	0.00142788	down	3	19	10	184	59	56	chr9:45165314-45172440	-	675	protein-coding	ssc:541593	FXYD domain containing ion transport regulator 2
FXYD3	-7.66076	0.000488229	0.0200953	down	2	7	2	1435	514	0	chr6:44647771-44654377	+	727	protein-coding	ssc:397413	FXYD domain containing ion transport regulator 3
FXYD4	-10.6841	0.00010602	0.00645342	down	0	2	1	2592	1498	0	chr14:61633355-61637733	+	751	protein-coding		Uncharacterized protein
GALNT3	-4.77711	0.000138113	0.0076716	down	4	1	13	321	100	3	chr15:72276502-72343524	-	3990	protein-coding	ssc:100515629	UDP-N-acetyl-alpha-D-galactosamine:polypeptide N-acetylgalactosaminyltransferase 3 (GalNAc-T3)
GALR1	-3.1879	3.41936e-08	1.44172e-05	down	18	51	26	298	361	126	chr1:147442977-147466731	-	12222	protein-coding	ssc:100736969	galanin receptor 1
GAPDH	-0.790768	0.000741968	0.0272323	down	17255	17192	22258	27649	34458	32698	chr5:64129678-64135194	-	4717	protein-coding	ssc:396823	glyceraldehyde-3-phosphate dehydrogenase
GAS2	-3.20834	4.92017e-05	0.0037971	down	32	87	85	1200	327	102	chr2:36712758-36885436	-	3581	protein-coding	ssc:100625743	growth arrest-specific 2
GATA3	-2.97869	6.94946e-05	0.00479142	down	85	155	93	1511	726	127	chr10:63367684-63397977	-	3984	protein-coding	ssc:733631	GATA binding protein 3
GATA5	-3.50154	2.30135e-05	0.00207356	down	2	9	11	105	88	23	chr17:61824891-61834742	-	2286	protein-coding	ssc:100158102	GATA binding protein 5
GCSAML	-3.61382	7.99049e-05	0.00533326	down	2	2	3	25	38	17	chr2:56690853-56744757	-	2115	protein-coding	ssc:102166891	germinal center-associated, signaling and motility-like
GJB2	-4.32247	0.000701934	0.0261587	down	1	5	17	310	60	3	chr11:774090-781252	-	3864	protein-coding
GPA33	-8.32103	0.00154497	0.0462074	down	1	0	3	791	314	0	chr4:83904651-83943238	+	4454	protein-coding	ssc:102163953	glycoprotein A33 (transmembrane)
GPR39	-6.19621	0.000119898	0.00688599	down	2	0	0	114	28	4	chr15:19556066-19801203	-	4927	protein-coding	ssc:100158236	G protein-coupled receptor 39
GPT2	-5.57743	1.29225e-09	9.30796e-07	down	13	29	39	2815	362	137	chr6:37625428-37669695	-	4332	protein-coding	ssc:100521318	glutamic pyruvate transaminase (alanine aminotransferase) 2
GRAMD1C	-3.4193	0.000177699	0.00898749	down	18	14	23	374	143	17	chr13:145997738-146105785	-	3680	protein-coding		GRAM domain containing 1C
GRB7	-5.71615	4.15632e-07	0.000108149	down	1	4	7	379	144	8	chr12:22574579-22583386	-	3542	protein-coding	ssc:100513230	growth factor receptor-bound protein 7
GRHL3	-4.27143	1.22539e-05	0.00137568	down	9	14	53	941	244	37	chr6:82014022-82050240	+	5274	protein-coding	ssc:100521975	grainyhead-like protein 3 homolog
GRIA4	-2.59272	2.70583e-05	0.00235054	down	27	24	24	233	130	64	chr9:35442060-35803989	+	5095	protein-coding	ssc:100524886	glutamate receptor, ionotropic, AMPA 4
GRIK5	-2.63007	0.000172833	0.00889216	down	31	47	28	262	293	49	chr6:49840671-49901656	+	5289	protein-coding		glutamate receptor, ionotropic, kainate 5
GRTP1	-2.95326	0.000938419	0.0325099	down	68	77	71	918	576	28	chr11:78618720-78637502	-	1303	protein-coding	ssc:100518272	growth hormone regulated TBC protein 1
GZMB	-1.99641	0.000798125	0.0287126	down	8	8	14	35	44	34	chr7:74705499-74708781	+	884	protein-coding	ssc:100233184	granzyme B (granzyme 2, cytotoxic T-lymphocyte-associated serine esterase 1)
HABP2	-4.27575	2.03331e-06	0.000355049	down	1	8	7	137	108	22	chr14:123893990-123929445	+	2943	protein-coding	ssc:100157966	hyaluronan binding protein 2
HAMP	-5.60017	0.000186808	0.00922669	down	3	1	0	30	163	2	chr6:44785863-44787303	+	399	protein-coding	ssc:397207	hepcidin antimicrobial peptide
HDC	-2.07172	0.0010862	0.0361141	down	38	60	17	141	233	90	chr1:121505677-121525416	+	4279	protein-coding	ssc:100156724	histidine decarboxylase-like
HEPH	-4.86391	5.08548e-07	0.000125818	down	2	2	3	102	66	17	chrX:52314911-52397384	+	7919	protein-coding	ssc:100512938	hephaestin
HHIP	-2.44756	1.97004e-05	0.00186098	down	105	172	109	855	857	224	chr8:83583735-83678368	-	9262	protein-coding	ssc:100525059	hedgehog interacting protein
HLF	-0.968499	0.000897521	0.0312182	down	230	438	354	539	497	898	chr12:31589337-31643595	+	5515	protein-coding	ssc:100736723	hepatic leukemia factor
HNF1B	-4.32832	0.000226249	0.0107746	down	0	14	5	220	87	12	chr12:39143119-39201631	-	3074	protein-coding	ssc:397002	HNF1 homeobox B
HOXD10	-3.04465	0.000869172	0.0303543	down	17	23	16	174	237	11	chr15:81911372-81921164	+	8401	protein-coding	ssc:100515344	homeobox D10
HPN	-2.83777	0.00045479	0.0189902	down	16	12	9	166	59	28	chr6:44608076-44628044	+	2416	protein-coding	ssc:100624088	hepsin
HSD11B2	-5.76023	0.000151085	0.00813135	down	64	35	34	5176	1698	28	chr6:28084087-28089256	+	1386	protein-coding	ssc:396948	hydroxysteroid (11-beta) dehydrogenase 2
HSD17B2	-11.6204	1.00114e-09	7.86666e-07	down	1	6	4	21764	7398	12	chr6:6296429-6360434	-	1167	protein-coding	ssc:100312973	hydroxysteroid (17-beta) dehydrogenase 2
HSPB8	-2.40681	0.000409852	0.0174322	down	166	150	130	1101	967	154	chr14:33626125-33639824	-	2061	protein-coding	ssc:100155338	heat shock 22kDa protein 8
HTR2A	-4.81203	0.000140462	0.00773299	down	1	6	0	103	65	7	chr11:20555939-20620225	+	5378	protein-coding	ssc:397432	5-hydroxytryptamine (serotonin) receptor 2A, G protein-coupled
IGSF9	-3.43787	2.99417e-05	0.00257239	down	11	15	10	252	75	31	chr4:90543766-90564174	+	5059	protein-coding	ssc:100625319	immunoglobulin superfamily, member 9
IGSF9B	-4.04746	8.11937e-05	0.00537776	down	1	6	6	118	56	10	chr9:60467321-60521463	-	16206	protein-coding	ssc:100626754	immunoglobulin superfamily, member 9B
ILDR1	-7.75354	1.36676e-06	0.000265473	down	0	0	2	273	87	4	chr13:138530905-138575483	+	7509	protein-coding	ssc:100620323	immunoglobulin-like domain containing receptor 1
IVL	-10.826	0.00114956	0.0372842	down	0	0	1	1190	563	0	chr4:96656033-96658737	-	1654	protein-coding	ssc:407242	involucrin
JPH2	-2.93325	0.000198305	0.00969443	down	73	111	72	1037	669	69	chr17:46590302-46665326	-	5746	protein-coding
KCNE1	-2.77473	0.00144039	0.0440707	down	22	23	55	267	313	19	chr13:198051281-198059444	-	935	protein-coding	ssc:397331	potassium voltage-gated channel, Isk-related family, member 1
KCNH2	-3.37277	9.35011e-05	0.00592152	down	22	35	21	373	338	22	chr18:6242826-6279154	+	4340	protein-coding		potassium voltage-gated channel, subfamily H (eag-related), member 2
KCNJ16	-5.02095	4.35676e-06	0.000632902	down	2	6	1	209	33	22	chr12:10393172-10538423	-	4783	protein-coding	ssc:100519442	potassium inwardly-rectifying channel, subfamily J, member 16
KCNK1	-5.01774	6.97799e-06	0.000900213	down	19	5	7	735	248	10	chr14:57268064-57319338	-	2072	protein-coding	ssc:100156432	potassium channel, subfamily K, member 1
KCNMB1	-3.25909	0.00024746	0.0115617	down	64	187	63	1536	1066	63	chr16:53616532-53631197	+	4037	protein-coding	ssc:100271876	potassium large conductance calcium-activated channel, subfamily M, beta member 1
KIAA1211L	-4.29242	5.56052e-05	0.00406169	down	9	4	5	229	100	7	chr3:55350490-55489126	+	4740	protein-coding	ssc:100526102	KIAA1211-like ortholog
KIAA1324	-7.09659	0.00155116	0.0462325	down	5	1	2	899	182	0	chr4:110881770-110954092	-	8389	protein-coding		Uncharacterized protein
KIAA1549L	-3.28902	0.000330791	0.0144769	down	2	7	6	71	46	12	chr2:27237646-27366841	-	8718	protein-coding	ssc:100513003	KIAA1549-like ortholog
KLF5	-3.0851	0.00113181	0.0369163	down	10	22	10	263	26	33	chr11:45370009-45386673	+	1374	protein-coding	ssc:100038005	Kruppel-like factor 5 (intestinal)
KLHDC7A	-9.54703	2.29747e-09	1.45537e-06	down	0	0	0	274	86	13	chr6:77022168-77030776	+	8609	protein-coding	ssc:100622416	kelch domain containing 7A
KRT19	-7.06393	1.07104e-06	0.000223073	down	6	68	70	9536	6086	170	chr12:21115453-21119115	+	1583	protein-coding	ssc:100515339	keratin, type I cytoskeletal 19-like
KRT7	-7.86026	1.77369e-07	5.78525e-05	down	18	18	25	7643	5030	35	chr5:17553192-17570582	+	2005	ncRNA
KRT8	-5.0032	5.72553e-09	3.09304e-06	down	76	265	148	7984	5271	325	chr5:18172423-18180277	-	1709	protein-coding	ssc:100152077	keratin 8
KRTCAP3	-2.63607	0.000225784	0.0107746	down	45	60	53	562	266	65	chr3:111718581-111720245	-	1058	protein-coding	ssc:102159544	keratinocyte associated protein 3
LAMB3	-1.95902	0.000599	0.0234274	down	111	159	118	866	297	237	chr9:133298009-133351162	+	3996	protein-coding	ssc:100513489	laminin, beta 3
LAMC3	-2.81935	0.000810838	0.0289607	down	17	65	48	519	233	36	chr1:271004423-271071223	+	6059	protein-coding	ssc:100157958	laminin, gamma 3
LARGE2	-3.47193	0.000101637	0.00625265	down	7	10	5	153	54	18	chr2:16545436-16550922	-	2672	protein-coding
LBH	-2.14575	0.00105731	0.0356289	down	614	732	570	5155	1977	707	chr3:109078285-109113536	-	3013	protein-coding		Uncharacterized protein
LCN2	-2.45441	5.73364e-21	9.91174e-17	down	609	637	624	2639	3707	3713	chr1:268609975-268614651	+	1007	protein-coding	ssc:100153501	lipocalin 2
LEPR	-3.35099	7.8381e-05	0.00525183	down	8	3	1	42	35	52	chr6:146802297-146896152	-	5482	protein-coding	ssc:396836	leptin receptor
LGALS4	-4.40346	2.43716e-06	0.000409286	down	7	21	15	428	346	17	chr6:47616984-47625435	-	1099	protein-coding	ssc:397041	lectin, galactoside-binding, soluble, 4
LIPM	-4.62594	0.000708109	0.0262122	down	0	0	5	63	31	9	chr14:100716038-100748916	+	3277	protein-coding	ssc:100153843	lipase, family member M
LMOD1	-1.86261	0.000123119	0.00702428	down	509	915	488	2448	2924	1093	chr10:24165293-24194823	-	3657	protein-coding	ssc:100524212	leiomodin 1 (smooth muscle)
LOC100510917	-10.8326	3.90321e-05	0.00313836	down	0	1	0	1442	313	1	chr7:46610466-46631202	-	1077	protein-coding	ssc:100510917	glutathione S-transferase A4-like
LOC100515185	-6.02283	0.00141084	0.0433973	down	0	0	0	16	14	3	chr1:242981355-242995846	-	3527	protein-coding	ssc:100515185	acyl-coenzyme A amino acid N-acyltransferase 2-like
LOC100518097	-4.52233	5.26426e-06	0.000739864	down	2	9	11	309	103	16	chr17:12506451-12588526	-	5355	protein-coding
LOC100519934	-4.72856	0.00112599	0.0367957	down	231	155	110	7176	5380	59	chr1:73119758-73124368	-	1853	ncRNA	ssc:100519934	uncharacterized LOC100519934
LOC100519997	-2.58611	5.96346e-13	1.0309e-09	down	75	51	80	451	346	413	chrX:486396-517329	-	10385	protein-coding
LOC100524016	-6.40873	0.000261188	0.012105	down	0	13	47	2182	1746	124	chr3:41025892-41029302	-	1555	protein-coding
LOC100524475	-1.07795	0.000653341	0.0249323	down	351	513	548	1147	900	732	chr1:234278168-234370655	-	4130	protein-coding
LOC100524679	-4.10307	0.000888993	0.0309839	down	2	4	2	83	38	2	chr5:62294216-62325751	+	3485	protein-coding	ssc:100524679	ovostatin homolog 2-like
LOC100526118	-10.1947	6.67881e-05	0.00465551	down	1	0	0	234	908	1	chr7:46571106-46588139	-	1056	protein-coding	ssc:100526118	glutathione S-transferase A1-like
LOC100623616	-4.10825	0.00101952	0.0347622	down	7	0	0	54	47	33	chr13:92017495-92042944	+	4539	protein-coding	ssc:100623616	arylacetamide deacetylase-like
LOC100625479	-1.86848	0.00068114	0.0257093	down	260	600	570	2042	2028	557	chr3:102195743-102205687	+	6419	protein-coding	ssc:100625479	cytochrome P450 1B1-like
LOC100625498	-5.10852	5.34847e-06	0.000745638	down	3	1	2	106	80	8	chr12:5749803-5752753	-	1689	protein-coding	ssc:100625498	uncharacterized LOC100625498
LOC100627067	-1.14511	0.000752367	0.0275515	down	42	62	71	135	111	119	chr2:2163609-2177107	-	6557	protein-coding	ssc:100627067	tumor necrosis factor receptor superfamily member 10D-like
LOC102160213	-2.35573	4.42381e-05	0.00347611	down	15	10	13	80	60	48	chr14:135084486-135099031	-	5068	protein-coding
LOC102162202	-4.06689	1.91712e-05	0.00184118	down	9	30	31	788	180	29	chr4:99189505-99191226	+	1722	protein-coding	ssc:102162202	histone H2B type 2-E-like
LOC102162791	-1.49122	0.000298598	0.0134423	down	71	68	43	165	164	182	chr3:699738-707414	+	2833	protein-coding	ssc:102162791	uncharacterized LOC102162791
LOC102164588	-5.77402	5.37742e-09	2.99869e-06	down	3	3	1	141	195	23	chr2:136931805-136957532	-	505	ncRNA	ssc:102164588	uncharacterized LOC102164588
LOC106504343	-4.84972	1.41371e-05	0.00150857	down	3	0	1	18	30	76	chr7:18234998-18934968	-	1302	ncRNA
LOC106504447	-6.1475	4.74353e-08	1.86367e-05	down	3	6	8	483	557	5	chr7:62487166-62510412	-	6360	ncRNA
LOC106505208	-4.66725	0.000225015	0.0107746	down	2	4	1	60	100	2	chr10:65280580-65373899	-	3561	protein-coding
LOC106506567	-2.1341	0.00143971	0.0440707	down	9	23	10	48	87	36	chr16:72015091-72023630	-	4735	ncRNA
LOC106506715	-5.70162	0.000913537	0.0317115	down	0	0	3	106	21	1	chr17:52154048-52175582	+	6989	ncRNA
LOC106507563	-1.33184	0.000199604	0.00971985	down	42	52	42	92	105	139	chr6:18335471-18374667	+	6028	ncRNA
LOC106509324	-5.00979	0.0010497	0.0355147	down	3	1	1	0	37	147	chr2:8450186-8451372	+	637	ncRNA
LOC106510020	-2.13719	0.00145696	0.0444991	down	4	33	14	64	60	83	chr4:41655762-41744885	+	2206	protein-coding
LOC110255172	-6.14057	2.30302e-05	0.00207356	down	0	1	0	24	30	18	chr1:243033379-243039795	-	3351	protein-coding
LOC110255206	-2.92125	0.000867489	0.0303543	down	102	139	25	478	1346	104	chr3:40633270-40635783	+	1427	protein-coding
LOC110255214	-4.077	1.60208e-06	0.000297798	down	19	52	79	1658	373	113	chr12:25270162-25303023	+	2995	protein-coding
LOC110255234	-1.18561	0.000425847	0.0179991	down	225	354	277	553	785	501	NW_018085005:36037-66055	+	2111	pseudo
LOC110256041	-8.12518	3.75763e-06	0.000574851	down	0	0	0	100	36	3	chr12:39201446-39203542	+	1505	ncRNA
LOC110256048	-4.25301	3.71353e-05	0.00307157	down	2	1	1	30	17	28	chr12:39368741-39372651	-	2993	ncRNA
LOC110256147	-1.83044	0.000148826	0.00806506	down	29	73	52	178	214	108	chr12:61316072-61319117	+	1381	ncRNA
LOC110256284	-8.88631	0.00159745	0.0473629	down	0	0	0	199	34	1	chr13:205159380-205160640	+	551	ncRNA
LOC110257712	-3.11014	8.23874e-07	0.000180282	down	9	20	19	188	129	55	chrX:110813912-110815239	+	1328	protein-coding
LOC110258184	-3.67448	0.000109693	0.00657765	down	0	3	4	22	34	25	NW_018084898:13779-14594	+	816	pseudo
LOC110258349	-4.33509	1.46932e-05	0.00152096	down	31	17	15	15	321	1100	NW_018084979:3631207-3635556	-	2073	other
LOC110258498	-2.50997	5.89306e-15	2.36436e-11	down	37	80	70	325	349	321	NW_018085043:21374-22118	-	745	pseudo
LOC110259230	-3.14227	0.000101613	0.00625265	down	21	36	20	329	259	29	chr2:4120821-4123519	-	541	ncRNA
LOC110259478	-3.43735	0.000705151	0.0261587	down	2	20	2	52	150	29	chr2:134357642-134361161	+	2318	protein-coding
LOC110259691	-1.66778	0.000678211	0.0256548	down	17	45	29	64	74	142	chr2:103355143-103375171	-	9686	ncRNA
LOC110261221	-3.12758	0.000411499	0.0174353	down	9	28	25	327	119	21	chr6:152321816-152358179	+	2290	protein-coding
LOC396781	-5.04562	0.000440823	0.0185688	down	80	64	62	65	584	7043	NW_018084979:3676148-3841291	-	1434	protein-coding	ssc:396781	IgG heavy chain	2e-51	Ighv5-9-1	immunoglobulin heavy variable 5-9-1
LRRC8E	-3.10588	0.000663786	0.0252195	down	3	8	7	89	35	13	chr2:71309404-71318225	-	6451	protein-coding	ssc:100517078	leucine rich repeat containing 8 family, member E
LSR	-3.15512	1.93701e-05	0.00184397	down	33	27	27	404	272	50	chr6:44759091-44773378	+	2215	protein-coding	ssc:100516738	lipolysis stimulated lipoprotein receptor
LY6D	-6.58345	0.000447377	0.0187714	down	20	1	55	4738	1560	14	chr4:1444029-1445714	+	808	protein-coding
MAL	-4.4065	0.00037614	0.0161749	down	72	181	79	3846	2292	100	chr3:46223610-46242306	-	1574	protein-coding		Uncharacterized protein
MAP7	-3.59636	6.28975e-05	0.00449301	down	33	28	15	646	192	36	chr1:27606021-27782754	+	5223	protein-coding
MARVELD2	-3.20365	0.000303798	0.0135704	down	14	24	7	272	84	27	chr16:47529857-47563485	+	4455	protein-coding	ssc:100516404	MARVEL domain containing 2
MARVELD3	-8.55344	0.000832969	0.0293698	down	0	1	1	443	182	0	chr6:14616508-14630798	+	2126	protein-coding	ssc:100511453	MARVEL domain containing 3
METTL12	-2.17717	9.50933e-05	0.00596844	down	27	38	55	281	87	131	chr2:9082704-9084158	-	1256	protein-coding	ssc:100620846	methyltransferase like 12
MFSD13A	-1.35494	0.00116036	0.0374238	down	52	72	113	254	139	168	chr14:113454507-113478699	+	3882	protein-coding
MFSD4A	-1.1764	0.000731857	0.0269757	down	198	319	371	834	488	538	chr9:66249434-66292482	+	6131	protein-coding
MGST2	-0.972336	8.3461e-05	0.0054859	down	142	250	232	382	333	450	chr8:87318180-87394563	-	5197	protein-coding	ssc:100513365	microsomal glutathione S-transferase 2
MKRN2OS	-9.35567	0.000135622	0.00761202	down	0	0	0	192	131	3	chr13:68524538-68535176	-	1264	protein-coding
MMP13	-10.2447	0.000339416	0.0147796	down	1	1	0	2088	229	0	chr9:33549003-33616700	-	3914	protein-coding	ssc:397346	matrix metalloproteinase 13 precursor
MPZL2	-5.60272	1.64612e-07	5.47239e-05	down	5	12	4	757	135	18	chr9:45566365-45578168	-	2015	protein-coding	ssc:100513488	myelin protein zero-like 2
MRAP2	-3.85473	2.68555e-05	0.0023447	down	4	16	20	328	141	21	chr1:53248311-53318111	+	3308	protein-coding	ssc:100515980	melanocortin 2 receptor accessory protein 2
MROH6	-2.79924	0.000183656	0.00912314	down	19	44	32	328	219	39	chr4:988367-994613	+	3950	protein-coding	ssc:100737318	maestro heat-like repeat family member 6
MT1D	-7.76164	2.4614e-06	0.000409286	down	3	4	0	18	624	995	chr6:18650985-18652317	+	546	protein-coding		metallothionein isoform
MTUS2	-2.9625	0.000138852	0.0076716	down	16	10	19	139	161	25	chr11:6038815-6535033	+	8028	protein-coding	ssc:100628132	microtubule associated tumor suppressor candidate 2
MUC1	-6.69356	8.46985e-06	0.00103112	down	6	8	13	1365	1067	8	chr4:94626317-94631194	+	2622	protein-coding	ssc:397382	mucin 1, cell surface associated
MUC20	-6.27161	0.00139987	0.0431365	down	0	10	10	659	591	3	chr13:134254978-134265950	-	1992	protein-coding	ssc:100134954	mucin 20, cell surface associated
MUC4	-4.41189	0.000304991	0.0135886	down	18	3	2	350	154	6	chr13:134192412-134248435	+	4387	protein-coding	ssc:100157344	mucin 4, cell surface associated
MYH11	-3.37361	5.34585e-05	0.00397823	down	2269	5968	1947	52234	39287	2831	chr3:7002667-7143093	+	6704	protein-coding	ssc:100621533	myosin, heavy chain 11, smooth muscle
MYLK	-3.25381	1.68941e-05	0.00168171	down	499	979	665	13300	3878	1030	chr13:136509878-136809674	+	8279	protein-coding	ssc:396848	myosin light chain kinase
MYO5B	-3.32255	6.76956e-05	0.00469982	down	12	46	21	506	132	54	chr1:99418242-99810934	-	6238	protein-coding	ssc:100521829	myosin VB
MYO5C	-9.66346	0.000614298	0.0238638	down	0	0	0	286	115	1	chr1:119407298-119536443	+	6863	protein-coding	ssc:100155557	myosin VC
MYOM2	-3.93576	0.000608844	0.0237587	down	6	3	30	369	124	7	chr15:33529559-33606928	+	4945	protein-coding	ssc:100523824	myomesin 2
NCCRP1	-7.43336	3.0771e-06	0.000497138	down	10	7	7	2463	1410	8	chr6:47925879-47929961	+	1676	protein-coding	ssc:100628094	non-specific cytotoxic cell receptor protein 1 homolog (zebrafish)
NDRG4	-2.378	4.94234e-05	0.00379725	down	114	178	135	591	1206	244	chr6:20222876-20265581	+	3806	protein-coding	ssc:100626374	NDRG family member 4
NECTIN4	-6.53413	0.000249652	0.0116327	down	4	1	9	891	245	2	chr4:89356935-89374358	+	3634	protein-coding
NEFL	-2.15992	0.000196297	0.00964032	down	19	27	21	74	151	56	chr14:8991321-8996900	-	3552	protein-coding	ssc:100521224	neurofilament, light polypeptide
NELL2	-3.44426	7.41683e-05	0.00504254	down	0	12	14	113	81	48	chr5:75505092-75837324	-	3352	protein-coding	ssc:100525817	NEL-like 2 (chicken)
NIPAL1	-4.55835	1.2242e-09	9.20123e-07	down	8	15	16	491	262	61	chr8:37936812-37963492	+	5382	protein-coding	ssc:100520441	NIPA-like domain containing 1
NKX3-1	-5.63134	8.51624e-05	0.00557652	down	0	2	1	80	45	3	chr14:7783296-7787036	-	2512	protein-coding	ssc:100738625	NK3 homeobox 1
NLGN1	-3.87492	0.000104688	0.00641751	down	1	3	4	37	56	11	chr13:111851007-112727202	+	8913	protein-coding	ssc:100521583	neuroligin 1
NOXA1	-4.38849	1.40994e-05	0.00150857	down	8	8	4	286	93	12	NW_018084833:542046-551751	-	2237	protein-coding	ssc:100516894	NADPH oxidase activator 1
NPTX2	-5.07929	4.64626e-05	0.0036313	down	5	8	0	312	92	8	chr3:5720686-5732458	+	2710	protein-coding	ssc:100521613	neuronal pentraxin II
NQO1	-2.72341	0.000110254	0.00657765	down	397	467	454	5230	2207	495	chr6:17292962-17302593	+	1699	protein-coding	ssc:100286873	NAD(P)H dehydrogenase, quinone 1
NR1D1	-2.09312	8.59841e-08	3.16257e-05	down	67	146	107	450	501	309	chr12:22263549-22274131	+	6592	protein-coding		nuclear receptor subfamily 1, group D, member 1
NR1D2	-1.76542	1.45791e-11	2.10024e-08	down	277	494	402	1236	974	1628	chr13:10756954-10791219	+	5206	protein-coding	ssc:100621076	nuclear receptor subfamily 1, group D, member 2
NRG2	-3.62271	1.10454e-05	0.00126451	down	6	6	5	129	28	41	chr2:141660936-141825281	-	4764	protein-coding
NTF4	-4.92019	0.000570446	0.0226177	down	2	3	4	188	50	0	chr6:54271244-54288846	-	1615	protein-coding	ssc:100511085	neurotrophin 4
NXNL2	-4.79054	0.000655765	0.0249696	down	0	3	1	63	29	3	chr14:348225-357227	+	1214	protein-coding	ssc:100739001	nucleoredoxin-like 2
OSGIN1	-3.24292	6.35093e-05	0.00451804	down	29	36	46	677	213	48	chr6:4642762-4656113	-	4589	protein-coding
OVOL1	-10.164	0.000182343	0.00908406	down	0	0	0	395	172	2	chr2:6526679-6538992	-	2920	protein-coding	ssc:100511364	ovo-like 1(Drosophila)
OVOL2	-8.54288	4.08466e-06	0.000614014	down	0	0	0	136	48	1	chr17:26417793-26451707	-	1604	protein-coding	ssc:100739162	ovo-like 2 (Drosophila)
PALM3	-6.08043	2.7801e-09	1.65723e-06	down	5	14	14	1372	522	21	chr2:65117176-65127136	+	2690	protein-coding	ssc:100513460	paralemmin 3
PAQR5	-4.65741	3.44679e-06	0.000544256	down	16	8	12	672	162	19	chr1:167154636-167234835	+	8529	protein-coding	ssc:100521597	progestin and adipoQ receptor family member V
PAX9	-6.47696	0.000628909	0.0242137	down	1	0	0	74	11	1	chr7:63324709-63346326	-	4646	protein-coding	ssc:100156821	paired box 9
PBX4	-2.56069	4.2804e-05	0.00339428	down	21	24	29	135	215	52	chr2:58303066-58363919	+	2652	protein-coding	ssc:100514093	pre-B-cell leukemia homeobox 4
PDE5A	-1.6878	0.00136914	0.0425689	down	566	849	527	3228	1695	898	chr8:104270858-104420955	+	7920	protein-coding	ssc:397616	phosphodiesterase isozyme 5
PER1	-1.04155	0.000758982	0.0276804	down	1399	1844	1374	2072	3010	4387	chr12:53361863-53376723	-	5819	protein-coding		period homolog 1 (Drosophila)
PERP	-7.40976	9.68393e-06	0.00113419	down	1	7	13	2491	398	16	chr1:26301254-26317046	+	1215	protein-coding	ssc:100513507	PERP, TP53 apoptosis effector
PHYHIP	-4.87299	0.000180918	0.00906529	down	1	4	6	198	72	1	chr14:6494395-6506747	-	3171	protein-coding	ssc:100155255	phytanoyl-CoA 2-hydroxylase interacting protein
PIGR	-9.32675	2.10305e-07	6.37813e-05	down	1	7	1	1768	3250	10	chr9:67553094-67574698	-	3986	protein-coding	ssc:397315	polymeric immunoglobulin receptor
PKP1	-7.93625	1.85594e-05	0.00180246	down	0	0	0	70	51	1	chr10:23689394-23735457	+	4748	protein-coding	ssc:100623590	plakophilin 1 (ectodermal dysplasia/skin fragility syndrome)
PKP3	-5.6786	2.35703e-08	1.04477e-05	down	9	8	5	679	358	15	chr2:214238-222762	+	2850	protein-coding		Uncharacterized protein
PLA2G2F	-10.171	0.000136592	0.00764162	down	1	0	0	1020	87	1	chr6:78413459-78423311	+	2875	protein-coding	ssc:100513737	phospholipase A2, group IIF
PLEK2	-2.69157	0.000174004	0.00892584	down	11	21	34	235	92	47	chr7:91110327-91133210	-	2563	protein-coding	ssc:100154251	pleckstrin 2
PLEKHD1	-2.73744	2.24421e-05	0.00204188	down	138	46	38	723	398	448	chr7:93152946-93187730	+	3695	protein-coding
PLPP4	-3.57705	0.00150666	0.045614	down	2	8	26	178	169	5	chr14:130277217-130424632	+	1262	protein-coding
PLS1	-4.43485	1.83208e-06	0.000323175	down	27	19	13	908	271	37	chr13:83307692-83434133	+	4477	protein-coding		Uncharacterized protein
PODNL1	-3.37253	0.000753853	0.0275515	down	9	7	3	85	96	8	chr2:65229987-65235319	+	2358	protein-coding	ssc:100513269	podocan-like 1
POMK	-0.703028	0.000541314	0.0216113	down	316	434	515	570	607	799	chr17:11957615-11978919	+	4009	ncRNA
PON3	-1.97396	0.00116491	0.0374309	down	1040	1572	992	1401	2717	10754	chr9:74983040-75017947	-	9814	protein-coding	ssc:733674	paraoxonase 3
PPM1L	-1.50117	1.04031e-05	0.00120697	down	97	185	158	487	289	394	chr13:100442445-100759968	+	12114	protein-coding	ssc:100622923	protein phosphatase, Mg2+/Mn2+ dependent, 1L
PRAP1	-9.14461	0.000176873	0.00898749	down	0	0	0	34	245	6	chr14:141325965-141329955	+	699	protein-coding	ssc:100154502	proline-rich acidic protein 1
PROC	-5.15053	0.000795063	0.0286936	down	19	13	4	834	410	7	chr15:25043543-25054310	-	1758	protein-coding	ssc:396954	protein C (inactivator of coagulation factors Va and VIIIa)
PROM2	-12.7299	0.00112053	0.0367563	down	0	0	0	2542	821	0	chr3:46001949-46025425	-	5286	protein-coding	ssc:100521959	prominin 2
PROSER2	-2.91176	0.000583524	0.0230367	down	28	38	21	382	195	25	chr10:60033509-60077360	-	3847	protein-coding	ssc:100627913	proline and serine-rich protein 2
PRR15L	-8.59741	6.60087e-06	0.000875005	down	0	0	3	586	343	21	chr12:24203811-24210105	-	2215	protein-coding	ssc:100626612	proline rich 15-like
PRSS27	-4.25881	0.000108464	0.00653315	down	6	4	11	234	119	4	chr3:39395014-39399971	+	1543	protein-coding
PSCA	-6.93975	9.24195e-06	0.00110183	down	4	13	8	1652	993	7	chr4:1479872-1484245	-	2796	protein-coding
PTGDS	-1.76684	5.50703e-05	0.00405535	down	271	522	322	712	1833	1044	NW_018084833:888420-891225	-	723	protein-coding	ssc:397456	prostaglandin D2 synthase 21kDa (brain)
PTN	-2.38104	0.00015146	0.00813135	down	350	247	223	1792	1923	399	chr18:12219708-12309045	+	1595	protein-coding	ssc:397609	pleiotrophic factor beta
PYGB	-3.67004	1.5933e-05	0.0016202	down	45	102	132	2036	922	86	chr17:30940457-30995688	+	5240	protein-coding	ssc:100621536	phosphorylase, glycogen; brain
PYGM	-2.276	0.00063824	0.024464	down	192	306	177	1417	1363	216	chr2:7409330-7421256	+	3233	protein-coding	ssc:733659	phosphorylase, glycogen, muscle
RAB11FIP1	-2.26284	0.00115884	0.0374238	down	155	330	291	2130	920	231	chr15:48527379-48561408	+	9569	protein-coding		Uncharacterized protein
RAB15	-4.71436	8.09442e-07	0.000179395	down	13	27	22	1054	347	25	chr7:89015041-89039482	-	3516	protein-coding
RAB25	-11.3142	0.000820042	0.0291089	down	0	0	1	1668	791	0	chr4:93961136-93970742	-	1169	protein-coding	ssc:100152692	RAB25, member RAS oncogene family
RAB27B	-5.20915	9.85513e-10	7.86666e-07	down	11	28	17	1269	484	70	chr1:104241500-104418721	+	7639	protein-coding	ssc:100154771	RAB27B, member RAS oncogene family
RAP1GAP	-4.37775	4.66332e-05	0.0036313	down	6	18	15	536	153	7	chr6:79664486-79735361	-	4316	protein-coding	ssc:100627043	RAP1 GTPase activating protein
RAPGEFL1	-4.10415	2.34984e-05	0.0020939	down	23	33	11	839	197	29	chr12:22180928-22195841	-	6194	protein-coding	ssc:100525075	Rap guanine nucleotide exchange factor (GEF)-like 1
RASL12	-2.30654	0.00108842	0.0361141	down	126	182	124	1246	571	135	chr1:163089440-163104027	-	2462	protein-coding	ssc:100155433	RAS-like, family 12
RASSF7	-2.64405	0.00108002	0.0361127	down	27	36	76	432	288	34	chr2:329830-332505	+	1709	protein-coding	ssc:100512884	Ras association (RalGDS/AF-6) domain family (N-terminal) member 7
RBP5	-3.12776	0.000119798	0.00688599	down	160	568	142	245	3137	4131	chr5:63601101-63605301	+	1152	protein-coding	ssc:100270724	retinol binding protein 5, cellular
REEP6	-3.17336	4.15615e-07	0.000108149	down	70	94	106	1400	565	237	chr2:76983431-76989017	-	3759	protein-coding		Uncharacterized protein
RHOV	-5.80578	3.30188e-05	0.00277086	down	12	13	24	1310	1086	14	chr1:130443602-130445664	+	1669	protein-coding	ssc:100154565	ras homolog family member V
RIMS1	-3.22024	0.000228552	0.0108543	down	1	19	11	108	109	31	chr1:51785140-52246456	+	11697	protein-coding	ssc:100157596	regulating synaptic membrane exocytosis 1
RNF128	-3.28021	0.000704577	0.0261587	down	25	48	98	1098	276	28	chrX:87111875-87211605	+	3147	protein-coding	ssc:100515872	ring finger protein 128, E3 ubiquitin protein ligase
RNF186	-9.51368	0.000597243	0.0234117	down	0	0	0	228	134	1	chr6:78195692-78199058	-	3365	protein-coding
RNF208	-4.30606	0.000272851	0.0125446	down	2	2	3	88	32	4	NW_018084833:685577-687438	+	1619	protein-coding	ssc:100515466	ring finger protein 208	0	Rnf208	RING finger protein 208
RNF43	-3.29149	0.00016082	0.00847591	down	14	15	18	271	128	17	chr12:34631574-34695021	-	5286	protein-coding	ssc:100517305	ring finger protein 43
RORC	-1.77024	6.95694e-05	0.00479142	down	37	85	71	282	164	158	chr4:97374672-97399017	+	3465	protein-coding	ssc:100622477	RAR-related orphan receptor C
RPS21	-1.09928	0.000301513	0.0135252	down	309	390	429	550	633	1207	chr17:61763606-61764823	+	348	protein-coding	ssc:100037996	ribosomal protein S21
RSPO1	-4.84091	8.15392e-06	0.00100562	down	0	5	19	289	243	26	chr6:93664839-93690328	-	2354	protein-coding	ssc:100623344	R-spondin 1
S100A2	-7.24367	0.000107908	0.00653315	down	18	4	98	8547	6542	13	chr4:96073496-96076825	+	564	protein-coding	ssc:100621379	protein S100-A2-like
SAMD11	-1.18628	0.00104981	0.0355147	down	154	455	387	642	769	665	chr6:63287449-63308231	+	3459	protein-coding	ssc:102163932	sterile alpha motif domain containing 11
SBK1	-1.98842	0.00129985	0.0407815	down	29	50	23	205	108	65	chr3:18674566-18732853	-	4786	protein-coding	ssc:100518006	SH3-binding domain kinase 1
SCN1A	-8.26577	7.58508e-06	0.000964142	down	0	0	0	99	53	1	chr15:72529866-72696715	-	8936	protein-coding		sodium channel, voltage-gated, type I, alpha subunit
SCNN1B	-7.81529	0.000142143	0.00777605	down	0	2	2	555	186	1	chr3:22832259-22902592	-	2622	protein-coding	ssc:100627971	sodium channel, non-voltage-gated 1, beta subunit
SDC1	-2.61337	0.000623846	0.0240724	down	309	256	297	3620	971	295	chr3:117987585-118011886	+	3222	protein-coding	ssc:100519770	syndecan 1
SDCBP2	-3.14156	0.000145168	0.00791648	down	23	54	32	604	205	43	chr17:33967075-33985975	+	2489	protein-coding	ssc:100513633	syndecan binding protein (syntenin) 2
SEMA3E	-2.37058	7.18651e-05	0.00492989	down	37	34	39	224	240	68	chr9:96682178-96941074	+	5843	protein-coding	ssc:100524100	sema domain, immunoglobulin domain (Ig), short basic domain, secreted, (semaphorin) 3E
SEMA4B	-1.5638	0.00105307	0.0355554	down	152	328	341	1093	685	396	chr7:55752854-55793982	+	4356	protein-coding
SERPINB5	-6.0094	2.47663e-07	7.13558e-05	down	3	1	5	369	143	7	chr1:158167756-158195896	-	2773	protein-coding	ssc:100155836	serpin peptidase inhibitor, clade B (ovalbumin), member 5
SFN	-9.29524	6.82822e-07	0.000161698	down	7	3	8	7333	3041	3	chr6:84188521-84189824	+	1304	protein-coding	ssc:733625	stratifin
SGPP2	-6.31163	4.84257e-05	0.00375397	down	0	1	1	92	42	3	chr15:124316309-124462855	+	7044	protein-coding	ssc:100524832	sphingosine-1-phosphate phosphatase 2
SH3GL2	-3.06876	0.000118765	0.00688599	down	222	105	113	2435	960	204	chr1:205081227-205285359	-	2930	protein-coding	ssc:100155580	SH3-domain GRB2-like 2
SHROOM3	-2.2807	0.000154065	0.00824559	down	34	60	96	405	307	101	chr8:72097561-72443869	+	7462	protein-coding	ssc:100512481	shroom family member 3
SIDT1	-4.15692	0.000289313	0.0131575	down	5	11	7	282	76	3	chr13:146300172-146396552	-	5738	protein-coding	ssc:100625203	SID1 transmembrane family, member 1
SLC14A1	-8.58167	4.26354e-06	0.000624608	down	1	2	0	849	194	10	chr1:95354848-95381492	+	3682	protein-coding	ssc:100157861	solute carrier family 14 (urea transporter), member 1
SLC16A12	-3.55843	1.93014e-07	6.17894e-05	down	45	54	59	1188	326	182	chr14:101273977-101368350	-	5061	protein-coding	ssc:100157079	solute carrier family 16, member 12
SLC16A13	-0.984283	0.000799431	0.0287126	down	174	232	237	275	404	566	chr12:52435519-52439631	+	2397	protein-coding	ssc:100517000	solute carrier family 16, member 13
SLC19A3	-6.22407	0.000118513	0.00688599	down	0	3	0	172	17	4	chr15:129071563-129096338	-	2665	protein-coding	ssc:100513826	solute carrier family 19 (thiamine transporter), member 3
SLC22A18	-4.61697	2.64567e-06	0.000435579	down	17	10	6	372	398	16	chr2:2032370-2055756	+	5307	protein-coding	ssc:100737463	solute carrier family 22, member 18
SLC24A3	-1.43617	0.0010867	0.0361141	down	301	403	312	1161	935	481	chr17:27270232-27780535	+	4027	protein-coding	ssc:100625032	solute carrier family 24 (sodium/potassium/calcium exchanger), member 3
SLC30A3	-6.08165	2.78399e-06	0.000454026	down	2	3	1	253	115	2	chr3:111870803-111878234	+	1409	protein-coding	ssc:100169931	solute carrier family 30 (zinc transporter), member 3
SLC34A3	-3.74502	0.000792798	0.0286717	down	0	3	2	27	10	25	NW_018084833:672184-677577	-	3361	protein-coding	ssc:641343	solute carrier family 34 (sodium phosphate), member 3	0	Slc34a3	Sodium-dependent phosphate transport protein 2C
SLC44A4	-5.5554	3.75513e-08	1.54559e-05	down	7	10	7	644	361	13	chr7:23958935-23977466	-	3009	protein-coding	ssc:100124377	solute carrier family 44, member 4
SLC6A7	-4.54061	0.000105747	0.00645342	down	2	4	1	48	96	5	chr2:151221542-151241983	+	4618	protein-coding	ssc:100516251	solute carrier family 6 (neurotransmitter transporter, L-proline), member 7
SLC7A2	-1.22448	0.000113741	0.00671071	down	181	291	220	355	613	593	chr17:5191973-5271849	+	7827	protein-coding	ssc:100037298	solute carrier family 7 (cationic amino acid transporter, y+ system), member 2
SLC7A4	-9.89233	4.17269e-06	0.000621839	down	0	2	2	2385	736	2	chr14:50631693-50638381	-	5663	protein-coding	ssc:100511285	solute carrier family 7 (orphan transporter), member 4
SLC7A9	-5.40143	0.000441476	0.0185688	down	0	2	0	44	25	6	chr6:42664795-42706113	-	1729	protein-coding	ssc:100037973	solute carrier family 7 (glycoprotein-associated amino acid transporter light chain, bo,+ system), member 9
SLC9A3R1	-1.86021	0.00053563	0.0214836	down	252	290	503	1877	1052	488	chr12:6466138-6483539	-	1931	protein-coding	ssc:100233201	solute carrier family 9, subfamily A (NHE3, cation proton antiporter 3), member 3 regulator 1
SLIT2	-1.41951	3.7859e-05	0.0031036	down	148	277	275	552	724	452	chr8:14758426-15149515	+	6251	protein-coding	ssc:100515495	slit homolog 2 (Drosophila)
SLIT3	-1.37297	0.00123461	0.0390892	down	617	778	1033	1741	2914	1143	chr16:54551536-55221427	+	8763	protein-coding	ssc:100513444	slit homolog 3 (Drosophila)
SMIM22	-6.47287	1.01784e-08	4.88762e-06	down	2	3	9	768	277	10	chr3:37599574-37601316	-	1392	protein-coding
SMIM5	-3.83887	0.000111746	0.00661556	down	11	12	9	219	195	7	chr12:5757001-5763864	-	1334	protein-coding	ssc:100625566	small integral membrane protein 5
SNX31	-12.6842	4.97156e-06	0.000710275	down	0	0	1	5011	1329	1	chr4:36303313-36390214	+	2875	protein-coding	ssc:100154375	sorting nexin 31
SOWAHB	-7.90689	3.59187e-06	0.000554399	down	0	0	0	75	41	4	chr8:72538804-72543316	-	4513	protein-coding	ssc:100523320	sosondowah ankyrin repeat domain family member B
SPINT1	-11.4162	1.2433e-06	0.000252857	down	0	0	1	1949	681	7	chr1:130458909-130473791	-	2659	protein-coding	ssc:100157387	serine peptidase inhibitor, Kunitz type 1
SPINT2	-2.97334	0.000410419	0.0174322	down	244	274	507	4759	2118	186	chr6:47181772-47210564	+	1766	protein-coding	ssc:100515207	serine peptidase inhibitor, Kunitz type, 2
SPON1	-1.67351	0.00116403	0.0374309	down	566	1552	1238	3605	4509	1408	chr2:44967982-45299677	-	5427	protein-coding		spondin 1, extracellular matrix protein
SPTLC3	-4.0499	2.13656e-05	0.00197512	down	7	7	3	184	64	17	chr17:21769388-21903269	+	5610	protein-coding	ssc:100519280	serine palmitoyltransferase, long chain base subunit 3
SPTSSB	-13.9673	3.7919e-05	0.0031036	down	0	0	0	6598	1317	1	chr13:101023238-101059917	-	3784	protein-coding	ssc:100623291	serine palmitoyltransferase, small subunit B
STAP2	-4.52414	8.30362e-05	0.0054788	down	9	9	9	366	197	2	chr2:74462318-74471535	+	1627	protein-coding	ssc:100523772	signal transducing adaptor family member 2
STK32C	-3.67761	0.000787312	0.0285331	down	5	5	7	159	30	6	chr14:140512505-140596134	-	3519	protein-coding	ssc:100737116	serine/threonine kinase 32C
STON2	-1.97712	0.00128055	0.0403223	down	118	126	118	863	278	189	chr7:104034913-104189735	-	8265	protein-coding	ssc:100157426	stonin 2
STX19	-5.84553	0.000593393	0.0233667	down	0	1	2	44	101	0	chr13:165858563-165872678	+	1172	protein-coding	ssc:100624797	syntaxin 19
SULT1E1	-7.27925	7.0241e-07	0.00016313	down	22	6	2	3560	1148	136	chr8:66811536-66838181	-	2179	protein-coding	ssc:397052	sulfotransferase family 1E, estrogen-preferring, member 1
SUSD2	-2.03353	0.000131987	0.0074564	down	57	162	75	368	524	207	chr14:49671856-49683889	-	6030	protein-coding	ssc:100625804	sushi domain containing 2
SYNDIG1	-7.60927	6.47957e-05	0.00457193	down	0	0	0	71	25	1	chr17:30621622-30709387	+	2259	protein-coding		Uncharacterized protein
SYNM	-2.65032	5.11427e-05	0.00386071	down	199	411	321	2727	2096	376	chr1:137855644-137883914	+	6762	protein-coding	ssc:100623833	synemin, intermediate filament protein
SYT8	-9.12632	1.39392e-08	6.51262e-06	down	0	1	1	617	338	2	chr2:1245988-1250422	+	2195	protein-coding		Uncharacterized protein
SYTL1	-3.11689	0.000507199	0.020582	down	29	54	68	843	261	31	chr6:84560940-84573316	+	2414	protein-coding	ssc:100511935	synaptotagmin-like 1
TACSTD2	-10.2673	2.56065e-07	7.25671e-05	down	5	7	1	11977	2998	4	chr6:153859488-153861508	+	2021	protein-coding	ssc:100510966	tumor-associated calcium signal transducer 2
TEF	-1.96213	6.35959e-11	7.32921e-08	down	392	633	385	1397	1852	2109	chr5:7119354-7135171	-	4765	protein-coding
TF	-3.28833	0.000284732	0.0130561	down	16	77	62	959	275	46	chr13:74930655-74970599	+	2339	protein-coding	ssc:396996	transferrin
TFPI2	-0.815621	0.000454398	0.0189902	down	2808	4500	4280	6517	6703	5977	chr9:73684236-73694663	-	1772	protein-coding	ssc:100520144	tissue factor pathway inhibitor 2
TGFA	-4.11876	4.36121e-05	0.00344257	down	5	4	12	221	89	10	chr3:71948232-72054257	+	5709	protein-coding	ssc:397484	transforming growth factor, alpha
THSD4	-1.68503	0.00014111	0.00774401	down	122	165	169	415	680	268	chr1:168751403-169328559	+	14280	protein-coding	ssc:100524417	thrombospondin, type I, domain containing 4
TJP3	-6.64061	6.07836e-09	3.18414e-06	down	1	6	3	593	255	10	chr2:74938153-74971431	-	4832	protein-coding	ssc:100626455	tight junction protein 3
TM7SF2	-1.49455	1.78377e-05	0.00175204	down	112	111	149	419	291	287	chr2:7076778-7081502	-	1675	protein-coding	ssc:100514510	transmembrane 7 superfamily member 2
TMC4	-8.74726	0.00094546	0.0326883	down	1	0	2	883	261	0	chr6:55955955-55970265	+	2366	protein-coding	ssc:100521320	transmembrane channel-like 4
TMEM125	-9.33021	7.7439e-06	0.000977145	down	0	1	0	418	198	7	chr6:167973088-167978331	-	2646	protein-coding	ssc:100519781	transmembrane protein 125
TMEM132C	-4.90416	0.000309133	0.0137377	down	0	0	4	70	12	21	chr14:26209553-26611549	-	3913	protein-coding	ssc:100623362	transmembrane protein 132C
TMEM184A	-3.98458	2.08527e-05	0.00193807	down	24	45	24	1013	274	31	chr3:1034662-1044259	-	4507	protein-coding	ssc:100523956	transmembrane protein 184A
TMEM200C	-3.72787	0.000289987	0.0131575	down	13	3	5	95	171	11	chr6:101211852-101217574	+	2908	protein-coding
TMEM213	-6.4043	1.98125e-09	1.3173e-06	down	0	1	3	156	27	131	chr18:10862193-10868584	-	2029	protein-coding	ssc:100517620	transmembrane protein 213
TMPRSS2	-11.4688	0.000178845	0.00898749	down	0	0	0	1022	381	1	chr13:204874759-204905411	-	3030	protein-coding	ssc:100739292	transmembrane protease, serine 2
TNNI2	-3.947	1.25556e-05	0.00139134	down	5	12	7	107	208	16	chr2:1251566-1253883	+	678	protein-coding	ssc:606751	troponin I type 2 (skeletal, fast)
TPM2	-2.29578	0.00121344	0.0385601	down	1988	3937	2740	18485	17608	1890	chr1:236402249-236410390	-	2868	protein-coding	ssc:396693	tropomyosin 2 (beta)
TRIM29	-12.3651	0.00155102	0.0462325	down	0	0	0	1998	613	0	chr9:47256314-47284104	-	3201	protein-coding	ssc:100520758	tripartite motif containing 29
TRPA1	-7.3579	8.93951e-05	0.00578791	down	0	1	0	142	15	1	chr4:63493374-63558486	+	5150	protein-coding	ssc:100152934	transient receptor potential cation channel, subfamily A, member 1
TRPM3	-6.2086	7.07741e-07	0.00016313	down	1	0	2	94	94	12	chr1:223833263-224682424	-	14334	protein-coding	ssc:100157158	transient receptor potential cation channel, subfamily M, member 3
TRPV4	-3.78909	0.000119225	0.00688599	down	18	4	13	365	73	27	chr14:41125819-41169582	+	5106	protein-coding	ssc:100126845	transient receptor potential cation channel, subfamily V, member 4
TRPV6	-4.00438	8.20222e-06	0.00100562	down	9	11	9	236	173	15	chr18:7332253-7348383	+	3004	protein-coding	ssc:100171400	transient receptor potential cation channel, subfamily V, member 6
TSPAN1	-5.9828	0.000100234	0.00621058	down	24	55	50	4871	2166	17	chr6:165224619-165229516	-	1623	protein-coding	ssc:100511571	tetraspanin 1
TSTD1	-2.43597	0.00107674	0.036073	down	30	97	81	575	335	64	chr4:89401320-89402741	+	647	protein-coding	ssc:100153230	thiosulfate sulfurtransferase (rhodanese)-like domain containing 1
TTC22	-5.72317	0.00028868	0.0131575	down	0	4	0	152	26	3	chr6:157555204-157579299	+	3015	protein-coding	ssc:100620707	tetratricopeptide repeat domain 22
TTC23L	-6.2028	0.00146306	0.0446065	down	0	0	0	24	11	2	chr16:20441253-20491569	+	4652	protein-coding	ssc:100513120	tetratricopeptide repeat domain 23-like
TTC25	-1.42043	0.000319215	0.0140772	down	289	253	206	429	616	1016	chr12:20766088-20791527	-	3663	protein-coding	ssc:100525074	tetratricopeptide repeat domain 25
TTLL10	-6.27411	0.000980916	0.033645	down	0	0	0	27	9	3	chr6:63494759-63513884	+	5897	protein-coding		Uncharacterized protein
UPK1A	-14.0959	7.87945e-06	0.000979942	down	0	0	0	6514	2152	3	chr6:45105118-45113631	+	774	protein-coding	ssc:397335	uroplakin 1A
UPK1B	-7.54364	5.16385e-07	0.000125818	down	5	8	26	5273	708	71	chr13:141013953-141026368	-	780	protein-coding	ssc:100144488	uroplakin 1B
UPK2	-11.9923	8.58772e-07	0.000184584	down	2	0	1	8472	3532	1	chr9:46200465-46202754	+	978	protein-coding	ssc:397075	uroplakin 2
UPK3A	-8.24172	1.63085e-06	0.00029992	down	11	14	15	6594	4204	6	chr5:4109985-4122272	-	1114	protein-coding	ssc:397558	uroplakin 3A
VILL	-4.19655	5.47077e-06	0.000756586	down	13	13	23	548	229	20	chr13:22831867-22851282	+	2870	protein-coding	ssc:100628102	villin-like
WDR17	-1.73593	5.69596e-05	0.00411992	down	63	44	59	116	223	212	chr15:38589588-38694439	+	4459	protein-coding	ssc:100157060	WD repeat domain 17
WFDC2	-6.12414	0.000138903	0.0076716	down	5	8	15	1072	597	3	chr17:47816452-47824087	+	550	protein-coding	ssc:396987	Epididymal secretory protein E4
WNT7B	-11.1537	0.000237574	0.0111602	down	0	0	0	851	276	1	chr5:3521412-3572322	+	3865	protein-coding		Protein Wnt
WWC1	-4.57629	2.4623e-06	0.000409286	down	2	7	4	196	58	19	chr16:55418391-55595202	-	4081	protein-coding	ssc:100513827	WW and C2 domain containing 1
XK	-3.00449	9.52907e-05	0.00596844	down	8	33	39	311	191	46	chrX:33544287-33602576	+	4895	protein-coding	ssc:100511169	X-linked Kx blood group (McLeod syndrome)
ZBTB7C	-3.24718	3.80612e-05	0.0031036	down	39	76	38	851	392	67	chr1:97610293-98015158	-	7626	protein-coding	ssc:100520594	zinc finger and BTB domain containing 7C
ZNF691	-1.05712	0.000395946	0.0169844	down	119	189	201	371	328	291	chr6:168540461-168596451	-	6556	protein-coding	ssc:100628198	zinc finger protein 691
