# Supplementary material for: Comparative Transcriptome Analysis Provides Insight into Spatio-Temporal Expression Characteristics and Genetic Regulatory Network in Postnatal Developing Subcutaneous and Visceral Fat of Bama Pig
Source: Front Genet. 2022 Mar 31;13:844833. doi: 10.3389/fgene.2022.844833 (PMC9008487; doi:10.3389/fgene.2022.844833)
Supplement: Supplementary file 1 [file DataSheet1.ZIP › Supplemental Table 9 Differentically expressed genes between 3-Months VAF and 6-Months VAF.xlsx]

## Sheet: Sheet1
AccID	log2FC	Pvalue	FDR	Style	VAF3-1	VAF3-2	VAF3-3	VAF6-1	VAF6-2	Location	Strand	IsoLength	GeneType	KeggID	Description	E-Value2mouse	Blast_Symbol2mouse	Blast_Description2mouse
AADAT	21.1454	1.62095e-06	0.000522971	up	0	0	152	0	0	chr14:19768816-19792254	+	1972	protein-coding	ssc:100152011	aminoadipate aminotransferase
ACOT11	1.86275	0.00022137	0.0135412	up	365	202	217	66	53	chr6:157749917-157832280	-	7058	protein-coding
ACSM2B	20.6887	2.70965e-06	0.000726049	up	0	0	123	0	0	chr3:25357943-25387843	-	3682	protein-coding	ssc:100510957	acyl-CoA synthetase medium-chain family member 2B
ACTG2	6.0402	0.00118249	0.0400622	up	25448	20728	137	295	118	chr3:69097366-69121542	-	1482	protein-coding	ssc:100520667	actin, gamma 2, smooth muscle, enteric
ADAM11	2.33139	0.000863754	0.0331434	up	220	129	99	37	13	chr12:18575716-18597415	-	5028	protein-coding	ssc:100525073	ADAM metallopeptidase domain 11
ADAM28	7.81988	7.49928e-05	0.00701516	up	7491	2499	20	15	11	chr14:8375169-8438622	+	2668	protein-coding	ssc:100152711	ADAM metallopeptidase domain 28
ADAM7	2.9215	0.00154207	0.0467918	up	31	27	58	2	6	chr14:8484391-8554879	+	3621	protein-coding		ADAM metallopeptidase domain 7
ADAMTSL1	3.86201	9.05523e-08	6.81686e-05	up	201	248	93	14	7	chr1:203936654-204944236	-	10001	protein-coding	ssc:102160697	ADAMTS-like 1
ADAMTSL5	1.6212	0.000244159	0.0141908	up	188	284	222	73	50	chr2:76966155-76975555	+	4296	protein-coding	ssc:100512586	ADAMTS-like 5
ADCY8	3.98332	0.00167851	0.0493226	up	185	53	8	3	6	chr4:9645398-9867065	+	4746	protein-coding	ssc:100514402	adenylate cyclase 8 (brain)
ADGRG2	3.83087	7.75964e-05	0.00707493	up	689	173	69	26	12	chrX:15370327-15518746	-	4655	protein-coding
AKR1C1	5.40264	0.000492202	0.0228188	up	1920	1316	44	20	25	chr10:65650223-65679878	+	3307	protein-coding	ssc:733694	aldo-keto reductase family 1, member C1 (dihydrodiol dehydrogenase 1; 20-alpha (3-alpha)-hydroxysteroid dehydrogenase)
AMN	6.81606	0.000159356	0.0107203	up	14	40	22	0	0	NW_018084979:1630488-1639321	+	1738	protein-coding	ssc:100157003	amnion associated transmembrane protein	5e-151	Amn	Protein amnionless
ANXA13	4.20803	3.55108e-05	0.00418947	up	178	85	27	5	4	chr4:15707576-15765934	+	2462	protein-coding	ssc:100155380	annexin A13
ANXA9	4.39983	2.6691e-05	0.00348725	up	997	416	39	20	20	chr4:98224436-98243957	-	6616	protein-coding	ssc:100152685	annexin A9
AP1M2	10.5939	0.000695682	0.0288859	up	707	263	2	0	0	chr2:69341289-69353906	-	1878	protein-coding	ssc:102168166	AP-1 complex subunit mu-2-like
AP1S3	2.94332	0.000362793	0.0186792	up	683	317	95	49	33	chr15:125561513-125637215	-	2857	protein-coding		Uncharacterized protein
AREG	6.71698	1.82786e-05	0.00262697	up	397	142	3	1	2	chr8:70417935-70428106	+	1209	protein-coding	ssc:397668	amphiregulin
ARG2	2.813	0.00140496	0.044266	up	85	54	39	3	11	chr7:91343987-91385911	+	1449	protein-coding	ssc:100155893	arginase 2
ARHGAP8	4.63685	0.000618799	0.0267284	up	199	51	9	1	5	chr5:4399874-4450505	-	1750	protein-coding	ssc:100533202	Rho GTPase activating protein 8
ARHGEF5	5.55584	0.000117097	0.00907442	up	236	72	12	4	0	chr9:113364849-113394446	-	8102	protein-coding	ssc:100627158	Rho guanine nucleotide exchange factor (GEF) 5
ARNT2	2.51546	9.70938e-05	0.00820832	up	53	117	95	14	11	chr7:49259118-49450471	+	6886	protein-coding	ssc:100157219	aryl-hydrocarbon receptor nuclear translocator 2
ASB2	3.25982	0.00027064	0.0152805	up	443	273	48	25	21	chr7:115210885-115258863	-	2845	protein-coding	ssc:100627413	ankyrin repeat and SOCS box containing 2
ATP10B	6.39219	0.000294689	0.0160646	up	239	48	3	0	2	chr16:62569813-62918484	+	9111	protein-coding	ssc:100626997	ATPase, class V, type 10B
ATP6V0A4	6.07365	2.76545e-09	3.25018e-06	up	168	81	122	1	2	chr18:10868208-10966801	+	3062	protein-coding	ssc:100519402	ATPase, H+ transporting, lysosomal V0 subunit a4
ATP6V1C2	6.14562	0.00145695	0.0453403	up	94	21	7	1	0	chr3:125774259-125825752	-	2641	protein-coding	ssc:100512277	ATPase, H+ transporting, lysosomal 42kDa, V1 subunit C2
B4GALNT4	5.83059	0.00123494	0.0411015	up	37	53	10	1	0	chr2:192903-206862	+	5727	protein-coding	ssc:100623649	beta-1,4-N-acetyl-galactosaminyl transferase 4
BAIAP2L1	3.62192	0.00096599	0.0355147	up	356	91	21	9	13	chr3:5472305-5567926	-	2494	protein-coding	ssc:100521439	BAI1-associated protein 2-like 1
BASP1	2.92798	0.00101055	0.0363086	up	2629	1036	228	102	192	chr16:6384322-6440507	+	2386	protein-coding	ssc:100522108	brain abundant, membrane attached signal protein 1
BCAS1	6.34996	0.000575273	0.0253328	up	2048	603	15	6	13	chr17:54920714-55039470	-	3222	protein-coding	ssc:100126238	breast carcinoma amplified sequence 1
BEX3	2.04844	0.000276944	0.0154878	up	1052	938	462	220	114	chrX:84300645-84302124	+	747	protein-coding
BHMT	8.67569	4.39538e-07	0.000217146	up	151	25	101	0	0	chr2:87911093-87935252	+	2437	protein-coding	ssc:397371	betaine--homocysteine S-methyltransferase
BHMT2	7.55724	0.000221846	0.0135412	up	25	3	113	0	0	chr2:87866631-87882623	+	2002	protein-coding	ssc:100523776	betaine--homocysteine S-methyltransferase 2
BTBD11	3.37525	9.64946e-05	0.00820832	up	77	109	37	4	8	chr5:12754535-13071050	-	7427	protein-coding		BTB (POZ) domain containing 11
C13H3orf52	6.90494	0.000455505	0.0217177	up	33	39	5	0	0	chr13:147648098-147680116	-	2196	protein-coding	ssc:100626261	chromosome 13 open reading frame, human C3orf52
C1H15orf48	4.25306	9.7141e-06	0.00168758	up	1370	753	78	36	31	chr1:126304461-126307951	-	774	protein-coding	ssc:100152534	chromosome 1 open reading frame, human C15orf48
C3H16orf45	2.63722	0.00125455	0.0415205	up	216	245	50	30	17	chr3:7248806-7387523	-	2263	protein-coding
C3H16orf89	11.1358	0.000155893	0.0105773	up	1100	307	7	0	0	chr3:37346530-37365367	+	1387	protein-coding	ssc:100624690	chromosome 3 open reading frame, human C16orf89
C3H2orf40	3.11174	9.83366e-06	0.00168979	up	235	547	141	32	28	chr3:48960413-48971878	-	763	protein-coding	ssc:100512958	chromosome 2 open reading frame 40 ortholog
C6	7.19021	9.51115e-05	0.00817184	up	12	61	25	0	0	chr16:26023646-26089518	-	3274	protein-coding	ssc:100037952	complement component 6
C7H6orf132	5.90929	2.82473e-05	0.00363058	up	292	116	7	1	3	chr7:37220323-37258843	-	6953	protein-coding	ssc:102167684	chromosome 7 open reading frame, human C6orf132
C7H6orf89	0.862734	0.000943307	0.0350888	up	1100	1171	1624	603	541	chr7:32544569-32584320	+	7343	protein-coding	ssc:100156227	chromosome 7 open reading frame, human C6orf89
C9H11orf52	5.71317	0.00105009	0.037329	up	117	62	1	1	1	chr9:39646890-39655229	+	2371	protein-coding	ssc:100515398	chromosome 9 open reading frame, human C11orf52
CA12	6.25533	0.00116854	0.0398135	up	1667	221	41	14	1	chr1:108649277-108710658	+	4243	protein-coding	ssc:100152749	carbonic anhydrase XII
CA3	2.34287	8.19143e-05	0.00722135	up	14959	12536	42834	5183	1972	chr4:51227485-51237861	-	1696	protein-coding	ssc:494016	carbonic anhydrase III, muscle specific
CACNA1D	3.68777	0.00120322	0.0403859	up	143	89	12	8	3	chr13:35568534-35911483	+	10740	protein-coding	ssc:100511102	calcium channel, voltage-dependent, L type, alpha 1D subunit
CACNA2D2	5.35882	1.14146e-05	0.00188184	up	447	95	20	5	3	chr13:32845110-32988851	-	5676	protein-coding	ssc:100517557	calcium channel, voltage-dependent, alpha 2/delta subunit 2
CALML4	2.55793	0.000983614	0.035665	up	2314	1627	313	209	206	chr1:166089583-166099794	-	914	protein-coding	ssc:100519528	calmodulin-like 4
CAMK2A	3.38471	0.000793391	0.0314354	up	400	225	25	17	19	chr2:151248356-151353907	-	4539	protein-coding
CARD14	7.28647	0.000422655	0.0204335	up	80	14	5	0	0	chr12:2248337-2275015	-	3416	protein-coding	ssc:100514004	caspase recruitment domain family, member 14
CASP1	2.17782	0.00106394	0.0376106	up	706	887	223	102	125	chr9:35188066-35199364	-	1209	protein-coding	ssc:397319	caspase 1, apoptosis-related cysteine peptidase
CCL21	3.30356	0.000507241	0.0231762	up	3253	7346	538	141	499	chr10:32093783-32094482	+	439	protein-coding	ssc:448797	chemokine (C-C motif) ligand 21
CDH10	6.99133	0.00144041	0.0450918	up	31	49	1	0	0	chr16:12094687-12277672	-	4021	protein-coding	ssc:100523754	cadherin 10, type 2 (T2-cadherin)
CDH16	7.55651	1.21416e-05	0.00188184	up	43	17	73	0	0	chr6:27589183-27599002	-	2932	protein-coding	ssc:100623412	cadherin 16, KSP-cadherin
CDHR1	7.41362	3.61608e-05	0.00423456	up	40	57	14	0	0	chr14:85429506-85455823	+	6837	protein-coding	ssc:100512562	cadherin-related family member 1
CDKN2B	4.54067	0.000147117	0.010291	up	316	153	10	7	5	chr1:200666250-200770880	+	8057	protein-coding	ssc:397227	cyclin-dependent kinase inhibitor 2B (p15, inhibits CDK4)
CERS3	9.46962	0.00052603	0.0236923	up	357	83	6	0	0	chr1:139027604-139154830	-	7088	protein-coding	ssc:100152265	ceramide synthase 3
CHGA	4.01738	0.00160841	0.0480669	up	220	36	21	9	1	chr7:114345542-114357799	+	1668	protein-coding	ssc:397540	chromogranin A (parathyroid secretory protein 1)
CLDN23	5.40319	0.00116375	0.0398135	up	165	52	1	1	2	chr17:483635-484686	-	1052	protein-coding	ssc:100156235	claudin 23
CLDN4	2.54129	0.000498582	0.0229838	up	4242	2242	1633	135	637	chr3:11039711-11053930	+	1777	protein-coding	ssc:733578	claudin 4
CLHC1	2.08807	5.12451e-05	0.00536512	up	93	105	180	28	19	chr3:85992307-86046910	+	2933	protein-coding	ssc:100628091	clathrin heavy chain linker domain containing 1
CNDP1	6.79929	1.01046e-06	0.000384409	up	447	109	20	1	2	chr1:149523983-149564728	-	5155	protein-coding	ssc:100516053	carnosine dipeptidase 1 (metallopeptidase M20 family)
CNTN5	6.35691	0.00127309	0.0417557	up	7	34	14	0	0	chr9:30259603-31469860	+	6874	protein-coding	ssc:100519379	contactin 5
COBL	2.81781	0.00103299	0.0368635	up	120	109	31	13	8	chr9:136850521-137055249	-	5342	protein-coding	ssc:102162308	uncharacterized LOC102162308
COL17A1	8.52854	0.00167306	0.0492887	up	1175	97	3	0	2	chr14:114959404-115007734	-	5921	protein-coding	ssc:414914	collagen, type XVII, alpha 1
COL21A1	2.32813	1.89646e-05	0.002701	up	290	426	204	62	40	chr7:29414851-29609039	+	4388	protein-coding	ssc:100523618	collagen, type XXI, alpha 1
COL26A1	4.60231	3.87636e-07	0.000197682	up	118	172	54	6	2	chr3:9003126-9164074	+	3590	protein-coding		Uncharacterized protein
COL4A6	2.95991	2.29275e-05	0.00309796	up	851	1177	244	86	80	chrX:88634925-88750938	-	6081	protein-coding	ssc:100152680	collagen, type IV, alpha 6
COL6A6	2.09213	0.00153991	0.0467918	up	271	881	1506	108	211	chr13:1817475-1985968	-	8862	protein-coding	ssc:100516642	collagen, type VI, alpha 6
CRABP2	2.79459	0.000334692	0.0178153	up	737	403	152	78	29	chr4:93388198-93393861	+	584	protein-coding	ssc:100155151	cellular retinoic acid binding protein 2
CRB3	5.3568	3.14423e-05	0.00384778	up	688	205	11	10	3	chr2:72618059-72623266	-	3233	protein-coding		Uncharacterized protein
CST6	3.34692	2.2247e-05	0.00305829	up	373	290	102	33	10	chr2:6323737-6325519	-	719	protein-coding	ssc:100522360	cystatin-M-like
CUL7	1.13385	0.000130111	0.00944497	up	558	541	712	199	243	chr7:38097848-38116041	-	5758	protein-coding	ssc:100141398	cullin 7
CUX2	4.12971	2.37067e-05	0.0031494	up	441	282	35	12	13	chr14:32311781-32587194	+	7076	protein-coding	ssc:100153673	cut-like homeobox 2
CYSRT1	4.22269	0.000263137	0.0150178	up	212	162	11	8	4	NW_018084833:681718-686036	-	1154	protein-coding	ssc:100515295	chromosome 1 open reading frame, human C9orf169
DAPL1	7.92908	1.76675e-05	0.00258617	up	1155	1351	13	3	3	chr15:65796462-65820450	+	521	protein-coding	ssc:100157537	death associated protein-like 1
DDR1	2.64625	0.000856438	0.0330691	up	2132	904	275	151	153	chr7:23371358-23391585	+	5665	protein-coding	ssc:100144462	discoidin domain receptor tyrosine kinase 1
DEGS2	3.74754	0.000405243	0.0200203	up	1076	528	34	37	34	chr7:121058102-121131612	-	4852	protein-coding		Uncharacterized protein
DENND2D	2.35473	0.000210423	0.0129439	up	1470	611	426	146	131	chr4:109121876-109142253	+	4827	protein-coding	ssc:100157652	DENN/MADD domain containing 2D
DLG3	3.61373	0.000113927	0.00899848	up	651	263	57	28	18	chrX:56471941-56531481	+	6544	protein-coding	ssc:100516124	discs, large homolog 3
DRC1	1.95625	0.000459184	0.0217342	up	108	214	125	30	33	chr3:112581765-112621664	-	2825	protein-coding	ssc:102160088	dynein regulatory complex subunit 1 homolog (Chlamydomonas)
DSG2	3.33074	0.000552918	0.0245536	up	396	121	40	18	14	chr6:115400223-115453763	+	5151	protein-coding	ssc:100625833	desmoglein 2
DTNA	3.60248	0.000189163	0.0120473	up	648	338	44	22	27	chr6:118333069-118753516	+	7252	protein-coding	ssc:100627626	dystrobrevin, alpha
EGFL6	4.59132	3.66748e-05	0.00426318	up	29	61	93	4	0	chrX:10218108-10284152	+	2523	protein-coding	ssc:100153585	EGF-like-domain, multiple 6
EGLN3	3.12942	4.72391e-05	0.00512276	up	340	263	74	20	24	chr7:65805513-65833536	+	3220	protein-coding	ssc:100152368	egl-9 family hypoxia-inducible factor 3
ELN	1.72715	0.000344762	0.0181678	up	19389	47514	25470	8538	6774	chr3:11214194-11245891	+	3512	protein-coding		elastin
EMILIN3	1.25999	0.000120351	0.00928113	up	277	317	418	124	102	chr17:44006838-44013501	-	3676	protein-coding	ssc:100519117	elastin microfibril interfacer 3
ENPP3	2.33757	0.00138761	0.0441383	up	383	572	113	60	60	chr1:31859180-31932617	-	3483	protein-coding
ENPP5	6.87466	0.000125708	0.00937417	up	1520	259	21	5	4	chr7:40920030-40936380	-	4245	protein-coding		ectonucleotide pyrophosphatase/phosphodiesterase 5 (putative)
EPCAM	13.3531	0.000104668	0.00856782	up	5225	1339	3	0	0	chr3:93169800-93185221	-	1368	protein-coding	ssc:403163	epithelial cell adhesion molecule
EPHA7	2.87922	5.6114e-05	0.00568658	up	180	184	66	19	14	chr1:60771567-60944092	-	6677	protein-coding	ssc:100154222	EPH receptor A7
EPN3	3.03759	0.000726176	0.0295357	up	606	205	82	18	44	chr12:26812653-26825485	+	5538	protein-coding	ssc:100512679	epsin 3
EPS8L2	4.45097	6.29858e-05	0.00606417	up	1086	476	38	34	9	chr2:435257-452630	+	3376	protein-coding		Uncharacterized protein
ESRP2	6.8427	3.36315e-07	0.000189886	up	759	206	15	3	2	chr6:28804425-28814478	-	5828	protein-coding
F2	5.97893	5.50511e-07	0.000248658	up	1019	254	27	5	7	chr2:15793257-15819151	-	1996	protein-coding	ssc:100144442	coagulation factor II (thrombin)
F2RL1	2.58751	0.000316055	0.0170529	up	387	137	117	28	32	chr2:85732082-85747552	+	3020	protein-coding	ssc:100519703	coagulation factor II (thrombin) receptor-like 1
FAM160A1	3.20086	6.32923e-05	0.00606417	up	295	75	123	21	9	chr8:77328626-77628111	-	6312	protein-coding	ssc:100627876	family with sequence similarity 160, member A1
FAM169A	3.40293	0.000702685	0.028929	up	101	42	26	3	6	chr2:83852217-83927656	-	7241	protein-coding	ssc:100518001	family with sequence similarity 169, member A
FAM83D	4.17724	4.25763e-06	0.00103552	up	348	170	52	7	11	chr17:41868982-41892222	+	2857	protein-coding	ssc:102164658	family with sequence similarity 83, member D
FAM83E	7.52254	0.000239429	0.0141333	up	174	140	1	1	0	chr6:53963543-53974207	-	4085	protein-coding	ssc:100626173	family with sequence similarity 83, member E
FAM83F	7.54825	4.26224e-05	0.0048476	up	202	110	10	1	0	chr5:8320972-8354738	-	6043	protein-coding	ssc:100155438	family with sequence similarity 83, member F
FAM83G	5.61302	3.50429e-05	0.00416537	up	233	92	10	3	1	chr12:60296749-60322653	+	3136	protein-coding	ssc:102165932	family with sequence similarity 83, member G
FBXO2	4.84815	0.000279602	0.0155642	up	86	54	11	1	2	chr6:71740647-71747265	-	1314	protein-coding	ssc:100511640	F-box protein 2
FER1L4	5.81882	0.000701295	0.028929	up	1949	327	31	14	10	chr17:38900118-38945936	-	8008	protein-coding	ssc:102162661	fer-1-like 4 (C. elegans), pseudogene
FOXC2	3.25019	0.00107716	0.0377581	up	238	415	27	18	23	chr6:2552141-2555041	-	2901	protein-coding	ssc:100526107	forkhead box C2 (MFH-1, mesenchyme forkhead 1)
FOXQ1	11.9463	0.000199322	0.0123572	up	1744	736	3	0	0	chr7:664360-666401	+	2042	protein-coding	ssc:100152843	forkhead box Q1
FUT2	7.29133	0.000157876	0.0106661	up	205	57	6	1	0	chr6:54034666-54044891	+	2316	protein-coding	ssc:397139	fucosyltransferase 2 (secretor status included)
FXYD2	4.82691	2.24474e-05	0.00305923	up	184	59	56	6	0	chr9:45165314-45172440	-	675	protein-coding	ssc:541593	FXYD domain containing ion transport regulator 2
G0S2	1.29483	0.000190103	0.0120473	up	720	1145	1400	378	330	chr9:133287065-133288066	-	855	protein-coding	ssc:100624161	G0/G1 switch protein 2-like
GALNT12	2.38275	0.00146606	0.0454058	up	269	182	101	47	13	chr1:240595423-240639625	+	2107	protein-coding	ssc:100512452	UDP-N-acetyl-alpha-D-galactosamine:polypeptide N-acetylgalactosaminyltransferase 12 (GalNAc-T12)
GALNT3	6.37404	4.84686e-05	0.00518903	up	321	100	3	2	1	chr15:72276502-72343524	-	3990	protein-coding	ssc:100515629	UDP-N-acetyl-alpha-D-galactosamine:polypeptide N-acetylgalactosaminyltransferase 3 (GalNAc-T3)
GALR1	2.41566	0.000954758	0.0351836	up	298	361	126	20	62	chr1:147442977-147466731	-	12222	protein-coding	ssc:100736969	galanin receptor 1
GAS2	3.54237	0.000133143	0.00961121	up	1200	327	102	44	37	chr2:36712758-36885436	-	3581	protein-coding	ssc:100625743	growth arrest-specific 2
GATA3	3.0629	0.000558963	0.0247525	up	1511	726	127	68	95	chr10:63367684-63397977	-	3984	protein-coding	ssc:733631	GATA binding protein 3
GPLD1	4.4807	0.00137386	0.0438774	up	16	20	97	3	0	chr7:19289385-19355606	-	7330	protein-coding	ssc:100157497	glycosylphosphatidylinositol specific phospholipase D1
GRAMD1C	4.17766	0.000311759	0.0168788	up	374	143	17	4	13	chr13:145997738-146105785	-	3680	protein-coding		GRAM domain containing 1C
GRB14	2.85753	0.000754189	0.0303384	up	301	210	47	19	25	chr15:71119928-71247426	-	2285	protein-coding	ssc:100514075	growth factor receptor-bound protein 14
GRHL3	6.86682	0.00101699	0.036457	up	941	244	37	0	6	chr6:82014022-82050240	+	5274	protein-coding	ssc:100521975	grainyhead-like protein 3 homolog
GRIA4	3.21737	2.71606e-05	0.00351952	up	233	130	64	14	12	chr9:35442060-35803989	+	5095	protein-coding	ssc:100524886	glutamate receptor, ionotropic, AMPA 4
GRIP1	8.18381	0.000103675	0.00856782	up	145	36	2	0	0	chr5:30697018-31175412	-	9801	protein-coding	ssc:100514286	glutamate receptor interacting protein 1
GRTP1	3.99165	0.000266143	0.0151347	up	918	576	28	39	17	chr11:78618720-78637502	-	1303	protein-coding	ssc:100518272	growth hormone regulated TBC protein 1
HABP2	8.69877	7.02318e-07	0.000284691	up	137	108	22	0	0	chr14:123893990-123929445	+	2943	protein-coding	ssc:100157966	hyaluronan binding protein 2
HAMP	5.21825	0.00143373	0.0449719	up	30	163	2	1	2	chr6:44785863-44787303	+	399	protein-coding	ssc:397207	hepcidin antimicrobial peptide
HEPH	5.73529	7.27143e-05	0.00688347	up	102	66	17	2	0	chrX:52314911-52397384	+	7919	protein-coding	ssc:100512938	hephaestin
HHIP	3.46714	1.02127e-06	0.000384409	up	855	857	224	36	63	chr8:83583735-83678368	-	9262	protein-coding	ssc:100525059	hedgehog interacting protein
HIF3A	2.61039	0.00118501	0.0400622	up	25	62	62	7	6	chr6:52342893-52376339	+	7443	protein-coding	ssc:100621574	hypoxia inducible factor 3, alpha subunit
HNF1B	4.72708	9.79845e-05	0.00823956	up	220	87	12	4	3	chr12:39143119-39201631	-	3074	protein-coding	ssc:397002	HNF1 homeobox B
HOXC13	8.28662	0.000163311	0.0108478	up	166	29	1	0	0	chr5:19151096-19159008	+	2435	protein-coding	ssc:100518969	homeobox C13
HRH2	3.48479	0.000776221	0.0309881	up	29	84	29	2	5	chr2:81883670-81932464	-	4828	protein-coding	ssc:100625720	histamine receptor H2
HRK	6.99463	0.000173532	0.0113362	up	17	53	14	0	0	chr14:35612920-35632760	+	5235	protein-coding	ssc:100155596	harakiri, BCL2 interacting protein (contains only BH3 domain)
HSD11B2	6.81687	0.00024381	0.0141908	up	5176	1698	28	23	13	chr6:28084087-28089256	+	1386	protein-coding	ssc:396948	hydroxysteroid (11-beta) dehydrogenase 2
HSD17B2	11.7629	2.96145e-05	0.00376721	up	21764	7398	12	5	0	chr6:6296429-6360434	-	1167	protein-coding	ssc:100312973	hydroxysteroid (17-beta) dehydrogenase 2
IDO1	5.47301	0.00113914	0.0392345	up	32	25	24	1	0	chr17:9245283-9260140	+	1233	protein-coding	ssc:100519877	indoleamine 2,3-dioxygenase 1
IFT22	1.33473	9.66449e-06	0.00168758	up	435	501	540	173	143	chr3:8977497-8981635	-	1497	protein-coding	ssc:100519188	rab-like protein 5-like
IGFALS	1.54851	0.000498668	0.0229838	up	300	551	817	150	149	chr3:40173595-40177789	+	2063	protein-coding	ssc:397322	insulin-like growth factor binding protein, acid labile subunit
IGSF10	1.55533	0.00145488	0.0453403	up	615	1203	614	265	192	chr13:91625421-91679494	-	8773	protein-coding	ssc:100524956	immunoglobulin superfamily, member 10
IGSF5	5.93855	0.000185895	0.0119091	up	372	46	3	1	3	chr13:203325385-203372361	+	2819	protein-coding	ssc:100517006	immunoglobulin superfamily, member 5
IGSF9	3.44832	0.000811346	0.0319069	up	252	75	31	14	5	chr4:90543766-90564174	+	5059	protein-coding	ssc:100625319	immunoglobulin superfamily, member 9
IGSF9B	3.91519	0.00130919	0.0425865	up	118	56	10	2	5	chr9:60467321-60521463	-	16206	protein-coding	ssc:100626754	immunoglobulin superfamily, member 9B
ILDR1	9.17524	0.000808516	0.0319069	up	273	87	4	0	0	chr13:138530905-138575483	+	7509	protein-coding	ssc:100620323	immunoglobulin-like domain containing receptor 1
IRF6	7.26173	0.000350672	0.0183568	up	929	110	7	2	2	chr9:133164360-133184045	+	5909	protein-coding	ssc:397521	interferon regulatory factor 6
KAZALD1	1.47666	0.000904658	0.0342636	up	526	826	838	289	136	chr14:112142746-112146538	+	1978	protein-coding	ssc:100624902	Kazal-type serine peptidase inhibitor domain 1
KBTBD11	2.42787	0.00078587	0.0312156	up	165	318	83	25	34	chr15:33487439-33501274	+	8468	protein-coding	ssc:100625139	kelch repeat and BTB (POZ) domain containing 11
KCNE1	3.25947	0.00162723	0.048446	up	267	313	19	15	21	chr13:198051281-198059444	-	935	protein-coding	ssc:397331	potassium voltage-gated channel, Isk-related family, member 1
KCNH2	4.07723	0.000112601	0.00899848	up	373	338	22	9	16	chr18:6242826-6279154	+	4340	protein-coding		potassium voltage-gated channel, subfamily H (eag-related), member 2
KCNJ15	2.55825	0.00140312	0.044266	up	95	29	72	8	10	chr13:201894036-201941449	+	7966	protein-coding	ssc:100152071	potassium inwardly-rectifying channel, subfamily J, member 15
KCNJ16	7.25365	7.78695e-05	0.00707493	up	209	33	22	1	0	chr12:10393172-10538423	-	4783	protein-coding	ssc:100519442	potassium inwardly-rectifying channel, subfamily J, member 16
KCNK1	6.18535	2.42842e-06	0.000685551	up	735	248	10	5	3	chr14:57268064-57319338	-	2072	protein-coding	ssc:100156432	potassium channel, subfamily K, member 1
KCNK6	1.99572	0.000127637	0.00942907	up	214	198	128	37	38	chr6:47237665-47249178	+	5815	protein-coding	ssc:100514651	potassium channel, subfamily K, member 6
KCNMB1	3.87123	0.000126578	0.00939469	up	1536	1066	63	62	44	chr16:53616532-53631197	+	4037	protein-coding	ssc:100271876	potassium large conductance calcium-activated channel, subfamily M, beta member 1
KIAA1211L	5.60264	6.05383e-05	0.00594441	up	229	100	7	1	3	chr3:55350490-55489126	+	4740	protein-coding	ssc:100526102	KIAA1211-like ortholog
KIAA1456	2.1581	0.000589095	0.0257265	up	86	101	65	12	19	chr17:1060452-1120237	+	7125	protein-coding	ssc:100525134	KIAA1456 ortholog
KIF26B	2.21345	0.000464652	0.0219274	up	52	55	65	12	8	chr10:17708365-18220052	+	15679	protein-coding	ssc:100516102	kinesin family member 26B
KLHDC7A	4.97394	0.000414979	0.0203109	up	274	86	13	7	0	chr6:77022168-77030776	+	8609	protein-coding	ssc:100622416	kelch domain containing 7A
KRT23	6.08698	0.000992031	0.0358387	up	833	207	7	4	5	chr12:21526868-21547063	+	2900	protein-coding	ssc:100519795	keratin 23 (histone deacetylase inducible)
KRTCAP3	2.78535	0.0016571	0.0490582	up	562	266	65	50	25	chr3:111718581-111720245	-	1058	protein-coding	ssc:102159544	keratinocyte associated protein 3
KY	3.55566	0.00131218	0.0425959	up	45	38	304	2	14	chr13:75726031-75774981	-	5907	protein-coding	ssc:100524398	kyphoscoliosis peptidase
LAMB3	2.67191	0.000113319	0.00899848	up	866	297	237	58	66	chr9:133298009-133351162	+	3996	protein-coding	ssc:100513489	laminin, beta 3
LARGE2	4.70386	0.000125162	0.00937417	up	153	54	18	4	1	chr2:16545436-16550922	-	2672	protein-coding
LGALS3	3.34787	0.000368352	0.0187848	up	10278	5689	569	614	333	chr1:184478639-184496155	+	1070	protein-coding	ssc:100038033	lectin, galactoside-binding, soluble, 3
LGALS4	4.21212	0.000250394	0.0144999	up	428	346	17	20	5	chr6:47616984-47625435	-	1099	protein-coding	ssc:397041	lectin, galactoside-binding, soluble, 4
LGI2	3.53295	0.000748136	0.0301717	up	21	62	45	5	1	chr8:18986549-19017238	-	2145	protein-coding	ssc:100623207	leucine-rich repeat LGI family, member 2
LOC100152619	3.22109	0.000240487	0.0141333	up	603	177	80	27	26	chr7:91294483-91306994	+	3637	protein-coding
LOC100156167	2.56	0.00076301	0.0305378	up	38	44	49	8	4	chr4:101408108-101415914	-	1032	protein-coding	ssc:100156167	d-3-phosphoglycerate dehydrogenase-like
LOC100510917	11.4511	0.000932387	0.0348679	up	1442	313	1	0	0	chr7:46610466-46631202	-	1077	protein-coding	ssc:100510917	glutathione S-transferase A4-like
LOC100511846	6.75189	0.00116172	0.0398135	up	131	52	1	1	0	chr1:52944189-52967472	-	2045	protein-coding	ssc:100511846	uncharacterized LOC100511846
LOC100519934	6.8606	0.000100915	0.00839662	up	7176	5380	59	26	37	chr1:73119758-73124368	-	1853	ncRNA	ssc:100519934	uncharacterized LOC100519934
LOC100520491	1.41324	0.00159677	0.0478093	up	830	936	526	228	249	chr5:62106699-62121394	+	1454	protein-coding	ssc:100520491	killer cell lectin-like receptor subfamily B member 1B allele B-like
LOC100522421	3.46301	0.000716824	0.0293582	up	174	72	25	4	10	chr2:4910123-4928559	+	2683	protein-coding	ssc:100522421	aldehyde dehydrogenase family 3 member B1-like
LOC100523457	4.76077	5.50765e-05	0.00565392	up	24	81	44	2	1	chr9:10833010-10867824	-	2860	protein-coding	ssc:100523457	olfactory guanylyl cyclase GC-D-like
LOC100523909	1.36496	0.000143506	0.010128	up	3444	3296	6904	1439	1336	chr6:164718393-164737693	-	1873	protein-coding	ssc:100523909	cytochrome P450 4B1-like
LOC100524475	1.28087	0.00140843	0.044266	up	1147	900	732	311	320	chr1:234278168-234370655	-	4130	protein-coding
LOC100526118	10.8083	0.0012619	0.0415205	up	234	908	1	0	0	chr7:46571106-46588139	-	1056	protein-coding	ssc:100526118	glutathione S-transferase A1-like
LOC100624136	3.60374	0.000667203	0.0283543	up	171	80	22	10	3	chr9:115868345-115987710	-	8140	protein-coding
LOC100625498	8.2503	1.20192e-05	0.00188184	up	106	80	8	0	0	chr12:5749803-5752753	-	1689	protein-coding	ssc:100625498	uncharacterized LOC100625498
LOC102157546	2.40308	0.00126206	0.0415205	up	285	488	95	45	48	chr7:49099838-49150374	-	4428	ncRNA	ssc:102157546	uncharacterized LOC102157546
LOC102163816	2.77637	2.61157e-05	0.00344053	up	88	84	64	12	7	chr2:6749941-6794116	+	10263	ncRNA	ssc:102163816	uncharacterized LOC102163816
LOC102165318	5.23093	0.00155657	0.0470514	up	1614	410	27	18	14	chr12:8204840-8585992	+	8572	protein-coding	ssc:102165318	uncharacterized LOC102165318
LOC102166633	6.86795	0.00132431	0.042814	up	51	21	2	0	0	chr13:5427669-5444474	+	14504	ncRNA	ssc:102166633	uncharacterized LOC102166633
LOC102167506	4.26178	7.91683e-05	0.0071112	up	118	72	47	7	0	chr11:71532459-71699936	-	4194	ncRNA	ssc:102167506	uncharacterized LOC102167506
LOC106504343	5.98467	0.000456086	0.0217177	up	18	30	76	0	1	chr7:18234998-18934968	-	1302	ncRNA
LOC106504447	8.22534	0.000486287	0.0226109	up	483	557	5	0	2	chr7:62487166-62510412	-	6360	ncRNA
LOC106505710	4.99936	4.89066e-05	0.00518903	up	49	156	22	1	3	chr13:86299032-86327683	+	2411	ncRNA
LOC106506390	4.3859	0.00156506	0.0471277	up	22	32	22	2	0	chr15:129958730-129980841	-	7224	ncRNA
LOC106509868	2.89413	0.00125279	0.0415205	up	180	192	30	17	14	chr3:112040005-112043519	+	2441	ncRNA
LOC110255172	6.75387	0.00012891	0.00944497	up	24	30	18	0	0	chr1:243033379-243039795	-	3351	protein-coding
LOC110255214	3.32763	0.000954351	0.0351836	up	1658	373	113	93	32	chr12:25270162-25303023	+	2995	protein-coding
LOC110256041	7.78099	0.000146345	0.0102826	up	100	36	3	0	0	chr12:39201446-39203542	+	1505	ncRNA
LOC110256284	7.09296	0.000826485	0.0322615	up	199	34	1	0	1	chr13:205159380-205160640	+	551	ncRNA
LOC110257476	3.85788	0.00156361	0.0471277	up	67	64	21	6	0	chr17:2914-120740	-	9061	protein-coding
LOC110258338	1.58376	0.00119135	0.0400726	up	788	608	426	210	129	NW_018084979:1845964-1847755	+	1792	pseudo
LOC110259230	3.58155	0.000446586	0.0213942	up	329	259	29	23	7	chr2:4120821-4123519	-	541	ncRNA
LOC110259371	1.96403	0.000710093	0.0291581	up	99	134	78	24	20	chr2:75807806-75834866	-	6651	protein-coding
LOC110259473	2.99426	0.00133541	0.0430847	up	154	52	32	9	8	chr2:132143417-132148692	-	3988	ncRNA
LOC110260349	2.55521	3.71367e-06	0.000925105	up	678	364	294	69	58	chr4:110475131-110481015	-	1215	pseudo
LOC110261221	3.98612	0.000243384	0.0141908	up	327	119	21	6	11	chr6:152321816-152358179	+	2290	protein-coding
LOC110261231	3.14161	4.3837e-05	0.00491503	up	182	195	162	4	29	chr6:160623289-160625502	+	1191	ncRNA
LRCH2	2.22982	0.000235184	0.0140392	up	79	67	70	10	15	chrX:94486560-94589930	-	5024	protein-coding	ssc:100155794	leucine-rich repeats and calponin homology (CH) domain containing 2
LRRC4B	4.26762	0.000190513	0.0120473	up	188	134	12	4	6	chr6:55346787-55409876	-	2716	protein-coding		leucine rich repeat containing 4B
LSR	3.75778	3.18843e-05	0.00384778	up	404	272	50	20	11	chr6:44759091-44773378	+	2215	protein-coding	ssc:100516738	lipolysis stimulated lipoprotein receptor
LY6D	6.24122	0.00135647	0.0434099	up	4738	1560	14	29	20	chr4:1444029-1445714	+	808	protein-coding
LYAR	1.22174	0.00171521	0.0499369	up	252	298	235	95	89	chr8:6081332-6099861	+	1570	protein-coding	ssc:414404	apoptosis-related protein
LYPD6	3.30521	0.00118598	0.0400622	up	158	364	38	6	26	chr15:2579619-2696153	-	3586	protein-coding	ssc:100521871	LY6/PLAUR domain containing 6
LYVE1	1.00949	0.000361082	0.0186792	up	2010	1938	2812	795	994	chr2:48937357-48954206	+	2423	protein-coding	ssc:397626	lymphatic vessel endothelial hyaluronan receptor 1
LYZ	3.28132	0.000236322	0.0140451	up	504	339	53	24	29	chr5:33612593-33618953	+	1264	protein-coding	ssc:100157211	lysozyme
MAL	5.11591	0.000693694	0.0288859	up	3846	2292	100	62	43	chr3:46223610-46242306	-	1574	protein-coding		Uncharacterized protein
MAP7	3.66666	0.000363918	0.0186792	up	646	192	36	21	19	chr1:27606021-27782754	+	5223	protein-coding
MAPK13	3.18254	0.000367046	0.0187787	up	360	210	44	23	16	chr7:31880643-31889586	+	1817	protein-coding	ssc:100155841	mitogen-activated protein kinase 13
MARCKSL1	2.36224	0.000885121	0.0336367	up	2091	1189	399	244	166	chr6:88785412-88787772	-	1594	protein-coding	ssc:100518914	MARCKS-like 1
MBOAT2	2.45619	0.000357062	0.0186297	up	497	273	129	51	42	chr3:127243797-127365443	+	8487	protein-coding	ssc:102160090	membrane bound O-acyltransferase domain containing 2
MDK	2.10982	0.00105402	0.0373609	up	2717	6059	1426	696	636	chr2:16130787-16133791	-	1295	protein-coding	ssc:100359358	midkine (neurite growth-promoting factor 2)
MKRN2OS	7.57131	0.000111647	0.00899848	up	192	131	3	1	0	chr13:68524538-68535176	-	1264	protein-coding
MMP1	9.64394	0.00140279	0.044266	up	2274	453	0	1	1	chr9:33411738-33420205	-	1997	protein-coding	ssc:397320	matrix metallopeptidase 1 (interstitial collagenase)
MMP16	1.98924	4.70179e-10	9.29133e-07	up	416	458	460	92	90	chr4:48556826-48867959	+	12032	protein-coding	ssc:100153257	matrix metallopeptidase 16 (membrane-inserted)
MPZL2	5.74178	6.54539e-06	0.00133519	up	757	135	18	7	3	chr9:45566365-45578168	-	2015	protein-coding	ssc:100513488	myelin protein zero-like 2
MRAP	2.97513	0.00107676	0.0377581	up	92	155	29	13	7	chr13:195950949-195973501	+	1160	protein-coding
MROH6	3.31195	0.000254167	0.0145668	up	328	219	39	19	15	chr4:988367-994613	+	3950	protein-coding	ssc:100737318	maestro heat-like repeat family member 6
MST1	1.54437	0.00146767	0.0454058	up	134	125	277	45	51	chr13:32214934-32220045	-	2535	protein-coding	ssc:100512987	macrophage stimulating 1 (hepatocyte growth factor-like)
MSX2	4.88181	0.00010514	0.00856782	up	253	89	11	5	2	chr16:49765587-49771745	-	2283	protein-coding
MT1D	8.0967	0.000100287	0.00838859	up	18	624	995	0	3	chr6:18650985-18652317	+	546	protein-coding		metallothionein isoform
MTUS2	3.64406	0.000363244	0.0186792	up	139	161	25	12	3	chr11:6038815-6535033	+	8028	protein-coding	ssc:100628132	microtubule associated tumor suppressor candidate 2
MUC1	6.01999	0.0011806	0.0400622	up	1365	1067	8	14	8	chr4:94626317-94631194	+	2622	protein-coding	ssc:397382	mucin 1, cell surface associated
MUC20	6.18785	0.00138194	0.0440465	up	659	591	3	5	5	chr13:134254978-134265950	-	1992	protein-coding	ssc:100134954	mucin 20, cell surface associated
MYH11	3.43956	0.000228388	0.0138337	up	52234	39287	2831	2337	2694	chr3:7002667-7143093	+	6704	protein-coding	ssc:100621533	myosin, heavy chain 11, smooth muscle
MYLK	2.91671	0.00106582	0.0376106	up	13300	3878	1030	661	734	chr13:136509878-136809674	+	8279	protein-coding	ssc:396848	myosin light chain kinase
MYOM2	6.18884	1.15992e-05	0.00188184	up	369	124	7	2	2	chr15:33529559-33606928	+	4945	protein-coding	ssc:100523824	myomesin 2
NCAM1	2.31449	2.07112e-06	0.000632923	up	766	1018	518	107	149	chr9:40628602-40960605	+	6909	protein-coding	ssc:100515564	neural cell adhesion molecule 1
NCCRP1	7.58148	0.000413579	0.0203052	up	2463	1410	8	11	1	chr6:47925879-47929961	+	1676	protein-coding	ssc:100628094	non-specific cytotoxic cell receptor protein 1 homolog (zebrafish)
NECTIN1	3.10638	0.000635991	0.0273962	up	1073	234	122	59	37	chr9:46823552-46891564	-	6241	protein-coding
NFE2L3	3.44042	4.67059e-06	0.00107707	up	1011	340	210	45	37	chr18:46213392-46250309	-	8240	protein-coding	ssc:100622324	nuclear factor, erythroid 2-like 3
NGFR	1.85463	4.31171e-05	0.00486884	up	402	229	447	64	95	chr12:25699410-25720355	+	3448	protein-coding	ssc:100525607	nerve growth factor receptor
NIPAL1	6.06083	2.7308e-09	3.25018e-06	up	491	262	61	3	4	chr8:37936812-37963492	+	5382	protein-coding	ssc:100520441	NIPA-like domain containing 1
NNAT	1.77543	0.000346604	0.0182042	up	3337	6086	11609	1293	1873	chr17:40625990-40629523	+	2286	protein-coding	ssc:449004	neuronatin
NREP	2.26909	9.73781e-08	6.9975e-05	up	5247	8875	4896	1052	1119	chr2:117505851-117867805	+	3218	protein-coding		P311
NRGN	4.80801	0.000525682	0.0236923	up	283	196	2	5	5	chr9:51967313-51977197	+	1392	protein-coding	ssc:100738830	neurogranin (protein kinase C substrate, RC3)
NXNL2	7.22645	0.000438482	0.0210698	up	63	29	3	0	0	chr14:348225-357227	+	1214	protein-coding	ssc:100739001	nucleoredoxin-like 2
NXPH2	3.62564	6.58768e-06	0.00133519	up	58	106	60	7	3	chr15:12953062-13073208	+	2954	protein-coding	ssc:100523516	neurexophilin 2
OBSL1	2.23433	1.30437e-05	0.00200203	up	1584	1575	733	256	208	chr15:121560009-121581314	-	6149	protein-coding	ssc:100624019	obscurin-like 1
OLFML2A	0.933278	0.000164026	0.0108497	up	1390	1438	1760	697	596	chr1:265577250-265604365	+	6143	protein-coding	ssc:100154062	olfactomedin-like 2A
OVOL1	9.81973	0.00103165	0.0368635	up	395	172	2	0	0	chr2:6526679-6538992	-	2920	protein-coding	ssc:100511364	ovo-like 1(Drosophila)
OVOL2	8.19893	0.000140453	0.0100472	up	136	48	1	0	0	chr17:26417793-26451707	-	1604	protein-coding	ssc:100739162	ovo-like 2 (Drosophila)
P2RX1	2.38689	0.00108194	0.0378122	up	616	701	141	83	76	chr12:49956329-49974789	-	2664	protein-coding	ssc:503667	purinergic receptor P2X, ligand-gated ion channel, 1
P2RX2	5.6631	0.00115892	0.0398135	up	86	85	2	2	0	chr14:22854828-22858574	-	2007	protein-coding	ssc:100736581	purinergic receptor P2X, ligand-gated ion channel, 2
PAK1	2.0884	0.00162507	0.048446	up	1440	737	343	180	157	chr9:11830095-11973074	-	3527	protein-coding	ssc:100525766	p21 protein (Cdc42/Rac)-activated kinase 1
PALM3	5.6742	0.000671441	0.0284579	up	1372	522	21	14	8	chr2:65117176-65127136	+	2690	protein-coding	ssc:100513460	paralemmin 3
PAQR5	4.10551	0.000381683	0.0191551	up	672	162	19	17	12	chr1:167154636-167234835	+	8529	protein-coding	ssc:100521597	progestin and adipoQ receptor family member V
PCP4	5.39874	4.58535e-05	0.00506921	up	352	140	10	6	1	chr13:203412479-203479216	+	638	protein-coding
PGM5	2.23991	0.00151704	0.0465688	up	7189	5171	1288	868	786	chr1:221634516-221837764	+	3632	protein-coding	ssc:100511977	phosphoglucomutase 5
PHEX	2.57993	0.00110126	0.0382634	up	140	249	58	15	27	chrX:18199396-18420985	+	6212	protein-coding	ssc:100154258	phosphate regulating endopeptidase homolog, X-linked
PHLDA2	3.13076	0.000726762	0.0295357	up	1393	1010	92	88	77	chr2:2057679-2058675	-	756	protein-coding	ssc:100379631	pleckstrin homology-like domain, family A, member 2
PHYHIP	5.74093	0.00112059	0.0388496	up	198	72	1	3	0	chr14:6494395-6506747	-	3171	protein-coding	ssc:100155255	phytanoyl-CoA 2-hydroxylase interacting protein
PIGR	11.5143	1.48147e-05	0.00220949	up	1768	3250	10	1	0	chr9:67553094-67574698	-	3986	protein-coding	ssc:397315	polymeric immunoglobulin receptor
PKP3	5.68112	2.64859e-06	0.000726049	up	679	358	15	8	4	chr2:214238-222762	+	2850	protein-coding		Uncharacterized protein
PLA2G2F	9.35445	0.00168317	0.0493677	up	1020	87	1	1	0	chr6:78413459-78423311	+	2875	protein-coding	ssc:100513737	phospholipase A2, group IIF
PLCE1	2.33288	0.00140566	0.044266	up	415	193	119	26	55	chr14:105422628-105764736	+	8920	protein-coding	ssc:100157745	phospholipase C, epsilon 1
PLCXD3	2.59508	0.000759403	0.0304706	up	112	173	47	17	14	chr16:26144798-26348578	-	10867	protein-coding	ssc:100522405	phosphatidylinositol-specific phospholipase C, X domain containing 3
PLEK2	4.14355	1.05604e-05	0.00179515	up	235	92	47	4	8	chr7:91110327-91133210	-	2563	protein-coding	ssc:100154251	pleckstrin 2
PLPP4	4.36956	0.00134879	0.0433394	up	178	169	5	9	1	chr14:130277217-130424632	+	1262	protein-coding
PLS1	5.20815	3.74513e-06	0.000925105	up	908	271	37	5	14	chr13:83307692-83434133	+	4477	protein-coding		Uncharacterized protein
PLXNB3	4.03364	0.00163932	0.048623	up	309	104	16	1	14	chrX:124507953-124522780	+	6481	protein-coding	ssc:100525146	plexin B3
PM20D1	1.90018	0.000143	0.010128	up	199	473	560	81	93	chr9:66522015-66550511	-	1922	protein-coding	ssc:100627595	peptidase M20 domain containing 1
POLE	2.36799	5.8648e-05	0.00583123	up	103	92	179	12	26	chr14:22798146-22852818	+	7896	protein-coding	ssc:100620959	polymerase (DNA directed), epsilon, catalytic subunit
POSTN	1.97339	0.000124855	0.00937417	up	2934	2691	8609	1108	755	chr11:13225183-13258973	-	3328	protein-coding	ssc:100152401	periostin, osteoblast specific factor
PPP1R13L	2.0903	0.0013183	0.0427071	up	892	419	245	112	95	chr6:51763214-51779902	-	3375	protein-coding		Uncharacterized protein
PRAP1	7.35659	0.000198441	0.012351	up	34	245	6	1	0	chr14:141325965-141329955	+	699	protein-coding	ssc:100154502	proline-rich acidic protein 1
PRC1	2.30465	4.52556e-06	0.00107707	up	290	140	267	36	40	chr7:55869749-55900640	+	3041	protein-coding
PRDM6	4.22613	0.000338903	0.0179789	up	150	164	9	6	4	chr2:126605416-126712463	+	5197	protein-coding	ssc:100512039	PR domain containing 6
PRKAG3	4.04657	0.00128584	0.041913	up	205	62	15	9	1	chr15:120859486-120866308	-	2022	protein-coding	ssc:397149	protein kinase, AMP-activated, gamma 3 non-catalytic subunit
PROC	10.9548	0.000123447	0.00937417	up	834	410	7	0	0	chr15:25043543-25054310	-	1758	protein-coding	ssc:396954	protein C (inactivator of coagulation factors Va and VIIIa)
PROM1	1.07089	0.00134677	0.0433394	up	1114	868	1269	346	483	chr8:11215659-11331442	-	4836	protein-coding	ssc:100511336	prominin 1
PRSS27	4.52302	0.000695329	0.0288859	up	234	119	4	3	6	chr3:39395014-39399971	+	1543	protein-coding
PRSS8	4.92804	5.44334e-06	0.00114738	up	524	394	24	11	7	chr3:17357793-17362223	+	1931	protein-coding	ssc:100522730	protease, serine, 8
PSCA	9.61551	0.00010477	0.00856782	up	1652	993	7	2	0	chr4:1479872-1484245	-	2796	protein-coding
PTN	2.51784	0.000877937	0.0335249	up	1792	1923	399	298	115	chr18:12219708-12309045	+	1595	protein-coding	ssc:397609	pleiotrophic factor beta
PTPRD	1.99155	2.98765e-05	0.00376721	up	184	321	245	41	61	chr1:211832409-214013013	+	11643	protein-coding	ssc:100155429	protein tyrosine phosphatase, receptor type, D
PYGB	3.59895	0.000291256	0.0160646	up	2036	922	86	73	73	chr17:30940457-30995688	+	5240	protein-coding	ssc:100621536	phosphorylase, glycogen; brain
RAB11FIP1	2.9773	0.000323809	0.0174119	up	2130	920	231	117	123	chr15:48527379-48561408	+	9569	protein-coding		Uncharacterized protein
RAB15	5.99117	5.84506e-07	0.000256679	up	1054	347	25	4	9	chr7:89015041-89039482	-	3516	protein-coding
RAB27B	3.96595	5.72308e-05	0.00576281	up	1269	484	70	42	26	chr1:104241500-104418721	+	7639	protein-coding	ssc:100154771	RAB27B, member RAS oncogene family
RAI14	1.34524	0.000149843	0.0102947	up	721	644	569	207	210	chr16:20268728-20435846	+	4819	protein-coding	ssc:100145886	retinoic acid induced 14
RAP1GAP	5.22351	0.000114101	0.00899848	up	536	153	7	9	2	chr6:79664486-79735361	-	4316	protein-coding	ssc:100627043	RAP1 GTPase activating protein
RAPGEFL1	4.1439	0.000206099	0.0127274	up	839	197	29	14	21	chr12:22180928-22195841	-	6194	protein-coding	ssc:100525075	Rap guanine nucleotide exchange factor (GEF)-like 1
RARRES1	2.10748	6.01361e-05	0.00594182	up	199	333	178	52	39	chr13:98461307-98506552	-	2182	protein-coding	ssc:100620650	retinoic acid receptor responder (tazarotene induced) 1
RAVER2	2.04712	8.81878e-05	0.00770254	up	130	102	100	24	20	chr6:147566930-147722428	-	4617	protein-coding	ssc:100623447	ribonucleoprotein, PTB-binding 2
REPS2	1.20455	0.0015323	0.0466747	up	293	246	247	91	95	chrX:13413362-13658907	+	7576	protein-coding	ssc:100738275	RALBP1 associated Eps domain containing 2
RHBDL3	2.06423	0.000968584	0.0355275	up	104	56	112	23	12	chr12:42623648-42676312	-	8386	protein-coding	ssc:100522032	rhomboid, veinlet-like 3 (Drosophila)
RNF128	6.36342	2.0129e-07	0.000127288	up	1098	276	28	7	3	chrX:87111875-87211605	+	3147	protein-coding	ssc:100515872	ring finger protein 128, E3 ubiquitin protein ligase
RNF208	7.61275	0.000161314	0.010806	up	88	32	4	0	0	NW_018084833:685577-687438	+	1619	protein-coding	ssc:100515466	ring finger protein 208	0	Rnf208	RING finger protein 208
RNF43	3.53041	0.00121123	0.0405158	up	271	128	17	15	6	chr12:34631574-34695021	-	5286	protein-coding	ssc:100517305	ring finger protein 43
ROBO2	2.13544	2.2152e-06	0.000660757	up	129	192	259	37	33	chr13:177365712-179040027	-	10197	protein-coding	ssc:100739586	roundabout, axon guidance receptor, homolog 2 (Drosophila)
ROR2	2.05199	0.000549358	0.0244642	up	466	373	171	68	69	chr14:2803840-3035384	-	4152	protein-coding	ssc:100154208	receptor tyrosine kinase-like orphan receptor 2
RTN4RL1	1.62383	0.0016898	0.0493791	up	259	386	191	68	82	chr12:48074375-48146309	-	3635	protein-coding	ssc:100625930	reticulon 4 receptor-like 1
S100A2	8.84553	2.35583e-05	0.0031494	up	8547	6542	13	6	13	chr4:96073496-96076825	+	564	protein-coding	ssc:100621379	protein S100-A2-like
SBK1	3.3407	1.20662e-05	0.00188184	up	205	108	65	10	11	chr3:18674566-18732853	-	4786	protein-coding	ssc:100518006	SH3-binding domain kinase 1
SCARA3	1.3162	0.000578234	0.0253925	up	1832	1830	1288	588	510	chr14:11367402-11403173	+	3458	protein-coding	ssc:100628076	scavenger receptor class A, member 3
SCIN	2.85693	0.000467487	0.0219405	up	2007	756	324	67	175	chr9:82103271-82185254	+	2900	protein-coding	ssc:100512981	scinderin
SCNN1B	8.75038	0.00163281	0.0485208	up	555	186	1	0	1	chr3:22832259-22902592	-	2622	protein-coding	ssc:100627971	sodium channel, non-voltage-gated 1, beta subunit
SDC1	3.00966	0.000908118	0.0342636	up	3620	971	295	144	206	chr3:117987585-118011886	+	3222	protein-coding	ssc:100519770	syndecan 1
SDCBP2	4.49172	9.21578e-06	0.00167462	up	604	205	43	13	9	chr17:33967075-33985975	+	2489	protein-coding	ssc:100513633	syndecan binding protein (syntenin) 2
SEMA3D	1.62277	0.000729939	0.0295887	up	808	616	405	175	156	chr9:95280637-95486109	+	6781	protein-coding	ssc:100523915	sema domain, immunoglobulin domain (Ig), short basic domain, secreted, (semaphorin) 3D
SERPINB5	4.44773	0.000568089	0.0250864	up	369	143	7	11	3	chr1:158167756-158195896	-	2773	protein-coding	ssc:100155836	serpin peptidase inhibitor, clade B (ovalbumin), member 5
SFN	9.5797	4.04482e-05	0.00463367	up	7333	3041	3	6	2	chr6:84188521-84189824	+	1304	protein-coding	ssc:733625	stratifin
SFRP2	2.87628	0.00146074	0.045369	up	1393	5811	1149	561	87	chr8:75337311-75345926	+	2001	protein-coding	ssc:100516027	secreted frizzled-related protein 2
SLA-3	2.87518	0.000992937	0.0358387	up	145	1972	2477	177	147	chr7:22938211-22942735	+	2980	protein-coding	ssc:100037288	MHC class I antigen 3
SLC14A1	6.4772	0.0008098	0.0319069	up	849	194	10	6	1	chr1:95354848-95381492	+	3682	protein-coding	ssc:100157861	solute carrier family 14 (urea transporter), member 1
SLC16A12	3.30238	7.63519e-05	0.00707493	up	1188	326	182	63	36	chr14:101273977-101368350	-	5061	protein-coding	ssc:100157079	solute carrier family 16, member 12
SLC19A3	8.26172	9.12086e-05	0.00792262	up	172	17	4	0	0	chr15:129071563-129096338	-	2665	protein-coding	ssc:100513826	solute carrier family 19 (thiamine transporter), member 3
SLC22A23	5.28647	7.01847e-06	0.00140449	up	449	134	20	5	4	chr7:1988690-2131778	-	5371	protein-coding	ssc:100152838	solute carrier family 22, member 23
SLC22A8	20.8403	2.28936e-06	0.000666665	up	0	0	121	0	0	chr2:8782030-8800998	+	2334	protein-coding	ssc:407774	solute carrier family 22 (organic anion transporter), member 8
SLC30A2	2.14407	0.000698895	0.0289236	up	53	112	174	19	21	chr6:83478761-83484876	-	1432	protein-coding	ssc:100170651	solute carrier family 30 (zinc transporter), member 2
SLC34A1	21.3538	1.2772e-06	0.000429601	up	0	0	177	0	0	chr2:80548208-80563380	-	2501	protein-coding	ssc:733703	solute carrier family 34 (sodium phosphate), member 1
SLC34A3	6.50088	0.000421432	0.0204335	up	27	10	25	0	0	NW_018084833:672184-677577	-	3361	protein-coding	ssc:641343	solute carrier family 34 (sodium phosphate), member 3	0	Slc34a3	Sodium-dependent phosphate transport protein 2C
SLC44A3	3.18125	0.00167424	0.0492887	up	829	155	60	41	26	chr4:122527922-122621647	-	4300	protein-coding
SLC44A4	5.30889	9.48248e-06	0.00168758	up	644	361	13	9	6	chr7:23958935-23977466	-	3009	protein-coding	ssc:100124377	solute carrier family 44, member 4
SLC46A2	2.81668	3.4703e-05	0.00415621	up	134	70	78	9	13	chr1:253559545-253571015	-	3354	protein-coding	ssc:100157182	solute carrier family 46, member 2
SLC4A3	2.7333	0.000678949	0.0286992	up	271	414	71	41	24	chr15:121629794-121643554	+	4280	protein-coding		Uncharacterized protein
SLC7A4	12.2796	0.000270125	0.0152805	up	2385	736	2	0	0	chr14:50631693-50638381	-	5663	protein-coding	ssc:100511285	solute carrier family 7 (orphan transporter), member 4
SLC7A7	2.28987	1.7689e-06	0.00055929	up	2357	1079	1467	231	318	chr7:76195774-76235406	+	4735	protein-coding	ssc:100037972	solute carrier family 7 (amino acid transporter light chain, y+L system), member 7
SLC9A7	3.13988	0.00145021	0.045309	up	422	95	55	10	27	chrX:41233308-41399032	-	7950	protein-coding	ssc:100524182	solute carrier family 9, subfamily A (NHE7, cation proton antiporter 7), member 7
SMPDL3B	3.30343	0.000916453	0.0344957	up	985	415	50	35	50	chr6:85060639-85084483	+	1785	protein-coding	ssc:100514109	sphingomyelin phosphodiesterase, acid-like 3B
SNX31	10.8597	3.18788e-05	0.00384778	up	5011	1329	1	1	1	chr4:36303313-36390214	+	2875	protein-coding	ssc:100154375	sorting nexin 31
SOWAHB	7.56187	0.000150278	0.0102947	up	75	41	4	0	0	chr8:72538804-72543316	-	4513	protein-coding	ssc:100523320	sosondowah ankyrin repeat domain family member B
SPINT1	12.0341	8.22217e-05	0.00722135	up	1949	681	7	0	0	chr1:130458909-130473791	-	2659	protein-coding	ssc:100157387	serine peptidase inhibitor, Kunitz type 1
SPOCK3	7.9634	0.000186067	0.0119091	up	137	17	3	0	0	chr14:21754419-22121051	+	3207	protein-coding	ssc:100154805	sparc/osteonectin, cwcv and kazal-like domains proteoglycan (testican) 3
SPTLC3	4.94519	7.25975e-05	0.00688347	up	184	64	17	4	1	chr17:21769388-21903269	+	5610	protein-coding	ssc:100519280	serine palmitoyltransferase, long chain base subunit 3
SPTSSB	9.84483	0.000124591	0.00937417	up	6598	1317	1	1	4	chr13:101023238-101059917	-	3784	protein-coding	ssc:100623291	serine palmitoyltransferase, small subunit B
SRGN	2.45642	0.000582941	0.0255283	up	19297	10930	3310	2034	1473	chr14:72183368-72199262	+	1340	protein-coding		Uncharacterized protein
SRPX	1.84759	5.27568e-06	0.00112707	up	2938	4084	2490	833	626	chrX:34075577-34198462	-	1942	protein-coding	ssc:100156108	sushi-repeat containing protein, X-linked
ST14	4.06663	0.00019833	0.012351	up	1059	352	33	19	31	chr9:56888246-56929771	+	3256	protein-coding	ssc:100517843	suppression of tumorigenicity 14 (colon carcinoma)
STK32C	8.27091	3.79779e-05	0.00438243	up	159	30	6	0	0	chr14:140512505-140596134	-	3519	protein-coding	ssc:100737116	serine/threonine kinase 32C
STPG1	3.92149	0.000907201	0.0342636	up	95	52	12	2	4	chr6:82052682-82111468	-	4541	protein-coding	ssc:100736928	sperm-tail PG-rich repeat containing 1
STXBP2	2.38915	4.14071e-11	1.71421e-07	up	1171	931	887	166	147	chr2:71504575-71513446	-	1992	protein-coding	ssc:100525152	syntaxin binding protein 2
STYK1	8.88258	0.000722085	0.0294973	up	490	314	2	1	0	chr5:61395553-61418696	+	2891	protein-coding	ssc:100523437	serine/threonine/tyrosine kinase 1
SYNDIG1	7.26522	0.000980289	0.035665	up	71	25	1	0	0	chr17:30621622-30709387	+	2259	protein-coding		Uncharacterized protein
SYT8	6.8082	0.000880059	0.0335249	up	617	338	2	3	2	chr2:1245988-1250422	+	2195	protein-coding		Uncharacterized protein
SYTL5	5.4329	3.04611e-05	0.00379181	up	209	68	27	0	4	chrX:33798296-34066127	+	9890	protein-coding	ssc:100511543	synaptotagmin-like 5
TACSTD2	9.40169	4.731e-05	0.00512276	up	11977	2998	4	7	6	chr6:153859488-153861508	+	2021	protein-coding	ssc:100510966	tumor-associated calcium signal transducer 2
TANC2	1.63395	0.0013543	0.0434099	up	295	244	160	60	65	chr12:15448584-15813831	-	16691	protein-coding	ssc:100515233	tetratricopeptide repeat, ankyrin repeat and coiled-coil containing 2
TBX1	2.94987	0.000980354	0.035665	up	227	616	72	22	45	chr14:51289376-51297110	+	2725	protein-coding
TDRD12	2.18549	9.64821e-06	0.00168758	up	85	100	130	19	18	chr6:42589557-42667946	+	6234	protein-coding	ssc:100523608	tudor domain containing 12
TERT	4.92767	0.00112673	0.038892	up	66	32	8	1	1	chr16:79258591-79276421	+	5497	protein-coding	ssc:492280	telomerase reverse transcriptase
TF	4.58793	1.1859e-05	0.00188184	up	959	275	46	17	14	chr13:74930655-74970599	+	2339	protein-coding	ssc:396996	transferrin
TFAP2A	4.09214	0.000531196	0.023846	up	122	41	16	2	4	chr7:7221654-7244626	-	3031	protein-coding	ssc:100049668	transcription factor AP-2 alpha (activating enhancer binding protein 2 alpha)
TGFA	4.37501	0.000331483	0.0177041	up	221	89	10	6	3	chr3:71948232-72054257	+	5709	protein-coding	ssc:397484	transforming growth factor, alpha
TIAM1	1.59401	0.000406655	0.0200274	up	308	258	208	64	77	chr13:194774495-195235750	-	7866	protein-coding		T-cell lymphoma invasion and metastasis 1
TIMD4	1.82687	7.74635e-05	0.00707493	up	113	157	136	30	32	chr16:66253572-66292963	+	1264	protein-coding
TJP3	7.98596	0.00029394	0.0160646	up	593	255	10	2	0	chr2:74938153-74971431	-	4832	protein-coding	ssc:100626455	tight junction protein 3
TMEM125	6.49591	4.91251e-06	0.00107864	up	418	198	7	1	3	chr6:167973088-167978331	-	2646	protein-coding	ssc:100519781	transmembrane protein 125
TMEM184A	4.2353	0.000143089	0.010128	up	1013	274	31	26	15	chr3:1034662-1044259	-	4507	protein-coding	ssc:100523956	transmembrane protein 184A
TMEM213	5.8236	2.69495e-06	0.000726049	up	156	27	131	3	0	chr18:10862193-10868584	-	2029	protein-coding	ssc:100517620	transmembrane protein 213
TMEM41A	1.61917	0.000382883	0.0191551	up	308	216	263	90	50	chr13:123356438-123365206	-	2488	protein-coding	ssc:100152499	transmembrane protein 41A
TMPRSS2	9.66931	0.000743893	0.0300773	up	1022	381	1	0	1	chr13:204874759-204905411	-	3030	protein-coding	ssc:100739292	transmembrane protease, serine 2
TNNI2	4.24632	0.000116489	0.00907183	up	107	208	16	5	5	chr2:1251566-1253883	+	678	protein-coding	ssc:606751	troponin I type 2 (skeletal, fast)
TNNT1	6.70014	0.000235333	0.0140392	up	106	64	10	1	0	chr6:59351445-59365584	-	1966	protein-coding	ssc:396579	troponin T type 1 (skeletal, slow)
TRPV4	5.48296	6.53005e-06	0.00133519	up	365	73	27	2	4	chr14:41125819-41169582	+	5106	protein-coding	ssc:100126845	transient receptor potential cation channel, subfamily V, member 4
TRPV6	4.13063	0.000151077	0.0102947	up	236	173	15	7	7	chr18:7332253-7348383	+	3004	protein-coding	ssc:100171400	transient receptor potential cation channel, subfamily V, member 6
TSPAN1	7.35373	0.000173056	0.0113362	up	4871	2166	17	7	18	chr6:165224619-165229516	-	1623	protein-coding	ssc:100511571	tetraspanin 1
TSTD1	3.2399	0.000662616	0.0282353	up	575	335	64	48	12	chr4:89401320-89402741	+	647	protein-coding	ssc:100153230	thiosulfate sulfurtransferase (rhodanese)-like domain containing 1
TTC22	8.16819	9.69647e-05	0.00820832	up	152	26	3	0	0	chr6:157555204-157579299	+	3015	protein-coding	ssc:100620707	tetratricopeptide repeat domain 22
UPK1A	9.7408	4.6271e-05	0.00507985	up	6514	2152	3	5	1	chr6:45105118-45113631	+	774	protein-coding	ssc:397335	uroplakin 1A
UPK2	10.4808	0.000603372	0.0262053	up	8472	3532	1	5	0	chr9:46200465-46202754	+	978	protein-coding	ssc:397075	uroplakin 2
UPK3A	8.63464	7.7606e-05	0.00707493	up	6594	4204	6	12	4	chr5:4109985-4122272	-	1114	protein-coding	ssc:397558	uroplakin 3A
VDR	3.38752	0.000510783	0.0232179	up	53	18	68	3	4	chr5:78205807-78266505	-	4107	protein-coding	ssc:396628	vitamin D (1,25- dihydroxyvitamin D3) receptor
WDR34	1.63581	0.00105076	0.037329	up	760	1077	583	285	148	chr1:269002252-269030978	-	2192	protein-coding	ssc:100513839	WD repeat domain 34
WEE1	1.24532	0.00116845	0.0398135	up	248	372	375	97	128	chr2:49880416-49894509	-	3400	protein-coding	ssc:100521487	WEE1 homolog (S. pombe)
WFDC2	6.76882	0.000821165	0.0321331	up	1072	597	3	6	3	chr17:47816452-47824087	+	550	protein-coding	ssc:396987	Epididymal secretory protein E4
WFIKKN2	4.54965	3.22704e-06	0.000836334	up	234	653	139	23	2	chr12:27093241-27100423	+	3941	protein-coding	ssc:100512012	WAP, follistatin/kazal, immunoglobulin, kunitz and netrin domain containing 2
WNK2	3.00216	0.000179209	0.0116262	up	144	153	43	11	13	chr3:42711388-42837650	+	9211	protein-coding	ssc:102157981	serine/threonine-protein kinase WNK2-like
XPNPEP2	1.33341	0.00122356	0.0408085	up	230	420	404	104	120	chrX:106333785-106363412	+	4782	protein-coding	ssc:445538	X-prolyl aminopeptidase (aminopeptidase P) 2, membrane-bound
ZBTB7C	3.68737	7.41096e-05	0.0069738	up	851	392	67	35	24	chr1:97610293-98015158	-	7626	protein-coding	ssc:100520594	zinc finger and BTB domain containing 7C
ZNF385B	5.08808	0.000371417	0.0188802	up	137	29	11	1	2	chr15:85041947-85469112	-	7964	protein-coding	ssc:100620752	zinc finger protein 385B
ZNF516	1.04144	0.000506995	0.0231762	up	479	473	629	186	225	chr1:147987660-148100788	+	7714	protein-coding	ssc:100152080	zinc finger protein 516
ZNF704	1.27576	0.000692443	0.0288859	up	441	536	411	143	170	chr4:55739031-56015492	+	15029	protein-coding	ssc:102167304	zinc finger protein 704
AACS	-1.42553	0.000467704	0.0219405	down	1293	1856	3278	3881	5113	chr14:28109845-28169261	-	3305	protein-coding	ssc:100156545	acetoacetyl-CoA synthetase
ABCB1	-1.45212	0.000862886	0.0331434	down	110	62	129	230	210	chr9:93049955-93146469	+	4585	protein-coding	ssc:396910	ATP-binding cassette, sub-family B (MDR/TAP), member 1
ABCB9	-1.88682	0.000948254	0.0351812	down	40	43	109	137	229	chr14:29895752-29935571	+	3522	protein-coding	ssc:100155346	ATP-binding cassette, sub-family B (MDR/TAP), member 9
ABHD3	-1.51273	1.81344e-05	0.00262697	down	267	204	407	640	685	chr6:106851625-106917720	-	2073	protein-coding	ssc:100524684	abhydrolase domain containing 3
ACADVL	-1.24887	9.95438e-07	0.000384409	down	1831	2142	2860	4520	4145	chr12:52573521-52581755	+	4417	protein-coding
ACLY	-2.4003	0.000481943	0.022475	down	14300	16376	79124	109258	178390	chr12:20796678-20841301	+	4389	protein-coding	ssc:100125957	ATP citrate lyase
ACSS2	-1.8823	0.00152726	0.0466747	down	4539	4381	17581	20287	28917	chr17:38260152-38315764	+	3083	protein-coding	ssc:100153866	acyl-CoA synthetase short-chain family member 2
ACYP2	-1.37096	0.00019661	0.012351	down	396	331	666	826	1069	chr3:86945635-87231376	-	1035	protein-coding		Acylphosphatase-2
ADH1C	-2.95922	2.10589e-07	0.000128046	down	662	419	1707	7260	3903	chr8:121089355-121105010	+	1441	protein-coding	ssc:100512615	alcohol dehydrogenase 1C (class I), gamma polypeptide
AEN	-0.877873	0.00108349	0.0378122	down	596	557	807	1041	887	chr1:191200625-191211884	-	2811	protein-coding	ssc:100522657	apoptosis enhancing nuclease
AGPAT1	-1.75087	0.00112462	0.038892	down	3670	3524	12506	17269	16468	chr7:24205930-24208430	-	880	protein-coding	ssc:613128	1-acylglycerol-3-phosphate O-acyltransferase 1 (lysophosphatidic acid acyltransferase, alpha)
AGT	-1.6818	0.00051109	0.0232179	down	7100	4357	15266	23535	20811	chr14:59643030-59656835	+	2271	protein-coding		angiotensinogen (serpin peptidase inhibitor, clade A, member 8)
AIFM2	-1.33308	7.27397e-06	0.00143743	down	970	1193	1646	2882	2231	chr14:73054433-73074605	-	1804	protein-coding	ssc:100153541	apoptosis-inducing factor, mitochondrion-associated, 2
AK4	-1.93182	4.57825e-05	0.00506921	down	2648	1893	6189	11236	9905	chr6:147177029-147257799	-	6800	protein-coding
AKR1CL1	-3.46856	2.87826e-09	3.25018e-06	down	1083	2829	1020	19045	11407	chr10:65559508-65572892	+	1377	protein-coding	ssc:654406	aldo-keto reductase family 1, member C-like 1
ALAS1	-1.51911	5.08104e-05	0.00535508	down	935	915	1897	2505	3106	chr13:34333263-34347435	+	1977	pseudo	ssc:100307125	aminolevulinate, delta-, synthase 1 pseudogene
APMAP	-1.66606	1.12311e-09	1.61411e-06	down	1530	1327	2132	4063	4367	chr17:30768485-30795002	-	3041	protein-coding	ssc:100157249	adipocyte plasma membrane associated protein
AQP7	-1.4535	0.000116471	0.00907183	down	1641	1263	2885	4707	3634	chr10:33098746-33130245	+	3244	protein-coding	ssc:100126283	aquaporin 7
ASIC1	-3.30328	1.17933e-05	0.00188184	down	11	35	94	262	433	chr5:15965082-15991291	+	3188	protein-coding	ssc:100517467	acid-sensing (proton-gated) ion channel 1
ATP6	-1.06762	4.79537e-06	0.00107707	down	128366	137213	183363	247450	255324	chrMT:9120-9800	+	681	protein-coding	ssc:808506	ATP synthase F0 subunit 6
BCAM	-1.43459	7.86569e-05	0.00710564	down	26275	35743	61234	84042	90364	chr6:51298743-51310543	+	3134	protein-coding	ssc:100738241	basal cell adhesion molecule (Lutheran blood group)
BCKDHA	-1.53614	1.33815e-05	0.00203412	down	2007	2560	3831	7877	5052	chr6:49381995-49398745	+	1814	protein-coding	ssc:100142666	branched chain keto acid dehydrogenase E1, alpha polypeptide
BCO1	-3.17186	1.67118e-05	0.00246913	down	30	47	214	773	537	chr6:7008330-7054089	-	8119	protein-coding	ssc:100192320	beta-carotene 15,15'-monooxygenase 1
C7H15orf59	-1.71153	1.22606e-06	0.000429601	down	81	105	117	249	283	chr7:59663878-59680847	+	6296	protein-coding	ssc:100156505	chromosome 7 open reading frame, human C15orf59
C9	-3.64915	5.27236e-11	1.71421e-07	down	183	210	98	2392	1068	chr16:24521318-24575939	-	2525	protein-coding	ssc:100037951	complement component C9
CASTOR2	-2.04172	3.28841e-06	0.000838491	down	287	269	282	603	1258	chr3:11956289-12039913	-	6605	protein-coding
CD247	-1.8639	5.42162e-11	1.71421e-07	down	898	1246	1206	3395	3186	chr4:83494266-83586887	+	4914	protein-coding	ssc:397302	CD247 molecule
CD320	-1.11444	0.00126324	0.0415205	down	747	942	1586	1979	1752	chr2:70961897-70970289	+	1197	protein-coding
CD59	-1.65538	0.000162371	0.0108309	down	3731	2536	2807	10583	5155	chr2:27186587-27207303	+	1965	protein-coding	ssc:397347	CD59 molecule, complement regulatory protein
CELSR2	-1.88517	0.000973281	0.0356171	down	465	238	1130	1722	1743	chr4:110819422-110845354	-	10830	protein-coding	ssc:100736791	cadherin, EGF LAG seven-pass G-type receptor 2
CHAC1	-2.20702	5.49352e-07	0.000248658	down	76	114	191	544	381	chr1:130360510-130363332	-	1576	protein-coding	ssc:100524723	ChaC, cation transport regulator homolog 1 (E. coli)
CHCHD10	-1.23769	0.000645437	0.0277271	down	2127	1921	1499	3864	3350	chr14:49921600-49923529	+	732	protein-coding	ssc:100152325	coiled-coil-helix-coiled-coil-helix domain containing 10
CHST13	-2.71948	0.000533968	0.023846	down	21	63	196	627	303	chr13:73350670-73366374	-	2121	protein-coding	ssc:100519444	carbohydrate (chondroitin 4) sulfotransferase 13
CNIH3	-1.44002	0.00066116	0.0282353	down	113	76	87	218	191	chr10:12756266-12961615	+	2706	protein-coding	ssc:100522393	cornichon family AMPA receptor auxiliary protein 3
COMT	-1.19725	8.90277e-06	0.00165581	down	2647	3413	3345	5658	5983	chr14:51384729-51403997	+	2708	protein-coding	ssc:100155530	catechol-O-methyltransferase
COQ8A	-1.06491	0.00059258	0.0258074	down	2441	2365	4120	4526	5330	chr10:14597237-14643394	+	2896	protein-coding
COX1	-1.08803	5.45819e-05	0.00563977	down	285077	249276	410892	559460	510249	chrMT:6511-8055	+	1545	protein-coding	ssc:808503	cytochrome c oxidase subunit I
COX2	-1.24453	8.09337e-05	0.00722135	down	114551	98149	161076	197577	272486	chrMT:8203-8890	+	688	protein-coding	ssc:808504	cytochrome c oxidase subunit II
COX3	-0.928362	0.000280947	0.0155842	down	201244	261130	279887	397507	362604	chrMT:9800-10583	+	784	protein-coding	ssc:808507	cytochrome c oxidase subunit III
CTIF	-1.36989	0.000277251	0.0154878	down	600	702	1367	1755	1848	chr1:98133313-98455130	+	5956	protein-coding	ssc:100152137	CBP80/20-dependent translation initiation factor
CYCS	-1.20709	7.43845e-06	0.00144666	down	1897	1533	2364	3529	3628	chr18:47169921-47172212	+	1280	protein-coding	ssc:100170131	cytochrome c, somatic
CYP27A1	-2.02283	9.38814e-05	0.00811023	down	1866	1290	4751	9555	6979	chr15:120809886-120852196	+	2501	protein-coding	ssc:100126282	cytochrome P450, family 27, subfamily A, polypeptide 1
CYP3A46	-1.9116	0.00168793	0.0493791	down	63	61	29	125	195	chr3:6677911-6709855	+	1927	protein-coding	ssc:100126281	cytochrome P450 3A46
DERL1	-0.886269	0.00170269	0.0496638	down	1562	1549	2535	2750	2781	chr4:16310407-16341405	+	3377	protein-coding	ssc:100626802	derlin 1
DHCR7	-1.37149	0.000183765	0.0118577	down	461	722	943	1261	1646	chr2:2377352-2391846	+	2405	protein-coding		Uncharacterized protein
DHRS4	-2.99805	2.60946e-16	2.06265e-12	down	1150	1036	1935	10818	6640	chr7:75242121-75255594	-	1245	protein-coding	ssc:397082	dehydrogenase/reductase (SDR family) member 4
DNAJA3	-0.894986	0.00153072	0.0466747	down	807	676	1032	1375	1131	chr3:37883233-37919141	-	2655	protein-coding	ssc:100624182	DnaJ (Hsp40) homolog, subfamily A, member 3
DUSP10	-1.40314	0.000229814	0.0138669	down	144	211	320	482	459	chr10:10866446-10905852	-	3420	protein-coding	ssc:100517416	dual specificity phosphatase 10
DUSP3	-0.812715	0.000834517	0.0324518	down	947	930	1212	1422	1488	chr12:19336308-19349739	+	4184	protein-coding	ssc:100512983	dual specificity phosphatase 3
EBP	-1.19521	0.00053308	0.023846	down	1073	1357	2308	2850	2848	chrX:42670592-42678571	+	1239	protein-coding	ssc:100312968	emopamil binding protein (sterol isomerase)
ECI1	-0.966764	0.000835467	0.0324518	down	3067	3654	5464	6729	5901	chr3:39750742-39758516	+	1388	protein-coding	ssc:100738177	enoyl-CoA delta isomerase 1
ECSIT	-0.920862	0.000605144	0.0262102	down	811	727	921	1167	1338	chr2:70154861-70170762	-	1594	protein-coding	ssc:100519412	ECSIT signalling integrator
EEPD1	-1.04515	0.00121222	0.0405158	down	1002	1081	1908	2257	2083	chr18:37824450-37948855	-	2939	protein-coding		Endonuclease/exonuclease/phosphatase family domain containing protein 1
ELAC2	-0.947347	0.00029326	0.0160646	down	497	463	560	825	757	chr12:57206596-57238438	-	3382	protein-coding	ssc:100520804	elaC homolog 2 (E. coli)
ELOVL5	-2.33593	6.64431e-07	0.000283892	down	7573	4611	15374	34492	37553	chr7:46860768-46932945	-	2875	protein-coding	ssc:100171403	elongase
FAM43B	-2.51671	9.20535e-06	0.00167462	down	18	40	43	197	112	chr6:78786703-78790619	+	3917	protein-coding	ssc:100624917	family with sequence similarity 43, member B
FARP2	-0.983439	0.000853617	0.0330691	down	452	456	685	767	907	chr15:140060304-140144059	+	7228	protein-coding	ssc:100511480	FERM, RhoGEF and pleckstrin domain protein 2
FGF2	-0.853463	0.000939624	0.0350343	down	1526	1516	1591	2388	2154	chr8:101278877-101344084	-	6684	protein-coding	ssc:397643	fibroblast growth factor 2 (basic)
FNDC4	-1.53165	0.000480959	0.022475	down	111	196	135	404	294	chr3:111677569-111682496	+	3450	protein-coding	ssc:100625689	fibronectin type III domain containing 4
G6PD	-1.38782	0.000179442	0.0116262	down	1942	2536	4361	5363	6740	chrX:125029147-125041040	-	2427	protein-coding		glucose-6-phosphate dehydrogenase
GATD1	-1.16399	2.31935e-06	0.000666665	down	2356	2878	3241	5348	4862	chr2:472766-484609	-	3755	protein-coding
GCAT	-1.23982	1.99075e-05	0.00280998	down	218	197	253	422	427	chr5:10027133-10038494	-	1486	protein-coding
GLRX5	-1.31498	0.00014956	0.0102947	down	562	455	472	1180	847	chr7:116787346-116797477	+	1040	protein-coding	ssc:100154744	glutaredoxin 5
GPX3	-1.39233	3.18445e-06	0.000836334	down	9985	8943	11134	25640	17077	chr16:71980467-71989011	-	1565	protein-coding	ssc:396598	glutathione peroxidase 3 (plasma)
GRAMD2A	-2.74651	2.64897e-08	2.23835e-05	down	220	173	547	1412	1832	chr7:61032783-61078509	+	4003	protein-coding
GRK3	-1.50514	0.000380569	0.0191551	down	653	793	1746	2328	2369	chr14:43305255-43445626	+	8941	protein-coding
GYS2	-1.99546	1.85321e-08	1.72338e-05	down	240	234	238	622	914	chr5:51862952-51915153	+	2444	protein-coding	ssc:100157080	glycogen synthase 2 (liver)
HADH	-1.14776	0.000435573	0.0209938	down	6274	5022	9823	11529	13173	chr8:113952561-114005510	-	1718	protein-coding	ssc:397604	hydroxyacyl-CoA dehydrogenase
HIGD1A	-1.11478	5.84579e-05	0.00583123	down	1042	852	1352	1981	1778	chr13:26278202-26286334	-	1493	protein-coding	ssc:100524219	HIG1 hypoxia inducible domain family, member 1A
HOGA1	-0.896487	0.0012819	0.041913	down	424	420	633	754	711	chr14:108958812-108986373	+	2131	protein-coding	ssc:100153961	4-hydroxy-2-oxoglutarate aldolase 1
HSD3B1	-4.23407	1.11834e-06	0.000411159	down	4	4	18	192	60	chr4:101565229-101574110	-	2060	protein-coding	ssc:445539	hydroxy-delta-5-steroid dehydrogenase, 3 beta- and steroid delta-isomerase 1
IDS	-1.60331	0.00106902	0.0376394	down	2769	2764	8148	12253	9134	chrX:121572797-121596525	-	5683	protein-coding	ssc:100512880	iduronate 2-sulfatase
IGSF1	-3.04565	1.1145e-07	7.66052e-05	down	26	11	20	127	128	chrX:107674966-108050736	-	5744	protein-coding	ssc:100157227	immunoglobulin superfamily, member 1
ITIH3	-2.62659	1.51652e-06	0.000499472	down	628	514	1878	5835	3725	chr13:34911104-34924881	+	2976	protein-coding	ssc:100157235	inter-alpha-trypsin inhibitor heavy chain 3
JAG2	-0.869393	0.000416406	0.0203178	down	745	807	984	1214	1272	NW_018084979:3262238-3284495	-	4603	protein-coding	ssc:100522743	jagged 2
JAGN1	-1.23829	2.01578e-05	0.00282013	down	379	389	588	806	894	chr13:66154855-66158329	+	1936	protein-coding		Uncharacterized protein
KCNK13	-2.96914	1.39962e-05	0.00210729	down	24	41	128	509	261	chr7:111866471-111981304	+	2904	protein-coding	ssc:100623906	potassium channel, subfamily K, member 13
KIAA0930	-1.7259	4.82891e-06	0.00107707	down	2037	2207	4455	6751	8258	chr5:4152371-4198372	+	9550	protein-coding	ssc:100736589	KIAA0930 ortholog
KLHL31	-2.17966	8.15082e-06	0.001534	down	1090	510	1751	3588	4336	chr7:27088393-27106104	+	6209	protein-coding	ssc:100152767	kelch-like family member 31
LOC100157391	-0.965542	0.000129381	0.00944497	down	875	790	1041	1509	1335	chr14:90480955-90506134	+	2998	protein-coding
LOC100519939	-2.11512	0.000690778	0.0288859	down	47	17	56	171	106	chrX:110959731-110963079	+	2168	protein-coding	ssc:100519939	uncharacterized LOC100519939
LOC100520329	-1.51677	1.27327e-06	0.000429601	down	3680	3293	6182	10592	9300	chr12:20013616-20021507	-	4145	protein-coding
LOC100525590	-2.49379	2.12303e-05	0.00294412	down	90	74	52	492	187	chr7:116784929-116787100	-	542	ncRNA	ssc:100525590	uncharacterized LOC100525590
LOC100621607	-2.12986	0.000239927	0.0141333	down	20	37	55	166	93	chr8:6000054-6023379	-	1949	protein-coding	ssc:100621607	neuron-specific protein family member 1-like
LOC100623157	-1.13179	0.00151203	0.0465052	down	92	98	106	169	181	chr6:43547886-43815579	-	7193	protein-coding		uncharacterized LOC100623157
LOC100739121	-1.66516	0.000392095	0.0195541	down	37	50	45	99	127	chr3:31133403-31139541	+	2443	ncRNA	ssc:100739121	uncharacterized LOC100739121
LOC100739688	-5.12607	0.00109944	0.0382634	down	0	1	1	15	22	chr8:12363420-12526103	-	4669	ncRNA	ssc:100739688	uncharacterized LOC100739688
LOC102157750	-2.14207	0.000404615	0.0200203	down	15	21	40	72	103	chr7:34554239-34602779	+	6785	ncRNA	ssc:102157750	uncharacterized LOC102157750
LOC102160718	-1.72925	5.54673e-05	0.0056573	down	48	46	84	153	159	chr6:43086118-43089178	+	2591	ncRNA	ssc:102160718	uncharacterized LOC102160718
LOC102162300	-1.9966	0.000981935	0.035665	down	13	25	23	74	57	chr7:59221849-59235214	+	2416	ncRNA	ssc:102162300	uncharacterized LOC102162300
LOC102163508	-1.0798	0.000173298	0.0113362	down	579	799	853	1241	1290	chr5:16006878-16008530	-	695	ncRNA	ssc:102163508	uncharacterized LOC102163508
LOC106504593	-5.79457	8.67493e-19	1.37142e-14	down	2	8	7	324	183	chr8:12336647-12363355	-	25954	ncRNA
LOC106504812	-2.12725	0.000114409	0.00899848	down	84	109	154	210	587	chr9:9943926-9953922	-	1655	ncRNA
LOC106505299	-2.56536	3.00252e-05	0.00376721	down	12	11	14	64	54	chr11:23627000-23629144	-	1461	ncRNA
LOC106507242	-4.16805	0.000693842	0.0288859	down	2	0	4	25	31	chr1:272077328-272080463	-	1909	ncRNA
LOC106508201	-3.68624	5.16156e-07	0.00024727	down	8	8	15	160	53	chr18:9987086-9992688	-	2641	ncRNA
LOC106510641	-1.93797	4.66417e-06	0.00107707	down	38	40	60	152	130	chr6:87950805-87951743	+	637	ncRNA
LOC110258352	-6.71604	2.69015e-08	2.23835e-05	down	0	1	4	36	230	NW_018084979:3654957-3667873	+	2569	ncRNA
LOC110258799	-1.07011	0.000223111	0.013566	down	216	258	312	441	443	NW_018085211:46594-65018	-	1483	protein-coding			2e-165	Vwa8	Putative uncharacterized protein
LOC110260733	-3.96172	3.70927e-07	0.000195466	down	19	8	5	189	92	chr5:56114143-56201099	-	1253	ncRNA
LOC110261659	-2.1931	0.000780432	0.0310777	down	12	13	33	71	67	chr7:21236141-21239032	+	2039	protein-coding
MDH2	-1.1125	0.000343589	0.0181666	down	3403	2622	4756	5761	6611	chr3:10120121-10132705	-	2077	protein-coding	ssc:397039	malate dehydrogenase 2, NAD (mitochondrial)
ME1	-2.52271	0.000857634	0.0330691	down	5083	5299	30881	35933	80694	chr1:82799878-82989895	+	3492	protein-coding	ssc:397538	malic enzyme 1, NADP(+)-dependent, cytosolic
MFNG	-1.52766	6.26833e-05	0.00606417	down	2651	3787	6113	11240	7819	chr5:10319821-10334500	+	2059	protein-coding	ssc:102161832	MFNG O-fucosylpeptide 3-beta-N-acetylglucosaminyltransferase
MGLL	-2.12059	3.51135e-07	0.000191417	down	5144	6229	13563	30822	25525	chr13:72480395-72568964	+	3873	protein-coding	ssc:100233193	monoglyceride lipase
MID1IP1	-0.987415	0.000113349	0.00899848	down	1445	1450	2121	2819	2488	chrX:34763360-34766160	+	2544	protein-coding
MOCS1	-1.60367	4.83723e-06	0.00107707	down	250	161	266	561	545	chr7:35286565-35320935	-	2826	protein-coding	ssc:100154835	molybdenum cofactor synthesis 1
MPC1	-1.21159	6.20295e-05	0.00605324	down	5363	7541	8198	15088	11187	chr1:2541475-2552864	+	2857	protein-coding
MRPL34	-1.27036	1.19157e-06	0.000428127	down	1199	1234	1702	2968	2372	chr2:60377904-60378967	-	881	protein-coding
MSRB1	-1.71687	2.08185e-06	0.000632923	down	2702	3657	6266	11472	10295	chr3:40017161-40021736	+	1197	protein-coding	ssc:100037965	methionine sulfoxide reductase B1
MVK	-1.01925	0.00118887	0.0400726	down	231	277	344	413	509	chr14:41320790-41357437	-	3357	protein-coding	ssc:100152230	mevalonate kinase
NADK	-1.19742	0.000232972	0.014004	down	3376	3689	6629	8354	8161	chr6:63846650-63864137	-	3264	protein-coding		NAD kinase tv1
NCLN	-0.830416	0.00149815	0.046168	down	947	1116	1219	1720	1428	chr2:75369926-75390609	-	6085	protein-coding	ssc:100518176	nicalin
ND1	-1.684	0.000420593	0.0204335	down	8330	7833	17714	18295	38104	chrMT:3922-4876	+	955	protein-coding	ssc:808501	NADH dehydrogenase subunit 1
ND4	-1.31572	0.00040154	0.0199621	down	59925	60455	125039	142814	176041	chrMT:11359-12736	+	1378	protein-coding	ssc:808510	NADH dehydrogenase subunit 4
NDUFAB1	-0.925132	0.000376994	0.0191022	down	2252	2145	2863	4181	3231	chr3:22619458-22631575	+	712	protein-coding	ssc:100312976	NADH dehydrogenase (ubiquinone) 1, alpha/beta subcomplex, 1, 8kDa
NPSR1	-4.80706	0.000137307	0.00986674	down	3	1	1	65	13	chr18:38942499-39212791	-	2932	protein-coding	ssc:100217399	neuropeptide S receptor 1
NTN1	-1.93041	1.05515e-08	1.04255e-05	down	1124	1046	2037	3946	4481	chr12:54089444-54292191	+	6619	protein-coding	ssc:733599	netrin-1
OPA3	-1.12322	0.000309031	0.0167885	down	236	212	278	383	466	chr6:51917956-51967624	-	3518	protein-coding
P2RX5	-4.47923	3.16974e-10	7.57177e-07	down	28	21	135	881	1164	chr12:49780241-49796287	-	3894	protein-coding	ssc:100519563	purinergic receptor P2X, ligand-gated ion channel, 5
PCBD1	-1.28096	5.44795e-05	0.00563977	down	1712	1574	1735	2724	3868	chr14:73769339-73807278	-	4895	protein-coding	ssc:100155605	pterin-4 alpha-carbinolamine dehydratase/dimerization cofactor of hepatocyte nuclear factor 1 alpha
PCYT2	-1.11927	0.000150879	0.0102947	down	1164	1641	2025	2762	2826	chr12:1084416-1091031	+	1886	protein-coding
PDHB	-1.69022	0.000325647	0.0174513	down	5862	4451	14118	19377	21234	chr13:40161519-40167502	-	1528	protein-coding	ssc:100516042	pyruvate dehydrogenase (lipoamide) beta
PGP	-1.00864	0.00012388	0.00937417	down	405	384	516	699	709	chr3:39776815-39779669	+	2756	protein-coding	ssc:100739035	phosphoglycolate phosphatase
PINK1	-1.14487	0.000130242	0.00944497	down	2715	3581	4882	6150	6955	chr6:78863195-78884663	+	3090	protein-coding	ssc:100515613	PTEN induced putative kinase 1
PLA2G7	-1.52147	0.00140076	0.044266	down	280	289	792	1006	1006	chr7:41488152-41531383	-	1884	protein-coding	ssc:396593	phospholipase A2, group VII (platelet-activating factor acetylhydrolase, plasma)
PLEKHM2	-0.78721	0.00159247	0.0477712	down	1954	2245	2773	3064	3374	chr6:74865116-74907769	+	4026	protein-coding	ssc:100522681	pleckstrin homology domain containing, family M (with RUN domain) member 2
PLIN5	-2.16317	1.6922e-07	0.000111467	down	55	64	117	283	273	chr2:74304613-74314314	+	2090	protein-coding	ssc:100142670	lipid storage droplet protein 5
POR	-1.88759	3.35267e-10	7.57177e-07	down	2447	2310	2228	6430	7634	chr3:10212734-10272184	-	3105	protein-coding	ssc:100170114	P450 (cytochrome) oxidoreductase
PPM1J	-2.09256	7.51452e-06	0.00144666	down	225	320	161	948	724	chr4:107723427-107728919	+	1733	protein-coding	ssc:100520904	protein phosphatase, Mg2+/Mn2+ dependent, 1J
PPP1R1B	-1.2025	0.000514152	0.0232901	down	4354	4825	7724	12698	7963	chr12:22681244-22690978	-	1836	protein-coding	ssc:100736966	protein phosphatase 1, regulatory (inhibitor) subunit 1B
PRR18	-2.8107	5.39823e-10	9.48228e-07	down	21	31	31	153	160	chr1:2600779-2604733	+	3796	protein-coding	ssc:100623263	proline rich 18
PRR5L	-1.19029	0.00155244	0.0470164	down	2159	1219	1814	2950	3471	chr2:24646865-24812642	-	3770	protein-coding	ssc:100523837	proline rich 5 like
PTGES2	-1.14702	0.000121975	0.00936072	down	310	385	445	764	593	chr1:268585725-268591356	-	2191	protein-coding	ssc:100155133	prostaglandin E synthase 2
QDPR	-0.889068	0.00128538	0.041913	down	1825	1578	2097	3125	2370	chr8:12529500-12549471	-	1367	protein-coding	ssc:397619	quinoid dihydropteridine reductase
RXFP2	-7.06508	2.96147e-07	0.000173399	down	1	0	5	397	16	chr11:8266898-8321021	+	3310	protein-coding		relaxin/insulin-like family peptide receptor 2
S100A12	-2.23375	5.22193e-06	0.00112707	down	43	90	68	308	205	chr4:96225691-96227030	+	362	protein-coding	ssc:100301483	S100 calcium binding protein A12
SAL1	-2.87831	0.000293314	0.0160646	down	249	602	2740	5214	7758	chr1:253638017-253642835	-	906	protein-coding	ssc:396739	salivary lipocalin
SDHAF2	-0.794096	0.0010061	0.0362309	down	935	982	1115	1457	1379	chr2:10074965-10088185	-	2000	protein-coding	ssc:100519294	succinate dehydrogenase complex assembly factor 2
SFT2D1	-1.06046	0.000254313	0.0145668	down	1501	1265	1364	2301	2383	chr1:2576815-2593516	+	1041	protein-coding	ssc:100513321	SFT2 domain containing 1
SIGMAR1	-1.05304	8.14205e-05	0.00722135	down	1428	1653	2262	2816	3084	chr10:32160767-32163540	+	1709	protein-coding	ssc:100521392	sigma non-opioid intracellular receptor 1-like
SLC16A13	-1.29163	0.00092933	0.0348679	down	275	404	566	654	952	chr12:52435519-52439631	+	2397	protein-coding	ssc:100517000	solute carrier family 16, member 13
SLC1A3	-1.79595	0.000696156	0.0288859	down	455	425	1376	2449	1576	chr16:21873691-21965315	+	5338	protein-coding	ssc:100516047	solute carrier family 1 (glial high affinity glutamate transporter), member 3
SLC25A1	-1.5686	1.1475e-05	0.00188184	down	6647	6933	13865	20148	22418	chr14:50974616-51002970	-	1866	protein-coding	ssc:100154310	solute carrier family 25 (mitochondrial carrier; citrate transporter), member 1
SLC25A10	-1.75323	1.0185e-08	1.04255e-05	down	2066	2541	3874	7199	7903	chr12:1191242-1197439	-	1953	protein-coding
SLC25A13	-1.40072	0.000197872	0.012351	down	379	265	572	775	919	chr9:75781421-75980606	-	5870	protein-coding	ssc:100524162	solute carrier family 25 (aspartate/glutamate carrier), member 13
SLC25A22	-1.08648	0.000382055	0.0191551	down	972	931	1647	2080	1907	chr2:491288-498773	-	4500	protein-coding	ssc:100514030	solute carrier family 25 (mitochondrial carrier: glutamate), member 22
SLC25A39	-1.07894	4.8629e-05	0.00518903	down	1774	1565	2051	3438	2703	chr12:18913261-18919761	+	1596	protein-coding	ssc:100514424	solute carrier family 25, member 39
SLC25A4	-0.957562	0.00126329	0.0415205	down	1451	1102	1637	2457	1925	chr15:46193498-46197989	+	1602	protein-coding	ssc:100517196	solute carrier family 25 (mitochondrial carrier; adenine nucleotide translocator), member 4
SLC25A44	-1.35062	0.00167155	0.0492887	down	636	528	1399	1854	1546	chr4:93837004-93857154	-	3719	protein-coding	ssc:100155112	solute carrier family 25, member 44
SLC2A5	-1.75895	1.10685e-05	0.00186151	down	146	222	182	411	595	chr6:69507829-69535794	-	2570	protein-coding		solute carrier family 2 (facilitated glucose/fructose transporter), member 5
SLC35F6	-0.851174	0.00148251	0.0457753	down	363	418	510	648	601	chr3:112280654-112296874	-	3816	protein-coding	ssc:100513653	solute carrier family 35, member F6
SMIM4	-0.984844	0.000458922	0.0217342	down	505	666	789	1054	1021	chr13:34679623-34687171	+	2638	ncRNA
SMPD1	-1.0389	0.000253838	0.0145668	down	1792	2487	2652	3629	4009	chr9:3324091-3328493	-	2386	protein-coding	ssc:100518980	sphingomyelin phosphodiesterase 1, acid lysosomal
SOD2	-2.1096	0.000502317	0.0230847	down	415	243	1032	1206	2506	chr1:7679352-7689564	+	1672	protein-coding	ssc:100154319	superoxide dismutase 2, mitochondrial
SPHK1	-1.07904	0.000276068	0.0154878	down	222	199	244	381	377	chr12:5114946-5122580	-	4121	protein-coding	ssc:100519210	sphingosine kinase 1
SPOCK1	-2.7798	9.83499e-10	1.55481e-06	down	36	23	36	192	160	chr2:139018177-139523601	-	5028	protein-coding	ssc:100620623	sparc/osteonectin, cwcv and kazal-like domains proteoglycan (testican) 1
STEAP1	-1.86789	0.00157604	0.0473682	down	76	58	224	394	276	chr5:8996943-8997498	+	556	protein-coding	ssc:397573	six transmembrane epithelial antigen of the prostate 1
TECR	-1.13657	0.000932958	0.0348679	down	5648	7201	12216	14079	14842	chr2:64723698-64752209	-	1512	protein-coding	ssc:100515709	trans-2,3-enoyl-CoA reductase
THEM6	-2.02138	0.000363183	0.0186792	down	15	20	24	60	68	chr4:1471458-1476104	-	2710	protein-coding
TMEM243	-0.895165	0.00152289	0.0466577	down	483	420	642	820	717	chr9:93393695-93416634	+	1516	protein-coding	ssc:100521508	transmembrane protein 243, mitochondrial
TMTC4	-1.58149	0.00086725	0.033197	down	704	448	1463	1895	2155	chr11:69361219-69442769	-	3666	protein-coding	ssc:100524643	transmembrane and tetratricopeptide repeat containing 4
TOM1L2	-1.20646	0.000950242	0.0351812	down	1692	2049	3182	3312	5096	chr12:60652153-60729257	+	5654	protein-coding
TOMM40	-1.05568	3.18359e-05	0.00384778	down	953	1046	1161	1932	1615	chr6:51359948-51369932	+	1739	protein-coding	ssc:102165927	translocase of outer mitochondrial membrane 40 homolog (yeast)
TXNRD1	-1.32822	6.92399e-07	0.000284691	down	845	908	1324	2005	2104	chr5:80170334-80213889	-	3462	protein-coding	ssc:396681	thioredoxin reductase 1
UGT1A6	-2.33378	7.59523e-06	0.00144666	down	1977	826	892	5026	5328	chr15:133968693-134049029	+	2944	protein-coding	ssc:100152603	UDP glucuronosyltransferase 1 family, polypeptide A6
USP5	-0.789056	0.000817894	0.0320846	down	1873	1951	2583	3103	2827	chr5:63843742-63858835	-	3479	protein-coding	ssc:100155342	ubiquitin specific peptidase 5 (isopeptidase T)
VEGFC	-1.27791	0.000647182	0.0277271	down	221	260	367	426	663	chr15:39037764-39136234	-	4007	protein-coding		vascular endothelial growth factor C
WDFY2	-1.13963	0.000149921	0.0102947	down	692	799	1247	1605	1587	chr11:16086872-16272513	-	8223	protein-coding	ssc:100512431	WD repeat and FYVE domain containing 2
WFS1	-1.79128	3.55279e-08	2.8083e-05	down	288	437	394	1032	1059	chr8:4362678-4405185	-	4105	protein-coding
